# Supplementary material for: The Trim32-DPEP2 axis is an inflammatory switch in macrophages during intestinal inflammation
Source: Cell Death Differ. 2025 Feb 28;32(7):1336–52. doi: 10.1038/s41418-025-01468-w (PMC12283963; doi:10.1038/s41418-025-01468-w)
Supplement: Supplementary file 2 — table S1 [file 41418_2025_1468_MOESM2_ESM.xls]

## Sheet: all genes
gene_id	BaseMean	lfcSE	stat	FoldChange	log2FoldChange	p-value	q-value	Expression_Ctrl_1	Expression_Ctrl_2	Expression_LPS-V_1	Expression_LPS-V_2	Expression_LPS-V_3	gene_Dbxref	description	GO_id	GO_term	pathway	pathway_description	TF_family
0610009B22Rik	152.028	0.186497	-3.34687	0.648788	-0.624181	0.000817289	0.00209749	8.01651	8.19201	3.87513	3.90411	4.65507	66050	RIKEN cDNA 0610009B22 gene	GO:0005634,GO:0005737,GO:0006888,GO:0030008	nucleus|cytoplasm|endoplasmic reticulum to Golgi vesicle-mediated transport|TRAPP complex
0610010F05Rik	596.484	0.104343	-1.40687	0.903254	-0.146796	0.159467	0.242828	4.84668	5.29598	3.89184	3.27367	3.65652	71675	RIKEN cDNA 0610010F05 gene
0610010K14Rik	206.537	0.169628	-2.27283	0.765495	-0.385535	0.0230364	0.0447905	13.6616	16.5306	8.70363	8.26149	10.368	104457	RIKEN cDNA 0610010K14 gene	GO:0003677,GO:0005634,GO:0005654,GO:0005829,GO:0006325,GO:0016589,GO:0042802,GO:0071339	DNA binding|nucleus|nucleoplasm|cytosol|chromatin organization|NURF complex|identical protein binding|MLL1 complex
0610012G03Rik	519.054	0.109103	-5.8992	0.640105	-0.64362	3.65259e-09	1.57688e-08	27.8661	24.1877	12.9785	12.6395	13.7457	106264	RIKEN cDNA 0610012G03 gene
0610030E20Rik	318.847	0.13566	-2.3473	0.80194	-0.318434	0.0189101	0.0375887	4.52391	3.77023	2.67996	2.48667	2.68767	68364	RIKEN cDNA 0610030E20 gene
0610040J01Rik	2.17796	1.71581	-1.47077	0.173914	-2.52355	0.141354	0.219284	0.197551	0.0468335	0	0.0255702	0.0253252	76261	RIKEN cDNA 0610040J01 gene	GO:0005654,GO:0030054	nucleoplasm|cell junction
1110004F10Rik	1890.79	0.0618222	0.480288	1.02079	0.0296924	0.631023	0.718308	59.1861	56.2015	47.351	45.3735	46.4267	56372	RIKEN cDNA 1110004F10 gene
1110008P14Rik	453.585	0.114454	1.00423	1.08293	0.114938	0.315269	0.42181	39.3262	35.999	34.3266	29.8155	32.172	73737	RIKEN cDNA 1110008P14 gene
1110025M09Rik	36.3905	0.417348	0.23015	1.06885	0.0960527	0.817975	0.869781	1.06156	0.713052	0.421849	0.98473	0.839207	68635
1110032A03Rik	65.6359	0.295	-3.44776	0.494112	-1.01709	0.000565248	0.00148499	1.07041	0.862791	0.357305	0.295571	0.475701	68721	RIKEN cDNA 1110032A03 gene	GO:0005634,GO:0005654	nucleus|nucleoplasm
1110032F04Rik	18.0003	0.714842	4.53741	9.47108	3.24353	5.695e-06	1.88661e-05	0.057932	0.0732478	0.515677	0.479902	0.475304	68725	RIKEN cDNA 1110032F04 gene	GO:0016020,GO:0016021	membrane|integral component of membrane
1110038F14Rik	387.004	0.122105	6.24894	1.69705	0.763025	4.1325e-10	1.90098e-09	9.93716	10.3748	14.1388	13.8426	12.7473	117171	RIKEN cDNA 1110038F14 gene
1110051M20Rik	102.918	0.228067	1.34528	1.23697	0.306812	0.178536	0.266982	0.815287	0.924557	0.745493	0.87903	0.922327	228356	RIKEN cDNA 1110051M20 gene
1110059E24Rik	120.283	0.219617	-0.869149	0.876072	-0.190879	0.384766	0.492273	5.29902	5.12414	3.89009	2.77963	4.11162	66206	RIKEN cDNA 1110059E24 gene
1110059G10Rik	214.012	0.159757	-0.0749186	0.991738	-0.0119688	0.940279	0.959264	3.9696	3.35697	2.76879	2.83744	2.97736	66202	RIKEN cDNA 1110059G10 gene
1110065P20Rik	105.516	0.232371	-1.26099	0.816193	-0.293017	0.207312	0.301175	7.45671	7.1728	4.50233	3.83288	5.77676	68920	RIKEN cDNA 1110065P20 gene
1190007I07Rik	53.2155	0.31244	-1.99328	0.649418	-0.62278	0.0462306	0.082887	5.19127	5.11212	2.15814	3.10124	2.66199	544717	RIKEN cDNA 1190007I07 gene	GO:0005515,GO:0005739,GO:0005743,GO:0016020,GO:0016021,GO:0034551	protein binding|mitochondrion|mitochondrial inner membrane|membrane|integral component of membrane|mitochondrial respiratory chain complex III assembly
1600012H06Rik	728.366	0.0920655	0.688806	1.04494	0.0634153	0.490945	0.594057	16.3622	15.1859	13.0411	12.2966	13.6069	67912	RIKEN cDNA 1600012H06 gene	GO:0005576,GO:0006915	extracellular region|apoptotic process
1600014C10Rik	153.858	0.189769	0.080872	1.01069	0.015347	0.935544	0.955859	2.23468	2.83003	1.92501	2.13483	1.99609	72244	RIKEN cDNA 1600014C10 gene	GO:0005737,GO:0005739,GO:0005783,GO:0005829,GO:0006914,GO:0006915,GO:0006979,GO:0016020,GO:0016021,GO:0031966,GO:0051560	cytoplasm|mitochondrion|endoplasmic reticulum|cytosol|autophagy|apoptotic process|response to oxidative stress|membrane|integral component of membrane|mitochondrial membrane|mitochondrial calcium ion homeostasis
1700003F12Rik	10.5316	0.717254	0.128793	1.06613	0.0923775	0.897521	0.927593	0.616295	0.974035	0.457158	1.06361	0.491594	75480	RIKEN cDNA 1700003F12 gene
1700010I14Rik	24.716	0.47748	-2.78483	0.397851	-1.3297	0.00535565	0.0118968	0.954305	1.4077	0.505635	0.329389	0.271861	66931	RIKEN cDNA 1700010I14 gene
1700012B09Rik	3.35092	1.38748	1.02628	2.68318	1.42394	0.30476	0.410243	0	0.274466	0.138021	0.22478	0.519461	69325	RIKEN cDNA 1700012B09 gene	GO:0005737,GO:0005856,GO:0036064,GO:0042995,GO:0060271,GO:0097546	cytoplasm|cytoskeleton|ciliary basal body|cell projection|cilium assembly|ciliary base
1700017B05Rik	528.721	0.123332	-25.4015	0.114006	-3.13282	2.4298e-142	7.58494e-141	10.9661	10.1596	0.869609	1.03689	0.943463	74211	RIKEN cDNA 1700017B05 gene	GO:0005829	cytosol
1700025G04Rik	349.3	0.131914	-5.36575	0.612246	-0.707818	8.06129e-08	3.15313e-07	2.34267	2.34894	1.29442	1.04361	1.05198	69399	RIKEN cDNA 1700025G04 gene
1700028K03Rik	2.1301	1.78849	-0.989934	0.29311	-1.77049	0.322207	0.429675	0	0.13069	0.0292089	0	0.0157046	76421	RIKEN cDNA 1700028K03 gene	GO:0005515,GO:0005694,GO:0007130,GO:0007131	protein binding|chromosome|synaptonemal complex assembly|reciprocal meiotic recombination
1700029I15Rik	1.91042	1.71067	-0.109047	0.878709	-0.186543	0.913165	0.939649	0	0.648464	0.391311	0.141619	0.140263	75641	RIKEN cDNA 1700029I15 gene	GO:0005576	extracellular region
1700030J22Rik	10.9228	0.728324	-1.51499	0.465418	-1.1034	0.129775	0.2042	0.219187	0.285795	0.0391957	0.170224	0.0702471	69528	RIKEN cDNA 1700030J22 gene	GO:0005654,GO:0005829	nucleoplasm|cytosol
1700030K09Rik	89.8136	0.248232	-2.0516	0.702576	-0.509274	0.0402083	0.0734278	2.34295	2.36397	1.01894	1.37802	1.5186	72254	RIKEN cDNA 1700030K09 gene
1700037C18Rik	29.0323	0.416772	-2.08524	0.5475	-0.86907	0.0370474	0.0681731	2.17829	1.97956	0.865617	1.03381	0.791198	73261	RIKEN cDNA 1700037C18 gene
1700037H04Rik	727.106	0.0891395	-2.55225	0.85411	-0.227506	0.0107029	0.0224718	25.1174	23.5915	16.5023	16.1281	16.5188	67326	RIKEN cDNA 1700037H04 gene	GO:0008157,GO:0030511,GO:1901224	protein phosphatase 1 binding|positive regulation of transforming growth factor beta receptor signaling pathway|positive regulation of NIK/NF-kappaB signaling
1700056E22Rik	1.69464	1.76152	-0.683335	0.434157	-1.20371	0.494395	0.597341	0.205927	0.0976385	0.0490994	0.106617	0	73363	RIKEN cDNA 1700056E22 gene
1700066M21Rik	142.376	0.19224	-3.07598	0.663732	-0.591328	0.00209813	0.00502607	2.87352	3.20246	1.69518	1.62578	1.44311	73467	RIKEN cDNA 1700066M21 gene	GO:0005576	extracellular region
1700067K01Rik	1.87694	1.91565	-1.77178	0.0951207	-3.3941	0.0764316	0.129271	0.043746	0.165934	0.0208608	0	0	73453	RIKEN cDNA 1700067K01 gene	GO:0001701	in utero embryonic development
1700088E04Rik	13.0185	0.621567	-1.14255	0.611249	-0.710169	0.253227	0.355234	0.765891	0.657111	0.278266	0.302121	0.44884	27660	RIKEN cDNA 1700088E04 gene
1700094D03Rik	13.0348	0.646953	-1.15801	0.594943	-0.749177	0.246861	0.347807	0.242056	0.397865	0.215464	0.150387	0.0827481	73545	RIKEN cDNA 1700094D03 gene
1700102P08Rik	2.87059	1.3024	-0.607614	0.577801	-0.791355	0.543444	0.642202	0.201008	0.0953059	0.0639019	0.0693802	0.0687154	112418	RIKEN cDNA 1700102P08 gene
1700109H08Rik	9.91336	0.735423	1.27997	1.92028	0.941318	0.200556	0.293519	0.626638	0.396153	0.597639	0.865166	0.856877	77036	RIKEN cDNA 1700109H08 gene
1700123O20Rik	345.872	0.128617	-0.107914	0.990425	-0.0138796	0.914064	0.940052	10.5042	10.5601	8.53669	7.36031	8.74775	58248	RIKEN cDNA 1700123O20 gene	GO:0005739,GO:0005829	mitochondrion|cytosol
1810010H24Rik	1.37324	2.12934	-1.35052	0.136245	-2.87572	0.176849	0.264916	0.0195764	0.111384	0.0186705	0	0	69066	RIKEN cDNA 1810010H24 gene
1810013L24Rik	1269.13	0.0741056	3.48469	1.19601	0.258235	0.000492715	0.0013074	16.3499	15.5623	15.2786	15.5762	14.2364	69053	RIKEN cDNA 1810013L24 gene
1810024B03Rik	12.3815	0.627506	-0.0940193	0.959931	-0.0589977	0.925094	0.948496	0.369937	0.400919	0.302415	0.300979	0.270996	329509	RIKEN cDNA 1810024B03 gene	GO:0004674,GO:0005634,GO:0005737,GO:0006468,GO:0035556	protein serine/threonine kinase activity|nucleus|cytoplasm|protein phosphorylation|intracellular signal transduction
1810030O07Rik	765.182	0.0859311	-1.6997	0.903717	-0.146057	0.0891878	0.148031	17.5266	17.292	12.3588	12.2985	12.5249	69155	RIKEN cDNA 1810030O07 gene
1810037I17Rik	608.682	0.107318	1.27422	1.09942	0.136747	0.202584	0.295791	36.011	31.3915	30.5014	26.1973	30.8112	67704	RIKEN cDNA 1810037I17 gene	GO:0005515,GO:0005789,GO:0016020,GO:0016021,GO:1901877,GO:1901895	protein binding|endoplasmic reticulum membrane|membrane|integral component of membrane|negative regulation of calcium ion binding|negative regulation of ATPase-coupled calcium transmembrane transporter activity
1810055G02Rik	300.197	0.138333	2.95321	1.32733	0.408527	0.00314491	0.00730456	6.54036	5.68024	6.78273	6.04917	6.31682	72056	RIKEN cDNA 1810055G02 gene	GO:0005654,GO:0005794,GO:0005886,GO:0016020,GO:0016021,GO:0043231	nucleoplasm|Golgi apparatus|plasma membrane|membrane|integral component of membrane|intracellular membrane-bounded organelle
1810058I24Rik	659.973	0.10209	-3.23711	0.795274	-0.330476	0.00120745	0.00302293	76.5576	65.1442	45.4487	41.46	46.1851	67705	RIKEN cDNA 1810058I24 gene	GO:0002376,GO:0005739,GO:0005741,GO:0005758,GO:0016020,GO:0016021,GO:0032731,GO:0045087,GO:1900227	immune system process|mitochondrion|mitochondrial outer membrane|mitochondrial intermembrane space|membrane|integral component of membrane|positive regulation of interleukin-1 beta production|innate immune response|positive regulation of NLRP3 inflammasom
1810062G17Rik	2.10529	1.67582	0.622962	2.0619	1.04397	0.53331	0.633223	0.109293	0.0518202	0	0.169757	0.224174	72282	RIKEN cDNA 1810062G17 gene
2010315B03Rik	130.777	0.20668	-5.33508	0.465659	-1.10265	9.55014e-08	3.712e-07	3.57009	4.41134	1.51328	1.32561	1.5533	630836	RIKEN cDNA 2010315B03 gene	GO:0000978,GO:0003700,GO:0006357	RNA polymerase II cis-regulatory region sequence-specific DNA binding|DNA-binding transcription factor activity|regulation of transcription by RNA polymerase II			zf-C2H2
2200002D01Rik	4.69618	1.08324	0.91369	1.98584	0.989747	0.360879	0.469013	0.294573	0.372451	0.65553	0.203351	0.704909	72275	RIKEN cDNA 2200002D01 gene	GO:0005730	nucleolus
2210016F16Rik	1018.22	0.0766468	-1.63533	0.916786	-0.125342	0.101981	0.166393	21.7161	21.764	16.1012	15.326	15.6677	70153	RIKEN cDNA 2210016F16 gene	GO:0006400,GO:0101030	tRNA modification|tRNA-guanine transglycosylation
2210016L21Rik	400.76	0.11769	-1.25591	0.902621	-0.147808	0.209149	0.303295	17.0281	18.3416	11.8956	12.9903	12.8659	72357	RIKEN cDNA 2210016L21 gene	GO:0005634,GO:0007275,GO:0016055,GO:0030178,GO:0060061	nucleus|multicellular organism development|Wnt signaling pathway|negative regulation of Wnt signaling pathway|Spemann organizer formation
2210408I21Rik	48.335	0.32205	0.268093	1.06167	0.0863393	0.788628	0.846443	0.136572	0.124883	0.109318	0.101013	0.117553	72371	RIKEN cDNA 2210408I21 gene
2210418O10Rik	9.16722	0.928535	-1.81114	0.311714	-1.6817	0.0701197	0.119891	0.417281	0.0359727	0.0241194	0.0785615	0.0648407	100504263	RIKEN cDNA 2210418O10 gene
2300009A05Rik	57.2118	0.310683	-2.24173	0.617081	-0.696469	0.0249788	0.048227	7.82541	6.39442	3.49344	4.22395	2.64669	69478	RIKEN cDNA 2300009A05 gene	GO:0005576	extracellular region
2310009B15Rik	68.6577	0.291204	-0.705664	0.867243	-0.205492	0.480397	0.584123	7.41077	7.52355	3.57548	5.59731	6.16959	69549	RIKEN cDNA 2310009B15 gene
2310011J03Rik	869.834	0.0840758	1.01088	1.06068	0.0849903	0.312075	0.418139	29.5877	28.342	25.3565	23.3355	23.8813	66374	RIKEN cDNA 2310011J03 gene
2310022A10Rik	689.723	0.0944876	-16.6947	0.335075	-1.57744	1.43172e-62	2.24274e-61	29.3873	28.4705	7.2369	7.88003	7.80453	66367	RIKEN cDNA 2310022A10 gene	GO:0005634,GO:0005654	nucleus|nucleoplasm
2310022B05Rik	445.726	0.113684	2.01695	1.17226	0.229296	0.0437007	0.0788738	6.95485	7.02342	6.01564	6.8743	6.48423	69551	RIKEN cDNA 2310022B05 gene	GO:0005737,GO:0005829	cytoplasm|cytosol
2310033P09Rik	262.576	0.149168	0.342484	1.03605	0.0510876	0.731986	0.803582	12.4958	11.1659	8.55617	9.95323	10.474	67862	RIKEN cDNA 2310033P09 gene
2310039H08Rik	54.8352	0.311949	-0.874602	0.827694	-0.272831	0.38179	0.489624	5.15218	3.90857	2.88683	2.53413	3.43453	67101	RIKEN cDNA 2310039H08 gene
2310057M21Rik	174.797	0.174878	2.83774	1.41055	0.496259	0.00454346	0.0102451	2.41354	2.27493	2.46825	2.55941	2.78837	68277	RIKEN cDNA 2310057M21 gene	GO:0005737,GO:0005739,GO:0016787,GO:0042802,GO:0140603	cytoplasm|mitochondrion|hydrolase activity|identical protein binding|ATP hydrolysis activity
2310061I04Rik	224.314	0.160299	-1.5139	0.845176	-0.242677	0.130052	0.20456	7.10517	6.18361	4.10148	4.18688	4.98571	69662	RIKEN cDNA 2310061I04 gene	GO:0005739	mitochondrion
2410002F23Rik	352.226	0.126018	-0.593478	0.949481	-0.074789	0.552861	0.650254	7.78849	8.75757	5.93489	6.4642	6.1787	668661	RIKEN cDNA 2410002F23 gene
2410004B18Rik	350.686	0.127037	1.32746	1.124	0.168637	0.184357	0.274019	11.3286	12.2944	11.0745	9.67774	10.6178	66421	RIKEN cDNA 2410004B18 gene	GO:0005654	nucleoplasm
2410004P03Rik	3.5269	1.2169	-1.06077	0.408711	-1.29085	0.288795	0.393608	0.106034	0.226237	0.0252817	0.0548982	0.0815584	73667	RIKEN cDNA 2410004P03 gene
2510002D24Rik	63.4454	0.299966	-4.37098	0.403001	-1.31115	1.23687e-05	3.96986e-05	1.94343	1.59228	0.622774	0.643966	0.414567	72307	RIKEN cDNA 2510002D24 gene
2510009E07Rik	3824.02	0.0542649	13.2529	1.64623	0.719165	4.34346e-40	5.02711e-39	30.1937	30.881	37.4574	40.3092	41.0699	72190	RIKEN cDNA 2510009E07 gene	GO:0007399	nervous system development
2510022D24Rik	174.853	0.173534	0.635293	1.07941	0.110245	0.525237	0.626125	6.57894	6.43164	5.20717	6.00474	5.39074	66567
2510039O18Rik	2417.71	0.0582152	-1.30411	0.948738	-0.075919	0.192196	0.283298	31.8448	33.108	23.9988	23.4998	25.3303	77034	RIKEN cDNA 2510039O18 gene	GO:0016020,GO:0016021	membrane|integral component of membrane
2610001J05Rik	1742.9	0.0623486	8.58699	1.44933	0.535387	8.92758e-18	5.8112e-17	24.6956	24.7706	28.3798	27.8273	28.5088	66520	RIKEN cDNA 2610001J05 gene
2610002M06Rik	451.263	0.113699	3.15078	1.28186	0.358241	0.00162837	0.00398005	3.91139	3.65254	3.72226	3.64429	4.09004	67028	RIKEN cDNA 2610002M06 gene	GO:0000815,GO:0005737,GO:0005768,GO:0005771,GO:0007034,GO:0007049,GO:0015031,GO:0016020,GO:0032509,GO:0045324,GO:0051301	ESCRT III complex|cytoplasm|endosome|multivesicular body|vacuolar transport|cell cycle|protein transport|membrane|endosome transport via multivesicular body sorting pathway|late endosome to vacuole transport|cell division	mmu04144,mmu04217	Endocytosis|Necroptosis
2610008E11Rik	89.5045	0.253079	-3.75856	0.517197	-0.951214	0.000170892	0.00048317	1.43752	1.97772	0.775398	0.610053	0.700881	72128	RIKEN cDNA 2610008E11 gene	GO:0000122,GO:0000977,GO:0000981,GO:0001227,GO:0006357	negative regulation of transcription by RNA polymerase II|RNA polymerase II transcription regulatory region sequence-specific DNA binding|DNA-binding transcription factor activity, RNA polymerase II-specific|DNA-binding transcription repressor activity, R	mmu05168	Herpes simplex virus 1 infection	zf-C2H2
2610044O15Rik8	55.1576	0.305393	-1.91072	0.667333	-0.583522	0.05604	0.098449	2.18641	2.2594	1.36342	0.98687	1.1499	72139	RIKEN cDNA 2610044O15 gene	GO:0000978,GO:0001227,GO:0005654,GO:0006357	RNA polymerase II cis-regulatory region sequence-specific DNA binding|DNA-binding transcription repressor activity, RNA polymerase II-specific|nucleoplasm|regulation of transcription by RNA polymerase II
2610301B20Rik	80.7275	0.255031	-4.78517	0.429173	-1.22037	1.7084e-06	5.93191e-06	3.04708	2.88949	1.12234	0.91392	0.969819	67157	RIKEN cDNA 2610301B20 gene	GO:0001917,GO:0005737,GO:0005829,GO:0005886,GO:0008594,GO:0030054,GO:0097546	photoreceptor inner segment|cytoplasm|cytosol|plasma membrane|photoreceptor cell morphogenesis|cell junction|ciliary base
2610318N02Rik	64.2195	0.285148	-0.901859	0.836731	-0.257164	0.367132	0.475378	2.51308	2.38311	1.45519	1.45602	1.93299	70458	RIKEN cDNA 2610318N02 gene
2610507B11Rik	10317.3	0.0408247	-9.97459	0.75408	-0.40721	1.96906e-23	1.55726e-22	89.9351	93.6408	53.3487	55.3335	54.9116	72503	RIKEN cDNA 2610507B11 gene	GO:0005576	extracellular region
2610524H06Rik	147.821	0.199651	-2.72327	0.686008	-0.543703	0.00646394	0.0141291	11.4843	10.5906	6.68224	6.49141	4.70035	330173	RIKEN cDNA 2610524H06 gene
2610528A11Rik	5.88712	0.9874	0.710587	1.62634	0.701633	0.47734	0.581278	0.526803	0.124889	0.565227	0.204561	0.472737	70045	RIKEN cDNA 2610528A11 gene	GO:0001664,GO:0005125,GO:0005576,GO:0005615,GO:0006935,GO:0008009,GO:0042742,GO:0048247	G protein-coupled receptor binding|cytokine activity|extracellular region|extracellular space|chemotaxis|chemokine activity|defense response to bacterium|lymphocyte chemotaxis
2700049A03Rik	93.8739	0.256201	-4.62663	0.439719	-1.18535	3.71657e-06	1.25425e-05	1.1699	1.5264	0.395659	0.412396	0.595648	76967	RIKEN cDNA 2700049A03 gene	GO:0005515,GO:0005737,GO:0005813,GO:0005814,GO:0005856,GO:0007224,GO:0030030,GO:0036064,GO:0042995,GO:0060271,GO:0070201	protein binding|cytoplasm|centrosome|centriole|cytoskeleton|smoothened signaling pathway|cell projection organization|ciliary basal body|cell projection|cilium assembly|regulation of establishment of protein localization
2700062C07Rik	107.661	0.216182	0.195275	1.02969	0.0422149	0.845178	0.891657	5.74047	5.99252	4.83072	4.84525	4.60094	68046	RIKEN cDNA 2700062C07 gene
2700081O15Rik	301.521	0.162641	8.82979	2.70585	1.43608	1.04868e-18	7.07072e-18	1.39542	1.89818	3.4602	4.00597	3.07932	108899	RIKEN cDNA 2700081O15 gene	GO:0045892	negative regulation of transcription, DNA-templated			zf-BED
2700097O09Rik	55.0644	0.328947	-0.378544	0.917309	-0.124521	0.705027	0.780452	3.13076	2.01588	1.43764	2.2813	1.86305	72658	RIKEN cDNA 2700097O09 gene	GO:0008168	methyltransferase activity
2810004N23Rik	310.535	0.131321	-0.85257	0.92533	-0.11196	0.393898	0.501781	13.5084	13.4246	9.9974	9.17595	10.2702	66523	RIKEN cDNA 2810004N23 gene	GO:0005694	chromosome
2810006K23Rik	98.0125	0.230232	-4.70889	0.471675	-1.08414	2.49071e-06	8.54992e-06	2.80029	2.90134	0.989148	1.16344	1.0282	72650	RIKEN cDNA 2810006K23 gene	GO:0000049,GO:0003747,GO:0005739,GO:0005762,GO:0006412,GO:0006415,GO:0043023,GO:0072344	tRNA binding|translation release factor activity|mitochondrion|mitochondrial large ribosomal subunit|translation|translational termination|ribosomal large subunit binding|rescue of stalled ribosome
2810021J22Rik	89.5825	0.238458	-3.03596	0.605438	-0.723948	0.00239773	0.00568608	1.26418	1.22505	0.536835	0.621078	0.624591	69944	RIKEN cDNA 2810021J22 gene	GO:0000977,GO:0000981,GO:0006357	RNA polymerase II transcription regulatory region sequence-specific DNA binding|DNA-binding transcription factor activity, RNA polymerase II-specific|regulation of transcription by RNA polymerase II	mmu05168	Herpes simplex virus 1 infection	zf-C2H2
2810408A11Rik	1.27274	2.03949	-0.738885	0.351855	-1.50695	0.459977	0.56483	0.0265792	0.100818	0.0253492	0.0275224	0	70419	RIKEN cDNA 2810408A11 gene	GO:0004864,GO:0043666	protein phosphatase inhibitor activity|regulation of phosphoprotein phosphatase activity
2900026A02Rik	317.086	0.135893	-14.4247	0.256989	-1.96022	3.61759e-47	4.65589e-46	2.54701	2.6318	0.514363	0.538078	0.52081	243219	RIKEN cDNA 2900026A02 gene
3110009E18Rik	167.548	0.206934	10.9088	4.78133	2.25741	1.0458e-27	9.16996e-27	0.659649	0.557116	2.49683	2.19859	2.16695	73103	RIKEN cDNA 3110009E18 gene
3110040N11Rik	156.186	0.182081	-0.394333	0.95145	-0.0718006	0.693335	0.771257	7.28822	7.44001	5.31766	5.97974	5.26893	67290	RIKEN cDNA 3110040N11 gene	GO:0005737	cytoplasm
3110082I17Rik	424.661	0.115467	-0.406455	0.967993	-0.0469321	0.684408	0.763498	12.3088	13.6506	9.97334	10.2613	9.46761	73212	RIKEN cDNA 3110082I17 gene
3300002I08Rik	128.335	0.200753	-3.40979	0.622211	-0.684524	0.000650141	0.00169329	0.44402	0.429738	0.231382	0.215668	0.194824	69277	RIKEN cDNA 3300002I08 gene
3830403N18Rik	9.48751	0.760939	1.511	2.2188	1.14978	0.130789	0.205496	0.182489	0.276881	0.417705	0.302343	0.4866	70691	RIKEN cDNA 3830403N18 gene	GO:0000795,GO:0002244,GO:0007286,GO:0051321	synaptonemal complex|hematopoietic progenitor cell differentiation|spermatid development|meiotic cell cycle
3830406C13Rik	461.351	0.118911	-0.211265	0.982738	-0.0251218	0.83268	0.881764	3.32094	3.37413	2.87554	2.26236	2.6312	218734	RIKEN cDNA 3830406C13 gene
4430402I18Rik	6.44601	0.973308	-0.47085	0.727852	-0.458282	0.637748	0.724503	0.100436	0.0476209	0.0159647	0.0173334	0.0944202	381218	RIKEN cDNA 4430402I18 gene	GO:0007283,GO:0032027,GO:0097224	spermatogenesis|myosin light chain binding|sperm connecting piece
4833420G17Rik	307.77	0.145693	-3.84717	0.678065	-0.560504	0.000119489	0.000343826	6.14465	7.92635	3.90176	3.92062	3.45526	67392	RIKEN cDNA 4833420G17 gene
4833439L19Rik	1370.68	0.0718685	3.39601	1.18433	0.244066	0.000683761	0.0017748	16.1729	17.6663	15.2879	15.9687	16.1215	97820	RIKEN cDNA 4833439L19 gene	GO:0005737,GO:0016491	cytoplasm|oxidoreductase activity
4921507P07Rik	1.4347	1.96486	-0.901613	0.292895	-1.77155	0.367262	0.475464	0.017352	0.0822729	0.016549	0	0.0177956	70821	RIKEN cDNA 4921507P07 gene	GO:0005737,GO:0005813,GO:0005856	cytoplasm|centrosome|cytoskeleton
4921524J17Rik	255.193	0.149832	2.70275	1.32405	0.404957	0.00687682	0.0149711	8.27114	7.07383	8.48372	7.43346	8.06646	66714	RIKEN cDNA 4921524J17 gene
4921528I07Rik	1.20023	2.2568	-1.71779	0.0680757	-3.87672	0.0858347	0.143035	0.125209	0.0474932	0	0	0	77049	RIKEN cDNA 4921528I07 gene
4921536K21Rik	8.78018	0.793016	-1.60681	0.413447	-1.27423	0.108096	0.17468	0.266219	0.324579	0.0362713	0.098452	0.156014	67430	RIKEN cDNA 4921536K21 gene
4930402H24Rik	846.025	0.0829812	-1.77253	0.903072	-0.147087	0.0763067	0.12911	6.99714	6.94238	5.116	4.86289	4.89242	228602	RIKEN cDNA 4930402H24 gene
4930404N11Rik	158.967	0.198727	-7.27517	0.367095	-1.44577	3.45988e-13	1.87756e-12	23.9244	18.272	5.32859	6.52713	6.46459	432479	RIKEN cDNA 4930404N11 gene
4930430F08Rik	163.137	0.181526	-1.57884	0.819832	-0.2866	0.114374	0.18323	2.70546	2.54189	1.86682	1.49755	1.71336	68281	RIKEN cDNA 4930430F08 gene	GO:0002244	hematopoietic progenitor cell differentiation
4930432K21Rik	5.36502	1.11546	-2.23824	0.177187	-2.49666	0.0252054	0.0486067	0.216962	0.261852	0	0.0816949	0.020228	74666	RIKEN cDNA 4930432K21 gene	GO:0005515,GO:0005694,GO:0007141,GO:0007144,GO:0007283,GO:0051321,GO:1990918	protein binding|chromosome|male meiosis I|female meiosis I|spermatogenesis|meiotic cell cycle|double-strand break repair involved in meiotic recombination
4930453N24Rik	604.996	0.0990669	10.4193	2.04515	1.0322	2.02524e-25	1.68696e-24	4.78935	4.60415	7.5954	7.5982	7.50287	67609	RIKEN cDNA 4930453N24 gene	GO:0005634,GO:0006915,GO:0043065	nucleus|apoptotic process|positive regulation of apoptotic process
4930467E23Rik	2.58379	1.36924	0.0143055	1.01367	0.0195877	0.988586	0.991411	0.0381259	0.018077	0.0181808	0.0197394	0.0293254	626415	RIKEN cDNA 4930467E23 gene
4930486L24Rik	9.95162	0.718173	-1.05391	0.591771	-0.756889	0.291925	0.396494	0.616394	0.481366	0.207483	0.375451	0.185927	214639	RIKEN cDNA 4930486L24 gene	GO:0004197,GO:0005576,GO:0005615,GO:0005764,GO:0006508,GO:0006955,GO:0008234,GO:0030054,GO:0051603	cysteine-type endopeptidase activity|extracellular region|extracellular space|lysosome|proteolysis|immune response|cysteine-type peptidase activity|cell junction|proteolysis involved in cellular protein catabolic process
4930503L19Rik	264.336	0.142419	-3.94652	0.677335	-0.562058	7.92948e-05	0.000232916	5.4427	5.70818	3.13142	2.74134	3.04877	269033	RIKEN cDNA 4930503L19 gene	GO:0005576,GO:0008285	extracellular region|negative regulation of cell population proliferation
4930522L14Rik	63.3759	0.290309	-3.14424	0.531153	-0.912799	0.00166521	0.00406322	1.07987	0.930072	0.444083	0.338534	0.477535	100041734		GO:0000978,GO:0000981,GO:0005634,GO:0006357	RNA polymerase II cis-regulatory region sequence-specific DNA binding|DNA-binding transcription factor activity, RNA polymerase II-specific|nucleus|regulation of transcription by RNA polymerase II
4930523C07Rik	74.4612	0.286114	5.77814	3.14532	1.65321	7.55298e-09	3.18658e-08	0.44416	0.479687	1.27082	1.13703	1.02491	67647	RIKEN cDNA 4930523C07 gene
4930524J08Rik	9.01753	0.764882	-0.797697	0.655131	-0.610144	0.425046	0.532432	0.691429	1.31134	0.293081	0.636413	0.630316	75129
4930550C14Rik	2.13016	1.55412	0.0377992	1.04156	0.0587445	0.969848	0.979731	0.00940365	0.0356692	0.0358739	0.00973734	0.00964404	75311	RIKEN cDNA 4930550C14 gene	GO:0005515,GO:0005737,GO:0005739,GO:0005741,GO:0005829,GO:0016020,GO:0090258,GO:1903215	protein binding|cytoplasm|mitochondrion|mitochondrial outer membrane|cytosol|membrane|negative regulation of mitochondrial fission|negative regulation of protein targeting to mitochondrion
4930563E22Rik	1.0717	2.29866	-1.05907	0.184995	-2.43444	0.289568	0.394329	0.0601061	0.0142494	0.0143311	0	0	75304	RIKEN cDNA 4930563E22 gene
4930579G24Rik	85.4254	0.258787	-6.56179	0.30819	-1.69811	5.31673e-11	2.56952e-10	3.79058	4.69686	1.08455	1.09902	0.907079	75939	RIKEN cDNA 4930579G24 gene	GO:0005737	cytoplasm
4930590J08Rik	4.08901	1.21708	0.177277	1.16131	0.215759	0.859291	0.900262	0.00723904	0.0549172	0.0552323	0.0224878	0.0074241	381798	RIKEN cDNA 4930590J08 gene	GO:0005737,GO:0016020,GO:0016021	cytoplasm|membrane|integral component of membrane
4931406C07Rik	570.212	0.104195	-0.79371	0.944288	-0.082701	0.427364	0.534658	11.1167	10.8023	8.19827	8.80072	7.457	70984	RIKEN cDNA 4931406C07 gene	GO:0005634,GO:0005654,GO:0008270,GO:0016604,GO:0016787,GO:0016788,GO:0046872	nucleus|nucleoplasm|zinc ion binding|nuclear body|hydrolase activity|hydrolase activity, acting on ester bonds|metal ion binding
4931414P19Rik	72.2418	0.281503	0.327348	1.06596	0.0921492	0.743405	0.812799	0.70809	0.624071	0.595872	0.414052	0.666388	74359	RIKEN cDNA 4931414P19 gene	GO:0005576,GO:0010628,GO:0030154,GO:0048856	extracellular region|positive regulation of gene expression|cell differentiation|anatomical structure development
4931428F04Rik	74.1572	0.271069	-0.926929	0.840161	-0.251262	0.353963	0.461851	1.20771	1.43822	0.763415	1.06153	0.80652	74356	RIKEN cDNA 4931428F04 gene
4932438A13Rik	1129.75	0.0921454	1.22542	1.08141	0.112917	0.220415	0.316208	3.73841	3.8745	3.09627	3.70234	2.93223	229227	RIKEN cDNA 4932438A13 gene	GO:0001558,GO:0005634,GO:0006629,GO:0006909,GO:0007283,GO:0016020,GO:0016021,GO:0016197,GO:0019915,GO:0032456,GO:0045444,GO:0048488,GO:0051647,GO:0060612	regulation of cell growth|nucleus|lipid metabolic process|phagocytosis|spermatogenesis|membrane|integral component of membrane|endosomal transport|lipid storage|endocytic recycling|fat cell differentiation|synaptic vesicle endocytosis|nucleus localization
4933407O12Rik	7.26528	0.877874	1.30164	2.2079	1.14268	0.193039	0.284423	0.130893	0.289621	0.249671	0.451792	0.402717	102635879
4933424G06Rik	3.38626	1.24826	0.234127	1.22455	0.292251	0.814886	0.867522	0.150675	0.0571528	0.143702	0.0312043	0.123621	71166	RIKEN cDNA 4933424G06 gene
4933427D14Rik	149.563	0.200733	-3.15342	0.644837	-0.632994	0.0016137	0.00394643	2.31928	2.43682	1.10078	1.49958	1.02736	74477	RIKEN cDNA 4933427D14 gene	GO:0005813,GO:0005829,GO:0034451,GO:0071539	centrosome|cytosol|centriolar satellite|protein localization to centrosome
4933428G20Rik	5.48529	1.009	0.357014	1.28363	0.360226	0.721081	0.794574	0.0341759	0.027007	0.0108648	0.0589811	0.0233664	100141474	RIKEN cDNA 4933428G20 gene
4933430I17Rik	103.347	0.257267	4.58967	2.26698	1.18077	4.43946e-06	1.48623e-05	0.457896	0.262548	0.705839	0.645057	0.573351	214106	RIKEN cDNA 4933430I17 gene
4933434E20Rik	798.026	0.0883452	0.829503	1.05211	0.0732826	0.40682	0.514457	16.1548	15.136	13.6134	12.3413	12.9261	99650	RIKEN cDNA 4933434E20 gene	GO:0001701,GO:0005739,GO:0005794,GO:0006909	in utero embryonic development|mitochondrion|Golgi apparatus|phagocytosis
4933440N22Rik	116.654	0.222578	0.535805	1.08618	0.119258	0.592094	0.685227	3.3763	2.56134	2.19852	2.79688	2.62681	74471
5031439G07Rik	7550.82	0.0431394	-17.475	0.593015	-0.75386	2.22164e-68	3.71303e-67	82.416	83.3191	37.4672	38.931	39.7567	223739	RIKEN cDNA 5031439G07 gene
5430403G16Rik	14.6673	0.615766	-3.10092	0.266195	-1.90944	0.00192919	0.00464365	0.47624	0.481716	0.13626	0.0821898	0.0814024	77200	RIKEN cDNA 5430403G16 gene	GO:0000978,GO:0000981,GO:0005634,GO:0006357	RNA polymerase II cis-regulatory region sequence-specific DNA binding|DNA-binding transcription factor activity, RNA polymerase II-specific|nucleus|regulation of transcription by RNA polymerase II
5730409E04Rik	261.189	0.147181	-4.81285	0.612015	-0.708362	1.48795e-06	5.20543e-06	6.27735	7.37473	3.49233	3.232	3.14738	230757	RIKEN cDNA 5730409E04Rik gene
5730455P16Rik	243.918	0.152321	-4.11907	0.647333	-0.62742	3.80413e-05	0.000115584	3.53755	4.0865	1.86072	1.84264	2.13281	70591	RIKEN cDNA 5730455P16 gene	GO:0005802,GO:0006886,GO:0031410,GO:0099041	trans-Golgi network|intracellular protein transport|cytoplasmic vesicle|vesicle tethering to Golgi
6030458C11Rik	322.361	0.131252	-5.93638	0.582704	-0.779164	2.91385e-09	1.27063e-08	3.38358	3.67566	1.65435	1.50051	1.70576	77877	RIKEN cDNA 6030458C11 gene
6430548M08Rik	908.136	0.0832437	-21.3228	0.292196	-1.77499	6.96948e-101	1.62488e-99	15.6884	15.4299	3.61387	3.55973	3.56958	234797	RIKEN cDNA 6430548M08 gene
6430550D23Rik	3.59942	1.23968	-0.549758	0.623506	-0.681525	0.582485	0.676337	0.0986126	0.0779271	0.0783742	0	0.0505668	320095	RIKEN cDNA 6430550D23 gene	GO:0003836	beta-galactoside (CMP) alpha-2,3-sialyltransferase activity
6430571L13Rik	10.5677	1.19887	3.61834	20.2231	4.33793	0.000296497	0.00081333	0	0.036997	0.241861	0.262595	0.400122	235599	RIKEN cDNA 6430571L13 gene	GO:0016020,GO:0016021	membrane|integral component of membrane
6720489N17Rik	42.562	0.361012	-5.2658	0.267754	-1.90102	1.39578e-07	5.35715e-07	0.70955	0.622208	0.138253	0.150106	0.133018	211378	RIKEN cDNA 6720489N17 gene
8030462N17Rik	473.219	0.11301	4.11427	1.38027	0.464953	3.88401e-05	0.0001179	3.14134	3.00518	3.51183	3.04457	3.46344	212163	RIKEN cDNA 8030462N17 gene	GO:0006511,GO:0061630	ubiquitin-dependent protein catabolic process|ubiquitin protein ligase activity
9030025P20Rik	13.8172	0.634965	0.424017	1.20517	0.269236	0.671553	0.752961	0.252278	0.223282	0.176443	0.139323	0.362219	100041574	RIKEN cDNA 9030025P20 gene
9030624G23Rik	0.851968	2.54924	-1.32721	0.0958303	-3.38337	0.184439	0.274042	0.0236873	0.0149748	0	0	0	66808	RIKEN cDNA 9030624G23 gene
9130008F23Rik	49.4547	0.387128	3.50868	2.56385	1.35831	0.00045033	0.00120131	0.830099	0.524779	1.27549	0.883432	1.93912	71583	RIKEN cDNA 9130008F23 gene	GO:0001835	blastocyst hatching
9130019O22Rik	80.3617	0.255398	-0.755114	0.874873	-0.192855	0.45018	0.556236	1.36075	1.20516	0.942725	0.957081	0.75043	78921	RIKEN cDNA 9130019O22 gene	GO:0000978,GO:0000981,GO:0005634,GO:0006357	RNA polymerase II cis-regulatory region sequence-specific DNA binding|DNA-binding transcription factor activity, RNA polymerase II-specific|nucleus|regulation of transcription by RNA polymerase II	mmu05168	Herpes simplex virus 1 infection	zf-C2H2
9130023H24Rik	90.2208	0.243444	1.29538	1.24432	0.315353	0.195188	0.286926	1.26508	1.25238	1.41867	1.19481	1.08356	100043133	RIKEN cDNA 9130023H24 gene					zf-C2H2
9130401M01Rik	375.143	0.130438	2.51364	1.25516	0.327874	0.0119491	0.0248233	14.2237	14.2093	12.1509	15.0041	15.0553	75758	RIKEN cDNA 9130401M01 gene
9430015G10Rik	118.62	0.226846	-2.5479	0.669901	-0.577981	0.0108372	0.0227214	2.99491	3.7428	1.38087	2.05376	1.91204	230996	RIKEN cDNA 9430015G10 gene
9430038I01Rik	143.344	0.193181	-0.957988	0.879609	-0.185065	0.338069	0.445973	2.99708	3.18907	1.87789	2.21932	2.34101	77252	RIKEN cDNA 9430038I01 gene
9430078G10Rik	7.92359	0.831775	0.582366	1.399	0.484397	0.56032	0.656886	0.124354	0.0786148	0.0658883	0.0858442	0.184214	115489041
9530053A07Rik	2.07351	1.63862	-0.585261	0.514406	-0.959021	0.558372	0.655035	0.00628413	0.0357548	0	0.0130143	0.0128896	319482	RIKEN cDNA 9530053A07 gene	GO:0005615,GO:0031012	extracellular space|extracellular matrix
9530068E07Rik	4760.09	0.0483522	5.72613	1.21156	0.276871	1.02747e-08	4.29994e-08	99.9089	96.1004	93.7072	90.5824	96.3164	213673	RIKEN cDNA 9530068E07 gene	GO:0016020,GO:0016021	membrane|integral component of membrane
9530077C05Rik	2.15531	1.66883	-1.05403	0.295453	-1.759	0.291868	0.396494	0.0143715	0.109026	0.0137064	0	0.0294778	68283	RIKEN cDNA 9530077C05 gene
9930012K11Rik	33.6657	0.429312	-5.64955	0.186156	-2.42542	1.60871e-08	6.65308e-08	2.00535	1.78279	0.191255	0.337433	0.308493	268759	RIKEN cDNA 9930012K11 gene
9930021J03Rik	600.881	0.105602	4.30687	1.37061	0.454815	1.65579e-05	5.24824e-05	1.75627	1.79974	1.72602	1.95221	2.08522	240613	RIKEN cDNA 9930021J03 gene
9930104L06Rik	158.403	0.212604	-1.30415	0.825152	-0.277268	0.192181	0.283298	4.14573	2.79884	2.14779	1.90793	2.712	194268	RIKEN cDNA 9930104L06 gene	GO:0005634,GO:0005654,GO:0005730,GO:0005737,GO:0005829	nucleus|nucleoplasm|nucleolus|cytoplasm|cytosol
9930111J21Rik1	291.099	0.134353	0.813187	1.07867	0.109254	0.416111	0.524114	4.02078	4.21611	3.50286	3.41617	3.58169	667214	RIKEN cDNA 9930111J21 gene 1	GO:0003924,GO:0005789,GO:0006952,GO:0035458	GTPase activity|endoplasmic reticulum membrane|defense response|cellular response to interferon-beta
9930111J21Rik2	36.227	0.396512	0.367077	1.10615	0.14555	0.713562	0.787684	0.559359	1.06086	0.691539	0.793729	0.637398	245240	RIKEN cDNA 9930111J21 gene 2
a	2.38727	1.47208	0.173888	1.19414	0.255977	0.861953	0.902374	0.0174188	0.00412948	0.0166127	0.00901845	0.00446602	50518	nonagouti	GO:0005184,GO:0005515,GO:0005615,GO:0006091,GO:0008343,GO:0031779,GO:0031781,GO:0031782,GO:0032402,GO:0032438,GO:0040030,GO:0042438,GO:0043473,GO:0048023,GO:0071514	neuropeptide hormone activity|protein binding|extracellular space|generation of precursor metabolites and energy|adult feeding behavior|melanocortin receptor binding|type 3 melanocortin receptor binding|type 4 melanocortin receptor binding|melanosome tran	mmu04916	Melanogenesis
A130010J15Rik	90.1293	0.55209	-2.68017	0.358564	-1.4797	0.00735846	0.0159474	1.98329	1.99266	0.32651	0.440071	0.920138	319266	RIKEN cDNA A130010J15 gene
A1cf	15.9604	0.747519	3.58264	6.40007	2.67809	0.000340141	0.000923688	0	0.0625551	0.125828	0.151795	0.202959	69865	APOBEC1 complementation factor	GO:0000792,GO:0003676,GO:0003723,GO:0003727,GO:0003729,GO:0005515,GO:0005634,GO:0005654,GO:0005737,GO:0005783,GO:0006397,GO:0007566,GO:0010609,GO:0016554,GO:0016556,GO:0030895,GO:0045293,GO:0050714,GO:0050821	heterochromatin|nucleic acid binding|RNA binding|single-stranded RNA binding|mRNA binding|protein binding|nucleus|nucleoplasm|cytoplasm|endoplasmic reticulum|mRNA processing|embryo implantation|mRNA localization resulting in posttranscriptional regulation
A430005L14Rik	275.137	0.145626	-3.31863	0.71535	-0.483278	0.000904595	0.00230561	19.0426	15.5641	10.0753	9.3897	9.76473	97159	RIKEN cDNA A430005L14 gene	GO:0005634,GO:0005654	nucleus|nucleoplasm
A430033K04Rik	38.6987	0.36659	-3.85	0.375954	-1.41137	0.000118117	0.00034018	1.16802	1.07768	0.346233	0.343227	0.307564	243308	RIKEN cDNA A430033K04 gene	GO:0000122,GO:0000977,GO:0000981,GO:0001227,GO:0005634,GO:0006357,GO:0045892	negative regulation of transcription by RNA polymerase II|RNA polymerase II transcription regulatory region sequence-specific DNA binding|DNA-binding transcription factor activity, RNA polymerase II-specific|DNA-binding transcription repressor activity, R	mmu05168	Herpes simplex virus 1 infection	zf-C2H2
A430057M04Rik	17.0148	0.544011	-1.38798	0.592514	-0.755078	0.165143	0.249888	0.307237	0.241115	0.111145	0.153584	0.119517	319486	RIKEN cDNA A430057M04 gene
A4galt	6.74254	0.951366	1.24716	2.27601	1.18651	0.212339	0.306893	0.120104	0.056946	0.286364	0.0829103	0.102645	239559	alpha 1,4-galactosyltransferase	GO:0001576,GO:0005794,GO:0006629,GO:0006688,GO:0007009,GO:0008378,GO:0015643,GO:0016020,GO:0016021,GO:0016740,GO:0016757,GO:0016758,GO:0050512	globoside biosynthetic process|Golgi apparatus|lipid metabolic process|glycosphingolipid biosynthetic process|plasma membrane organization|galactosyltransferase activity|toxic substance binding|membrane|integral component of membrane|transferase activity|	mmu00601,mmu00603	Glycosphingolipid biosynthesis - lacto and neolacto series|Glycosphingolipid biosynthesis - globo and isoglobo series
A530032D15Rik	24.0639	0.572441	4.20174	5.29727	2.40525	2.64866e-05	8.19137e-05	0.0599553	0.24637	0.514627	0.786383	0.635376	381287	RIKEN cDNA A530032D15Rik gene	GO:0000981,GO:0005634,GO:0006357	DNA-binding transcription factor activity, RNA polymerase II-specific|nucleus|regulation of transcription by RNA polymerase II
A530064D06Rik	1035.53	0.0950715	-8.01282	0.589764	-0.761791	1.12104e-15	6.77615e-15	44.2806	38.512	21.5155	18.802	17.332	328830	RIKEN cDNA A530064D06 gene	GO:0005515,GO:0009986,GO:0038023	protein binding|cell surface|signaling receptor activity
A630001G21Rik	409.278	0.122921	4.70466	1.49309	0.578304	2.54285e-06	8.72201e-06	7.79925	8.75828	9.85251	10.4374	8.93414	319997	RIKEN cDNA A630001G21 gene	GO:0000981,GO:0005634,GO:0006357	DNA-binding transcription factor activity, RNA polymerase II-specific|nucleus|regulation of transcription by RNA polymerase II
A730008H23Rik	87.3421	0.247875	-1.74815	0.740554	-0.433324	0.0804373	0.135078	2.78946	2.55987	1.39455	1.42093	1.86873	212427	RIKEN cDNA A730008H23 gene
A930007A09Rik	20.4468	0.509915	-1.90611	0.509816	-0.971951	0.0566365	0.0993625	0.52614	0.308861	0.179211	0.168632	0.154169	432999	RIKEN cDNA A930007A09 gene
A930018O16Rik	1.69551	1.8509	-0.637444	0.441399	-1.17984	0.523835	0.62483	0.131353	0.12456	0	0	0.134711	105245580
A930033H14Rik	3.66109	1.21808	-1.45373	0.293054	-1.77076	0.146021	0.225311	0.117373	0.127203	0.0159916	0.0520877	0.0171962	320700	RIKEN cDNA A930033H14 gene
AA414768	242.053	0.154075	0.391537	1.0427	0.0603262	0.6954	0.77276	7.84476	8.34417	7.02656	7.13477	5.78161	245350	expressed sequence AA414768			mmu04120	Ubiquitin mediated proteolysis
AA467197	464.862	0.170471	21.5161	12.7098	3.66787	1.10024e-102	2.61203e-101	4.82272	5.53221	58.8295	44.3809	52.4117	433470	expressed sequence AA467197	GO:0004129,GO:0005634,GO:0005739,GO:0005751,GO:0009617	cytochrome-c oxidase activity|nucleus|mitochondrion|mitochondrial respiratory chain complex IV|response to bacterium
AA986860	6.76346	0.925064	-0.025912	0.983522	-0.0239702	0.979328	0.985245	0.171134	0.09737	0.0489643	0.053162	0.210611	212439	expressed sequence AA986860	GO:0005737,GO:0005829,GO:0005886	cytoplasm|cytosol|plasma membrane
Aaas	302.493	0.139564	-1.85494	0.835734	-0.258884	0.0636044	0.109997	9.89627	11.2561	7.26827	7.40881	6.21326	223921	achalasia, adrenocortical insufficiency, alacrimia	GO:0000922,GO:0001578,GO:0005634,GO:0005635,GO:0005643,GO:0005654,GO:0005737,GO:0005813,GO:0005829,GO:0005856,GO:0006913,GO:0007612,GO:0009566,GO:0015031,GO:0031965,GO:0051028,GO:0072686,GO:0090307	spindle pole|microtubule bundle formation|nucleus|nuclear envelope|nuclear pore|nucleoplasm|cytoplasm|centrosome|cytosol|cytoskeleton|nucleocytoplasmic transport|learning|fertilization|protein transport|nuclear membrane|mRNA transport|mitotic spindle|mito	mmu03013	RNA transport
Aacs	799.708	0.0898715	-7.5675	0.624121	-0.680102	3.80478e-14	2.1576e-13	17.8748	19.3442	8.61353	9.1409	9.71262	78894	acetoacetyl-CoA synthetase	GO:0000166,GO:0001889,GO:0005524,GO:0005737,GO:0005829,GO:0006629,GO:0006631,GO:0007584,GO:0010243,GO:0014070,GO:0016874,GO:0030729,GO:0032024,GO:0034201,GO:0042493,GO:0045471,GO:0047760,GO:0071333	nucleotide binding|liver development|ATP binding|cytoplasm|cytosol|lipid metabolic process|fatty acid metabolic process|response to nutrient|response to organonitrogen compound|response to organic cyclic compound|ligase activity|acetoacetate-CoA ligase ac	mmu00280,mmu00650	Valine, leucine and isoleucine degradation|Butanoate metabolism
Aagab	720.508	0.0905291	-9.34233	0.55642	-0.845753	9.42327e-21	6.88636e-20	10.3035	10.8641	4.72108	4.43655	4.75942	66939	alpha- and gamma-adaptin binding protein	GO:0005737,GO:0005829,GO:0015031,GO:0016607	cytoplasm|cytosol|protein transport|nuclear speck
Aak1	926.911	0.0809313	-6.29715	0.702399	-0.509637	3.03158e-10	1.40601e-09	4.16637	4.10506	2.30449	2.37001	2.19038	269774	AP2 associated kinase 1	GO:0000166,GO:0004672,GO:0004674,GO:0005112,GO:0005524,GO:0005737,GO:0005886,GO:0005905,GO:0006468,GO:0006897,GO:0016020,GO:0016301,GO:0016310,GO:0016740,GO:0030054,GO:0031252,GO:0032880,GO:0035612,GO:0042995,GO:0043195,GO:0045202,GO:0045747,GO:0046777,GO	nucleotide binding|protein kinase activity|protein serine/threonine kinase activity|Notch binding|ATP binding|cytoplasm|plasma membrane|clathrin-coated pit|protein phosphorylation|endocytosis|membrane|kinase activity|phosphorylation|transferase activity|c
Aamdc	79.8243	0.283013	-0.412288	0.922306	-0.116683	0.680128	0.760212	5.77482	3.82387	4.27312	3.50536	2.65489	66273	adipogenesis associated Mth938 domain containing	GO:0005737,GO:0043066,GO:0045600,GO:0045944	cytoplasm|negative regulation of apoptotic process|positive regulation of fat cell differentiation|positive regulation of transcription by RNA polymerase II
Aamp	2610.83	0.0541945	7.07432	1.3044	0.383389	1.50185e-12	7.8864e-12	54.0171	52.3961	54.7759	54.523	54.7101	227290	angio-associated migratory protein	GO:0005829,GO:0008201,GO:0009986,GO:0015630,GO:0045171	cytosol|heparin binding|cell surface|microtubule cytoskeleton|intercellular bridge
Aar2	748.437	0.0907558	6.59018	1.51372	0.598097	4.39301e-11	2.13103e-10	12.1845	11.1177	13.8164	14.194	13.6584	68295	AAR2 splicing factor homolog	GO:0000244,GO:0005681,GO:0006397,GO:0008380	spliceosomal tri-snRNP complex assembly|spliceosomal complex|mRNA processing|RNA splicing
Aars	2728.72	0.141785	0.517047	1.05213	0.0733098	0.605123	0.696458	26.837	20.8889	19.0036	19.8611	20.4753	234734	alanyl-tRNA synthetase	GO:0000049,GO:0000166,GO:0002161,GO:0002196,GO:0003676,GO:0003723,GO:0004812,GO:0004813,GO:0005515,GO:0005524,GO:0005737,GO:0005739,GO:0006400,GO:0006412,GO:0006419,GO:0016597,GO:0016874,GO:0021680,GO:0043039,GO:0043524,GO:0045182,GO:0046872,GO:0050885,GO	tRNA binding|nucleotide binding|aminoacyl-tRNA editing activity|Ser-tRNA(Ala) hydrolase activity|nucleic acid binding|RNA binding|aminoacyl-tRNA ligase activity|alanine-tRNA ligase activity|protein binding|ATP binding|cytoplasm|mitochondrion|tRNA modifica	mmu00970	Aminoacyl-tRNA biosynthesis
Aars2	171.502	0.177256	-2.04438	0.77788	-0.36238	0.0409156	0.0745203	3.03459	2.91485	1.65915	1.76075	2.05242	224805	alanyl-tRNA synthetase 2, mitochondrial	GO:0000049,GO:0000166,GO:0002161,GO:0003676,GO:0003723,GO:0004812,GO:0004813,GO:0005524,GO:0005737,GO:0005739,GO:0006400,GO:0006412,GO:0006419,GO:0016597,GO:0016874,GO:0043039,GO:0046872,GO:0070143	tRNA binding|nucleotide binding|aminoacyl-tRNA editing activity|nucleic acid binding|RNA binding|aminoacyl-tRNA ligase activity|alanine-tRNA ligase activity|ATP binding|cytoplasm|mitochondrion|tRNA modification|translation|alanyl-tRNA aminoacylation|amino	mmu00970	Aminoacyl-tRNA biosynthesis
Aarsd1	381.899	0.127134	-1.50192	0.876032	-0.190944	0.133119	0.208527	14.273	15.4683	9.09492	11.2714	10.4556	69684	alanyl-tRNA synthetase domain containing 1	GO:0000166,GO:0002161,GO:0002196,GO:0003676,GO:0004812,GO:0004813,GO:0005515,GO:0005524,GO:0005737,GO:0006412,GO:0006419,GO:0006450,GO:0043039,GO:0046872	nucleotide binding|aminoacyl-tRNA editing activity|Ser-tRNA(Ala) hydrolase activity|nucleic acid binding|aminoacyl-tRNA ligase activity|alanine-tRNA ligase activity|protein binding|ATP binding|cytoplasm|translation|alanyl-tRNA aminoacylation|regulation of
Aasdh	63.314	0.286333	-3.36947	0.512352	-0.964792	0.000753121	0.00194241	0.848879	0.739115	0.309118	0.359592	0.292831	231326	aminoadipate-semialdehyde dehydrogenase	GO:0000166,GO:0005524,GO:0006629,GO:0006631,GO:0016874,GO:0019482,GO:0043041	nucleotide binding|ATP binding|lipid metabolic process|fatty acid metabolic process|ligase activity|beta-alanine metabolic process|amino acid activation for nonribosomal peptide biosynthetic process
Aasdhppt	260.612	0.147495	-0.715795	0.929434	-0.105576	0.474118	0.578166	5.12163	5.81815	4.30112	4.07255	3.63914	67618	aminoadipate-semialdehyde dehydrogenase-phosphopantetheinyl transferase	GO:0000287,GO:0005737,GO:0005829,GO:0008897,GO:0016740,GO:0019878,GO:0046872	magnesium ion binding|cytoplasm|cytosol|holo-[acyl-carrier-protein] synthase activity|transferase activity|lysine biosynthetic process via aminoadipic acid|metal ion binding	mmu00770	Pantothenate and CoA biosynthesis
Aatf	431.683	0.116934	1.28977	1.1102	0.150818	0.197129	0.289257	8.64947	9.39751	7.3059	8.41419	7.97557	56321	apoptosis antagonizing transcription factor	GO:0005515,GO:0005634,GO:0005654,GO:0005730,GO:0005737,GO:0005794,GO:0005829,GO:0006357,GO:0007155,GO:0007346,GO:0019901,GO:0032929,GO:0040016,GO:0042254,GO:0042985,GO:0043066,GO:0043522,GO:0045893,GO:0045944,GO:0048156,GO:2000378,GO:2001234	protein binding|nucleus|nucleoplasm|nucleolus|cytoplasm|Golgi apparatus|cytosol|regulation of transcription by RNA polymerase II|cell adhesion|regulation of mitotic cell cycle|protein kinase binding|negative regulation of superoxide anion generation|embry
Aatk	139.854	0.224165	-11.4518	0.168743	-2.5671	2.30201e-30	2.15374e-29	2.32152	2.17485	0.234118	0.392177	0.273332	11302	apoptosis-associated tyrosine kinase	GO:0000166,GO:0004672,GO:0004674,GO:0004713,GO:0005515,GO:0005524,GO:0005737,GO:0005783,GO:0006468,GO:0006915,GO:0007420,GO:0016020,GO:0016021,GO:0016301,GO:0016310,GO:0016740,GO:0030517,GO:0032482,GO:0038083,GO:0042995,GO:0044295,GO:0046777,GO:0048471,GO	nucleotide binding|protein kinase activity|protein serine/threonine kinase activity|protein tyrosine kinase activity|protein binding|ATP binding|cytoplasm|endoplasmic reticulum|protein phosphorylation|apoptotic process|brain development|membrane|integral
AB010352	82.2828	0.275563	-2.35884	0.637277	-0.650007	0.0183324	0.0365972	1.01265	1.06607	0.712063	0.390997	0.457661	105246961	cDNA sequence AB010352			mmu05168	Herpes simplex virus 1 infection
AB124611	942.552	0.0832597	-1.51817	0.916113	-0.126402	0.128973	0.203036	33.078	35.7421	25.4794	23.3862	25.636	382062	cDNA sequence AB124611	GO:0016020,GO:0016021	membrane|integral component of membrane
Abat	2.15537	1.49517	0.0396311	1.04193	0.0592551	0.968387	0.97845	0.0214767	0.0305489	0.0307242	0.0111194	0.0220257	268860	4-aminobutyrate aminotransferase	GO:0001666,GO:0003824,GO:0003867,GO:0005739,GO:0005759,GO:0007568,GO:0007620,GO:0007626,GO:0008483,GO:0009448,GO:0009449,GO:0009450,GO:0010039,GO:0014053,GO:0016740,GO:0030170,GO:0031652,GO:0032024,GO:0032144,GO:0033602,GO:0034386,GO:0035094,GO:0035640,GO	response to hypoxia|catalytic activity|4-aminobutyrate transaminase activity|mitochondrion|mitochondrial matrix|aging|copulation|locomotory behavior|transaminase activity|gamma-aminobutyric acid metabolic process|gamma-aminobutyric acid biosynthetic proce	mmu00250,mmu00280,mmu00410,mmu00640,mmu00650,mmu04727	Alanine, aspartate and glutamate metabolism|Valine, leucine and isoleucine degradation|beta-Alanine metabolism|Propanoate metabolism|Butanoate metabolism|GABAergic synapse
Abca1	3655.89	0.0683907	14.2426	1.96436	0.974062	4.98278e-46	6.28217e-45	11.8394	13.5767	18.153	20.9994	19.8631	11303	ATP-binding cassette, sub-family A (ABC1), member 1	GO:0000166,GO:0002790,GO:0005102,GO:0005319,GO:0005515,GO:0005524,GO:0005548,GO:0005768,GO:0005794,GO:0005886,GO:0005887,GO:0006497,GO:0006869,GO:0006911,GO:0007040,GO:0007186,GO:0007189,GO:0008035,GO:0008203,GO:0008320,GO:0009306,GO:0009897,GO:0009986,GO	nucleotide binding|peptide secretion|signaling receptor binding|lipid transporter activity|protein binding|ATP binding|phospholipid transporter activity|endosome|Golgi apparatus|plasma membrane|integral component of plasma membrane|protein lipidation|lipi	mmu02010,mmu04975,mmu04979,mmu05417	ABC transporters|Fat digestion and absorption|Cholesterol metabolism|Lipid and atherosclerosis
Abca13	14.2601	0.607237	-0.575023	0.785033	-0.349176	0.565276	0.6615	0.0389327	0.0738383	0.0428434	0.034112	0.0276424	268379	ATP-binding cassette, sub-family A (ABC1), member 13	GO:0000166,GO:0005319,GO:0005524,GO:0006869,GO:0016020,GO:0016021,GO:0016887,GO:0031410,GO:0032376,GO:0035627,GO:0042626,GO:0043231,GO:0055085,GO:0097708,GO:1900244	nucleotide binding|lipid transporter activity|ATP binding|lipid transport|membrane|integral component of membrane|ATPase|cytoplasmic vesicle|positive regulation of cholesterol transport|ceramide transport|ATPase-coupled transmembrane transporter activity|	mmu02010	ABC transporters
Abca17	1.70399	1.84818	-0.632768	0.444585	-1.16947	0.526885	0.627639	0.0197342	0.0187136	0	0.0204345	0	381072	ATP-binding cassette, sub-family A (ABC1), member 17	GO:0000166,GO:0005319,GO:0005524,GO:0005737,GO:0005783,GO:0006629,GO:0006638,GO:0006869,GO:0016020,GO:0016021,GO:0016887,GO:0042626,GO:0043231,GO:0055085	nucleotide binding|lipid transporter activity|ATP binding|cytoplasm|endoplasmic reticulum|lipid metabolic process|neutral lipid metabolic process|lipid transport|membrane|integral component of membrane|ATPase|ATPase-coupled transmembrane transporter activ	mmu02010	ABC transporters
Abca2	1189.41	0.0753407	-2.79798	0.864057	-0.210802	0.00514228	0.01146	6.96941	7.43968	4.71744	5.12688	4.87425	11305	ATP-binding cassette, sub-family A (ABC1), member 2	GO:0000166,GO:0001573,GO:0005319,GO:0005524,GO:0005764,GO:0005765,GO:0005768,GO:0005815,GO:0005886,GO:0006357,GO:0006684,GO:0006687,GO:0006869,GO:0007626,GO:0008203,GO:0010008,GO:0010872,GO:0016020,GO:0016021,GO:0016887,GO:0031410,GO:0032289,GO:0032383,GO	nucleotide binding|ganglioside metabolic process|lipid transporter activity|ATP binding|lysosome|lysosomal membrane|endosome|microtubule organizing center|plasma membrane|regulation of transcription by RNA polymerase II|sphingomyelin metabolic process|gly	mmu02010,mmu04142	ABC transporters|Lysosome
Abca3	1683.43	0.0680354	0.0218445	1.00103	0.0014862	0.982572	0.987515	15.2339	14.0584	11.46	12.0426	11.1429	27410	ATP-binding cassette, sub-family A (ABC1), member 3	GO:0000166,GO:0005319,GO:0005524,GO:0005764,GO:0005768,GO:0005770,GO:0005886,GO:0006810,GO:0006855,GO:0006869,GO:0008559,GO:0010875,GO:0015914,GO:0016020,GO:0016021,GO:0016887,GO:0030324,GO:0030659,GO:0031410,GO:0032368,GO:0032464,GO:0042599,GO:0042626,GO	nucleotide binding|lipid transporter activity|ATP binding|lysosome|endosome|late endosome|plasma membrane|transport|drug transmembrane transport|lipid transport|ABC-type xenobiotic transporter activity|positive regulation of cholesterol efflux|phospholipi	mmu02010	ABC transporters
Abca5	46.1352	0.339742	1.61935	1.46425	0.55016	0.105373	0.170961	0.28296	0.216944	0.292833	0.317937	0.253148	217265	ATP-binding cassette, sub-family A (ABC1), member 5	GO:0000166,GO:0005319,GO:0005524,GO:0005764,GO:0005768,GO:0005770,GO:0005794,GO:0005886,GO:0006869,GO:0008203,GO:0010745,GO:0010874,GO:0016020,GO:0016021,GO:0016887,GO:0030301,GO:0033344,GO:0034375,GO:0042626,GO:0042632,GO:0043231,GO:0043691,GO:0055085,GO	nucleotide binding|lipid transporter activity|ATP binding|lysosome|endosome|late endosome|Golgi apparatus|plasma membrane|lipid transport|cholesterol metabolic process|negative regulation of macrophage derived foam cell differentiation|regulation of chole	mmu02010	ABC transporters
Abca6	7.23062	0.832652	-0.139082	0.922866	-0.115807	0.889386	0.922268	0.0431074	0.0642368	0.0411125	0.0255069	0.0505251	76184	ATP-binding cassette, sub-family A (ABC1), member 6	GO:0000139,GO:0000166,GO:0005319,GO:0005524,GO:0005654,GO:0005794,GO:0005886,GO:0006869,GO:0016020,GO:0016021,GO:0042626,GO:0043231,GO:0055085	Golgi membrane|nucleotide binding|lipid transporter activity|ATP binding|nucleoplasm|Golgi apparatus|plasma membrane|lipid transport|membrane|integral component of membrane|ATPase-coupled transmembrane transporter activity|intracellular membrane-bounded o	mmu02010	ABC transporters
Abca7	961.418	0.0891415	4.82514	1.34735	0.43012	1.39907e-06	4.90905e-06	6.83704	6.8016	7.09662	7.96751	6.65244	27403	ATP-binding cassette, sub-family A (ABC1), member 7	GO:0000166,GO:0001891,GO:0005319,GO:0005515,GO:0005524,GO:0005548,GO:0005622,GO:0005737,GO:0005768,GO:0005794,GO:0005886,GO:0006869,GO:0006909,GO:0007613,GO:0008542,GO:0009986,GO:0010875,GO:0016020,GO:0016021,GO:0016324,GO:0016887,GO:0018149,GO:0019216,GO	nucleotide binding|phagocytic cup|lipid transporter activity|protein binding|ATP binding|phospholipid transporter activity|intracellular anatomical structure|cytoplasm|endosome|Golgi apparatus|plasma membrane|lipid transport|phagocytosis|memory|visual lea	mmu02010	ABC transporters
Abca8a	1.95068	2.11189	1.32369	6.94272	2.7955	0.185604	0.275553	0.00743917	0	0.0212847	0.0385157	0	217258	ATP-binding cassette, sub-family A (ABC1), member 8a	GO:0000166,GO:0005319,GO:0005524,GO:0005886,GO:0006869,GO:0016020,GO:0016021,GO:0016887,GO:0042626,GO:0043231	nucleotide binding|lipid transporter activity|ATP binding|plasma membrane|lipid transport|membrane|integral component of membrane|ATPase|ATPase-coupled transmembrane transporter activity|intracellular membrane-bounded organelle	mmu02010	ABC transporters
Abca8b	96.7805	0.227989	-2.98751	0.623681	-0.68112	0.00281256	0.00658563	0.991665	0.921444	0.463365	0.475523	0.470967	27404	ATP-binding cassette, sub-family A (ABC1), member 8b	GO:0000166,GO:0005319,GO:0005524,GO:0005743,GO:0005783,GO:0005886,GO:0006686,GO:0006810,GO:0006869,GO:0008559,GO:0010874,GO:0010875,GO:0016020,GO:0016021,GO:0016323,GO:0016887,GO:0030301,GO:0033344,GO:0042626,GO:0042908,GO:0043231,GO:0055085,GO:0140359	nucleotide binding|lipid transporter activity|ATP binding|mitochondrial inner membrane|endoplasmic reticulum|plasma membrane|sphingomyelin biosynthetic process|transport|lipid transport|ABC-type xenobiotic transporter activity|regulation of cholesterol ef	mmu02010	ABC transporters
Abca9	268.971	0.140223	-1.14547	0.89464	-0.160621	0.252016	0.353789	2.12615	2.31607	1.61066	1.57456	1.51117	217262	ATP-binding cassette, sub-family A (ABC1), member 9	GO:0000166,GO:0005319,GO:0005524,GO:0005739,GO:0006869,GO:0016020,GO:0016021,GO:0016887,GO:0042626,GO:0043231,GO:0055085	nucleotide binding|lipid transporter activity|ATP binding|mitochondrion|lipid transport|membrane|integral component of membrane|ATPase|ATPase-coupled transmembrane transporter activity|intracellular membrane-bounded organelle|transmembrane transport	mmu02010	ABC transporters
Abcb10	338.327	0.124429	-1.8098	0.855482	-0.225191	0.0703262	0.120213	4.71442	4.69046	3.16948	3.23542	3.10251	56199	ATP-binding cassette, sub-family B (MDR/TAP), member 10	GO:0000166,GO:0005515,GO:0005524,GO:0005739,GO:0005743,GO:0006783,GO:0016020,GO:0016021,GO:0016887,GO:0032592,GO:0034514,GO:0042626,GO:0042802,GO:0042803,GO:0045648,GO:0046985,GO:0048821,GO:0055085,GO:0140603	nucleotide binding|protein binding|ATP binding|mitochondrion|mitochondrial inner membrane|heme biosynthetic process|membrane|integral component of membrane|ATPase|integral component of mitochondrial membrane|mitochondrial unfolded protein response|ATPase-	mmu02010	ABC transporters
Abcb1a	69.921	0.283698	-0.137458	0.973332	-0.0389965	0.890669	0.922809	0.952001	0.620081	0.577783	0.587487	0.64103	18671	ATP-binding cassette, sub-family B (MDR/TAP), member 1A	GO:0000086,GO:0000166,GO:0005524,GO:0005654,GO:0005886,GO:0008559,GO:0009914,GO:0009986,GO:0015562,GO:0016020,GO:0016021,GO:0016324,GO:0016887,GO:0022857,GO:0031526,GO:0031625,GO:0033231,GO:0035633,GO:0042626,GO:0042910,GO:0043215,GO:0045177,GO:0045332,GO	G2/M transition of mitotic cell cycle|nucleotide binding|ATP binding|nucleoplasm|plasma membrane|ABC-type xenobiotic transporter activity|hormone transport|cell surface|efflux transmembrane transporter activity|membrane|integral component of membrane|apic	mmu02010,mmu04976,mmu05206,mmu05226	ABC transporters|Bile secretion|MicroRNAs in cancer|Gastric cancer
Abcb1b	1292.88	0.0702765	9.16105	1.56245	0.643807	5.13927e-20	3.6549e-19	11.1826	11.414	13.9519	13.7374	14.0332	18669	ATP-binding cassette, sub-family B (MDR/TAP), member 1B	GO:0000139,GO:0000166,GO:0005524,GO:0005739,GO:0005886,GO:0008559,GO:0014045,GO:0016020,GO:0016021,GO:0016324,GO:0016887,GO:0042493,GO:0042626,GO:0042910,GO:0045332,GO:0046581,GO:0061843,GO:0090554,GO:0090555,GO:0098591,GO:0099038,GO:0099040,GO:0140326	Golgi membrane|nucleotide binding|ATP binding|mitochondrion|plasma membrane|ABC-type xenobiotic transporter activity|establishment of endothelial blood-brain barrier|membrane|integral component of membrane|apical plasma membrane|ATPase|response to drug|AT	mmu02010,mmu04976,mmu05206,mmu05226	ABC transporters|Bile secretion|MicroRNAs in cancer|Gastric cancer
Abcb4	1058.32	0.0819638	3.92142	1.24956	0.321414	8.80296e-05	0.000257525	13.0568	12.178	11.5769	12.6805	13.0115	18670	ATP-binding cassette, sub-family B (MDR/TAP), member 4	GO:0000139,GO:0000166,GO:0005524,GO:0005654,GO:0005737,GO:0005829,GO:0005886,GO:0005925,GO:0006855,GO:0006869,GO:0015629,GO:0016020,GO:0016021,GO:0016324,GO:0016887,GO:0031410,GO:0032376,GO:0032782,GO:0042626,GO:0042910,GO:0045332,GO:0046581,GO:0055088,GO	Golgi membrane|nucleotide binding|ATP binding|nucleoplasm|cytoplasm|cytosol|plasma membrane|focal adhesion|drug transmembrane transport|lipid transport|actin cytoskeleton|membrane|integral component of membrane|apical plasma membrane|ATPase|cytoplasmic ve	mmu02010,mmu04976	ABC transporters|Bile secretion
Abcb6	783.632	0.088016	0.106349	1.00651	0.00936042	0.915305	0.94103	14.9527	14.1333	11.9123	10.954	11.713	74104	ATP-binding cassette, sub-family B (MDR/TAP), member 6	GO:0000166,GO:0005524,GO:0005654,GO:0005739,GO:0005740,GO:0005741,GO:0005765,GO:0005768,GO:0005774,GO:0005783,GO:0005789,GO:0005794,GO:0005829,GO:0005886,GO:0006778,GO:0006779,GO:0006810,GO:0007420,GO:0015439,GO:0015562,GO:0015886,GO:0016020,GO:0016021,GO	nucleotide binding|ATP binding|nucleoplasm|mitochondrion|mitochondrial envelope|mitochondrial outer membrane|lysosomal membrane|endosome|vacuolar membrane|endoplasmic reticulum|endoplasmic reticulum membrane|Golgi apparatus|cytosol|plasma membrane|porphyr	mmu02010	ABC transporters
Abcb7	1350.52	0.0700546	-3.20342	0.855942	-0.224414	0.00135804	0.00337006	14.5139	14.8699	9.9509	10.258	9.51252	11306	ATP-binding cassette, sub-family B (MDR/TAP), member 7	GO:0000166,GO:0005515,GO:0005524,GO:0005739,GO:0005743,GO:0006879,GO:0016020,GO:0016021,GO:0016226,GO:0016887,GO:0034755,GO:0042626,GO:0042803,GO:0055072,GO:0055085,GO:0070455,GO:0140466,GO:0140481,GO:1903331	nucleotide binding|protein binding|ATP binding|mitochondrion|mitochondrial inner membrane|cellular iron ion homeostasis|membrane|integral component of membrane|iron-sulfur cluster assembly|ATPase|iron ion transmembrane transport|ATPase-coupled transmembra	mmu02010	ABC transporters
Abcb8	573.267	0.101144	-4.58237	0.725235	-0.46348	4.59741e-06	1.53673e-05	12.9247	13.611	8.04676	7.11807	7.56698	74610	ATP-binding cassette, sub-family B (MDR/TAP), member 8	GO:0000166,GO:0005524,GO:0005654,GO:0005730,GO:0005739,GO:0005743,GO:0006811,GO:0006813,GO:0016020,GO:0016021,GO:0016887,GO:0031966,GO:0042626,GO:0055085,GO:0062157,GO:0071805	nucleotide binding|ATP binding|nucleoplasm|nucleolus|mitochondrion|mitochondrial inner membrane|ion transport|potassium ion transport|membrane|integral component of membrane|ATPase|mitochondrial membrane|ATPase-coupled transmembrane transporter activity|t	mmu02010	ABC transporters
Abcb9	25.5979	0.447866	-2.08106	0.524119	-0.932034	0.0374288	0.0688164	0.367828	0.498292	0.200461	0.163235	0.172449	56325	ATP-binding cassette, sub-family B (MDR/TAP), member 9	GO:0000166,GO:0005524,GO:0005764,GO:0005765,GO:0005789,GO:0006518,GO:0015031,GO:0015421,GO:0015433,GO:0015440,GO:0015833,GO:0016020,GO:0016021,GO:0016887,GO:0019885,GO:0022857,GO:0030176,GO:0042288,GO:0042626,GO:0042803,GO:0042824,GO:0043231,GO:0046978,GO	nucleotide binding|ATP binding|lysosome|lysosomal membrane|endoplasmic reticulum membrane|peptide metabolic process|protein transport|ABC-type oligopeptide transporter activity|ABC-type peptide antigen transporter activity|ABC-type peptide transporter act	mmu02010,mmu04142	ABC transporters|Lysosome
Abcc1	11525.2	0.0424655	19.5585	1.77838	0.830563	3.49041e-85	6.95191e-84	75.2678	73.6261	103.008	108.177	101.705	17250	ATP-binding cassette, sub-family C (CFTR/MRP), member 1	GO:0000166,GO:0005324,GO:0005524,GO:0005737,GO:0005886,GO:0005887,GO:0006979,GO:0008559,GO:0009925,GO:0015431,GO:0015562,GO:0015911,GO:0016020,GO:0016021,GO:0016323,GO:0016324,GO:0016328,GO:0016787,GO:0016887,GO:0022857,GO:0030335,GO:0033700,GO:0034040,GO	nucleotide binding|long-chain fatty acid transporter activity|ATP binding|cytoplasm|plasma membrane|integral component of plasma membrane|response to oxidative stress|ABC-type xenobiotic transporter activity|basal plasma membrane|ABC-type glutathione S-co	mmu01523,mmu02010,mmu04071,mmu04977,mmu05206	Antifolate resistance|ABC transporters|Sphingolipid signaling pathway|Vitamin digestion and absorption|MicroRNAs in cancer
Abcc10	66.5285	0.286807	-1.94151	0.679791	-0.556837	0.052197	0.0924735	0.781089	0.668075	0.335954	0.483697	0.345554	224814	ATP-binding cassette, sub-family C (CFTR/MRP), member 10	GO:0000166,GO:0005524,GO:0005886,GO:0006691,GO:0008559,GO:0015431,GO:0016020,GO:0016021,GO:0016323,GO:0016887,GO:0042626,GO:0055085,GO:0071716,GO:0140359	nucleotide binding|ATP binding|plasma membrane|leukotriene metabolic process|ABC-type xenobiotic transporter activity|ABC-type glutathione S-conjugate transporter activity|membrane|integral component of membrane|basolateral plasma membrane|ATPase|ATPase-c	mmu02010	ABC transporters
Abcc2	5.90581	0.931753	0.774492	1.64905	0.721635	0.43864	0.545246	0.0529136	0.0334513	0.0588757	0.0456594	0.0633107	12780	ATP-binding cassette, sub-family C (CFTR/MRP), member 2	GO:0005515,GO:0005887,GO:0006855,GO:0008559,GO:0009986,GO:0010629,GO:0015127,GO:0015431,GO:0015694,GO:0015711,GO:0015721,GO:0015722,GO:0015723,GO:0015732,GO:0016020,GO:0016324,GO:0016999,GO:0019904,GO:0030644,GO:0031526,GO:0042178,GO:0042493,GO:0042626,GO	protein binding|integral component of plasma membrane|drug transmembrane transport|ABC-type xenobiotic transporter activity|cell surface|negative regulation of gene expression|bilirubin transmembrane transporter activity|ABC-type glutathione S-conjugate t	mmu01523,mmu01524,mmu02010,mmu04976	Antifolate resistance|Platinum drug resistance|ABC transporters|Bile secretion
Abcc3	2766.24	0.0577999	-3.16038	0.881071	-0.18267	0.00157561	0.00386273	34.726	33.2122	23.2051	24.763	22.766	76408	ATP-binding cassette, sub-family C (CFTR/MRP), member 3	GO:0000166,GO:0005524,GO:0005886,GO:0005887,GO:0006855,GO:0008559,GO:0015164,GO:0015431,GO:0015432,GO:0015721,GO:0015722,GO:0016020,GO:0016021,GO:0016323,GO:0016887,GO:0022857,GO:0042626,GO:0042908,GO:0042910,GO:0055085,GO:0071714,GO:0071716,GO:0098656	nucleotide binding|ATP binding|plasma membrane|integral component of plasma membrane|drug transmembrane transport|ABC-type xenobiotic transporter activity|glucuronoside transmembrane transporter activity|ABC-type glutathione S-conjugate transporter activi	mmu01523,mmu02010,mmu04976	Antifolate resistance|ABC transporters|Bile secretion
Abcc4	889.616	0.0867515	-0.268981	0.983956	-0.0233345	0.787945	0.84585	5.36966	5.93282	4.17628	4.3416	4.63121	239273	ATP-binding cassette, sub-family C (CFTR/MRP), member 4	GO:0000166,GO:0001409,GO:0005524,GO:0005886,GO:0005929,GO:0006855,GO:0008559,GO:0015132,GO:0015143,GO:0015216,GO:0015431,GO:0015432,GO:0015562,GO:0015721,GO:0015732,GO:0015747,GO:0016020,GO:0016021,GO:0016323,GO:0016324,GO:0016887,GO:0031088,GO:0032310,GO	nucleotide binding|guanine nucleotide transmembrane transporter activity|ATP binding|plasma membrane|cilium|drug transmembrane transport|ABC-type xenobiotic transporter activity|prostaglandin transmembrane transporter activity|urate transmembrane transpor	mmu01523,mmu02010,mmu04024,mmu04976	Antifolate resistance|ABC transporters|cAMP signaling pathway|Bile secretion
Abcc5	2566.24	0.0665804	12.8321	1.80797	0.85437	1.08324e-37	1.2085e-36	12.8829	12.8554	17.5313	19.9732	17.4902	27416	ATP-binding cassette, sub-family C (CFTR/MRP), member 5	GO:0000166,GO:0005524,GO:0005768,GO:0005794,GO:0005886,GO:0008514,GO:0008559,GO:0015216,GO:0015232,GO:0015562,GO:0015711,GO:0015865,GO:0016020,GO:0016021,GO:0016323,GO:0016324,GO:0016887,GO:0034634,GO:0034775,GO:0035351,GO:0042626,GO:0042908,GO:0042910,GO	nucleotide binding|ATP binding|endosome|Golgi apparatus|plasma membrane|organic anion transmembrane transporter activity|ABC-type xenobiotic transporter activity|purine nucleotide transmembrane transporter activity|heme transmembrane transporter activity|	mmu01523,mmu02010	Antifolate resistance|ABC transporters
Abcc9	2.35759	1.63246	1.21596	3.95863	1.985	0.224001	0.320749	0.00617501	0.00585565	0.0117785	0.0319706	0.0126657	20928	ATP-binding cassette, sub-family C (CFTR/MRP), member 9	GO:0000166,GO:0001669,GO:0005261,GO:0005267,GO:0005524,GO:0005739,GO:0005886,GO:0006813,GO:0008281,GO:0008282,GO:0015459,GO:0016020,GO:0016021,GO:0016887,GO:0019829,GO:0019905,GO:0022857,GO:0030017,GO:0030315,GO:0033198,GO:0036094,GO:0042383,GO:0042626,GO	nucleotide binding|acrosomal vesicle|cation channel activity|potassium channel activity|ATP binding|mitochondrion|plasma membrane|potassium ion transport|sulfonylurea receptor activity|inward rectifying potassium channel|potassium channel regulator activi	mmu02010	ABC transporters
Abcd1	1377.69	0.0727375	-7.74761	0.676639	-0.563542	9.36389e-15	5.45045e-14	27.0749	26.5546	13.7049	15.3179	13.8695	11666	ATP-binding cassette, sub-family D (ALD), member 1	GO:0000038,GO:0000166,GO:0002082,GO:0005324,GO:0005515,GO:0005524,GO:0005737,GO:0005739,GO:0005764,GO:0005765,GO:0005777,GO:0005778,GO:0005779,GO:0005783,GO:0005789,GO:0006635,GO:0007031,GO:0015607,GO:0015910,GO:0016020,GO:0016021,GO:0016887,GO:0019899,GO	very long-chain fatty acid metabolic process|nucleotide binding|regulation of oxidative phosphorylation|long-chain fatty acid transporter activity|protein binding|ATP binding|cytoplasm|mitochondrion|lysosome|lysosomal membrane|peroxisome|peroxisomal membr	mmu02010,mmu04146	ABC transporters|Peroxisome
Abcd2	88.0289	0.261757	-8.38706	0.218336	-2.19537	4.98455e-17	3.17145e-16	1.75194	1.55442	0.281235	0.24248	0.329104	26874	ATP-binding cassette, sub-family D (ALD), member 2	GO:0000038,GO:0000166,GO:0005324,GO:0005515,GO:0005524,GO:0005739,GO:0005777,GO:0005778,GO:0006635,GO:0007031,GO:0009617,GO:0015910,GO:0016020,GO:0016021,GO:0016887,GO:0032000,GO:0042626,GO:0042760,GO:0042803,GO:0043217,GO:0055085,GO:0140603,GO:1900016,GO	very long-chain fatty acid metabolic process|nucleotide binding|long-chain fatty acid transporter activity|protein binding|ATP binding|mitochondrion|peroxisome|peroxisomal membrane|fatty acid beta-oxidation|peroxisome organization|response to bacterium|lo	mmu02010,mmu04146	ABC transporters|Peroxisome
Abcd3	916.401	0.0817803	-2.20376	0.882566	-0.180225	0.0275409	0.0525718	14.9541	16.2009	10.7883	10.6885	11.023	19299	ATP-binding cassette, sub-family D (ALD), member 3	GO:0000166,GO:0005324,GO:0005515,GO:0005524,GO:0005739,GO:0005743,GO:0005777,GO:0005778,GO:0005782,GO:0006633,GO:0006635,GO:0007031,GO:0015910,GO:0016020,GO:0016021,GO:0016887,GO:0042626,GO:0042760,GO:0042803,GO:0043231,GO:0043621,GO:0055085	nucleotide binding|long-chain fatty acid transporter activity|protein binding|ATP binding|mitochondrion|mitochondrial inner membrane|peroxisome|peroxisomal membrane|peroxisomal matrix|fatty acid biosynthetic process|fatty acid beta-oxidation|peroxisome or	mmu02010,mmu04146	ABC transporters|Peroxisome
Abcd4	201.899	0.161422	-4.96611	0.573696	-0.801642	6.83085e-07	2.47159e-06	4.76629	4.35342	1.98004	2.08923	2.1142	19300	ATP-binding cassette, sub-family D (ALD), member 4	GO:0000166,GO:0005324,GO:0005524,GO:0005764,GO:0005765,GO:0005777,GO:0005778,GO:0005783,GO:0005789,GO:0006635,GO:0007031,GO:0009235,GO:0015910,GO:0016020,GO:0016021,GO:0016887,GO:0042626,GO:0042760,GO:0055085,GO:1990830	nucleotide binding|long-chain fatty acid transporter activity|ATP binding|lysosome|lysosomal membrane|peroxisome|peroxisomal membrane|endoplasmic reticulum|endoplasmic reticulum membrane|fatty acid beta-oxidation|peroxisome organization|cobalamin metaboli	mmu02010,mmu04146	ABC transporters|Peroxisome
Abce1	3627.49	0.0503291	6.30789	1.24614	0.31747	2.82873e-10	1.31427e-09	46.5842	48.2977	45.6611	46.3445	47.7349	24015	ATP-binding cassette, sub-family E (OABP), member 1	GO:0000054,GO:0000166,GO:0005506,GO:0005524,GO:0005737,GO:0005739,GO:0005829,GO:0006413,GO:0006415,GO:0006417,GO:0016887,GO:0043024,GO:0046872,GO:0051536,GO:0051539,GO:0060698,GO:0060702	ribosomal subunit export from nucleus|nucleotide binding|iron ion binding|ATP binding|cytoplasm|mitochondrion|cytosol|translational initiation|translational termination|regulation of translation|ATPase|ribosomal small subunit binding|metal ion binding|iro
Abcf1	2680.68	0.0542352	6.89089	1.2957	0.373729	5.5445e-12	2.83691e-11	41.9441	40.7939	41.6309	42.8924	42.1573	224742	ATP-binding cassette, sub-family F (GCN20), member 1	GO:0000166,GO:0005524,GO:0005634,GO:0005635,GO:0005654,GO:0005737,GO:0005829,GO:0005840,GO:0006413,GO:0008494,GO:0016887,GO:0042788,GO:0043022,GO:0045727	nucleotide binding|ATP binding|nucleus|nuclear envelope|nucleoplasm|cytoplasm|cytosol|ribosome|translational initiation|translation activator activity|ATPase|polysomal ribosome|ribosome binding|positive regulation of translation
Abcf2	1662.69	0.0639083	2.31484	1.10798	0.147937	0.0206218	0.0406365	28.8019	29.8206	25.507	26.1213	25.1343	27407	ATP-binding cassette, sub-family F (GCN20), member 2	GO:0000166,GO:0005524,GO:0005739,GO:0016887	nucleotide binding|ATP binding|mitochondrion|ATPase
Abcf3	767.942	0.0909324	0.138036	1.00874	0.0125519	0.890212	0.922757	13.1271	13.4675	10.5557	11.2882	9.86018	27406	ATP-binding cassette, sub-family F (GCN20), member 3	GO:0000166,GO:0005515,GO:0005524,GO:0016887,GO:0051607	nucleotide binding|protein binding|ATP binding|ATPase|defense response to virus
Abcg1	1563.35	0.0701102	-5.61445	0.761212	-0.39363	1.97186e-08	8.07017e-08	18.0368	17.842	10.2364	11.5302	10.5163	11307	ATP binding cassette subfamily G member 1	GO:0000166,GO:0005524,GO:0005739,GO:0005768,GO:0005783,GO:0005794,GO:0005886,GO:0006869,GO:0008203,GO:0009897,GO:0010745,GO:0010872,GO:0010875,GO:0010888,GO:0016020,GO:0016021,GO:0016887,GO:0019534,GO:0030301,GO:0032367,GO:0033344,GO:0033700,GO:0033993,GO	nucleotide binding|ATP binding|mitochondrion|endosome|endoplasmic reticulum|Golgi apparatus|plasma membrane|lipid transport|cholesterol metabolic process|external side of plasma membrane|negative regulation of macrophage derived foam cell differentiation|	mmu02010,mmu05417	ABC transporters|Lipid and atherosclerosis
Abcg2	124.091	0.22066	-0.944368	0.865506	-0.208384	0.344982	0.452793	2.36997	1.81324	1.60532	1.50591	1.16004	26357	ATP binding cassette subfamily G member 2 (Junior blood group)	GO:0000166,GO:0005524,GO:0005634,GO:0005654,GO:0005739,GO:0005886,GO:0008092,GO:0008514,GO:0008559,GO:0015143,GO:0015225,GO:0015562,GO:0015711,GO:0015747,GO:0015878,GO:0016020,GO:0016021,GO:0016324,GO:0019389,GO:0031526,GO:0032217,GO:0032218,GO:0042626,GO	nucleotide binding|ATP binding|nucleus|nucleoplasm|mitochondrion|plasma membrane|cytoskeletal protein binding|organic anion transmembrane transporter activity|ABC-type xenobiotic transporter activity|urate transmembrane transporter activity|biotin transme	mmu01523,mmu02010,mmu04976	Antifolate resistance|ABC transporters|Bile secretion
Abcg3	97.0035	0.230802	-3.49695	0.571529	-0.807102	0.000470614	0.00125157	1.806	2.12214	0.861214	0.894391	0.899244	27405	ATP binding cassette subfamily G member 3	GO:0005524,GO:0005886,GO:0016020,GO:0016021,GO:0042626	ATP binding|plasma membrane|membrane|integral component of membrane|ATPase-coupled transmembrane transporter activity	mmu02010	ABC transporters
Abhd10	248.219	0.156759	-0.378053	0.959754	-0.0592631	0.705391	0.780788	1.98983	2.35161	1.65699	1.82979	1.43915	213012	abhydrolase domain containing 10	GO:0002084,GO:0004553,GO:0005739,GO:0005829,GO:0008474,GO:0016787,GO:0019391,GO:0102390	protein depalmitoylation|hydrolase activity, hydrolyzing O-glycosyl compounds|mitochondrion|cytosol|palmitoyl-(protein) hydrolase activity|hydrolase activity|glucuronoside catabolic process|mycophenolic acid acyl-glucuronide esterase activity
Abhd11	288.056	0.135985	-0.824523	0.925226	-0.112123	0.409643	0.517322	10.8478	10.4616	7.50287	7.54149	8.25713	68758	abhydrolase domain containing 11	GO:0003824,GO:0005739,GO:0016787	catalytic activity|mitochondrion|hydrolase activity
Abhd12	7607.29	0.0441473	-4.1418	0.880961	-0.182849	3.44591e-05	0.000105142	192.506	189.198	133.104	127.436	136.813	76192	abhydrolase domain containing 12	GO:0002084,GO:0004620,GO:0004622,GO:0005737,GO:0005739,GO:0005783,GO:0005789,GO:0006629,GO:0006660,GO:0007628,GO:0008474,GO:0009395,GO:0010996,GO:0016020,GO:0016021,GO:0016787,GO:0032281,GO:0032839,GO:0046464,GO:0046475,GO:0047372,GO:0050727,GO:0052651	protein depalmitoylation|phospholipase activity|lysophospholipase activity|cytoplasm|mitochondrion|endoplasmic reticulum|endoplasmic reticulum membrane|lipid metabolic process|phosphatidylserine catabolic process|adult walking behavior|palmitoyl-(protein)
Abhd13	668.916	0.095549	2.67628	1.19393	0.255716	0.00744452	0.0161124	6.28412	6.9523	6.15826	6.02953	6.49404	68904	abhydrolase domain containing 13	GO:0002084,GO:0005737,GO:0008474,GO:0016020,GO:0016021,GO:0016787,GO:0032839	protein depalmitoylation|cytoplasm|palmitoyl-(protein) hydrolase activity|membrane|integral component of membrane|hydrolase activity|dendrite cytoplasm
Abhd14a	108.677	0.228931	-0.32695	0.949442	-0.0748489	0.743706	0.812878	4.12403	3.4638	2.35991	2.83675	3.32314	68644	abhydrolase domain containing 14A	GO:0005737,GO:0016020,GO:0016021,GO:0016787	cytoplasm|membrane|integral component of membrane|hydrolase activity
Abhd14b	156.306	0.196391	-2.64848	0.697306	-0.520137	0.00808548	0.0173809	5.04313	5.51104	3.32102	2.2629	3.10323	76491	abhydrolase domain containing 14b	GO:0005634,GO:0005654,GO:0005730,GO:0005737,GO:0005829,GO:0016787,GO:0045944	nucleus|nucleoplasm|nucleolus|cytoplasm|cytosol|hydrolase activity|positive regulation of transcription by RNA polymerase II
Abhd15	38.425	0.41743	-2.01726	0.557845	-0.842065	0.0436686	0.0788268	0.995965	0.842744	0.189975	0.602918	0.424284	67477	abhydrolase domain containing 15	GO:0005576,GO:0016787,GO:0034338,GO:0044255,GO:0047372	extracellular region|hydrolase activity|short-chain carboxylesterase activity|cellular lipid metabolic process|acylglycerol lipase activity
Abhd16a	996.434	0.0795541	6.50876	1.43177	0.517799	7.5774e-11	3.63368e-10	20.3699	21.1787	22.6941	23.3391	24.2865	193742	abhydrolase domain containing 16A	GO:0004620,GO:0006629,GO:0006660,GO:0008474,GO:0016020,GO:0016021,GO:0016787,GO:0047372,GO:0052651,GO:1905344	phospholipase activity|lipid metabolic process|phosphatidylserine catabolic process|palmitoyl-(protein) hydrolase activity|membrane|integral component of membrane|hydrolase activity|acylglycerol lipase activity|monoacylglycerol catabolic process|prostagla
Abhd17a	900.142	0.0818621	-3.77327	0.807264	-0.308887	0.000161123	0.000457544	27.7929	27.2021	18.0147	17.7102	16.7214	216169	abhydrolase domain containing 17A	GO:0002084,GO:0005768,GO:0005886,GO:0008474,GO:0010008,GO:0014069,GO:0016020,GO:0016607,GO:0016787,GO:0030054,GO:0042995,GO:0043231,GO:0045202,GO:0045211,GO:0055038,GO:0072657,GO:0098978,GO:0099031,GO:0099033,GO:0099175,GO:1902817,GO:1905668	protein depalmitoylation|endosome|plasma membrane|palmitoyl-(protein) hydrolase activity|endosome membrane|postsynaptic density|membrane|nuclear speck|hydrolase activity|cell junction|cell projection|intracellular membrane-bounded organelle|synapse|postsy
Abhd17b	721.286	0.0944327	6.54107	1.53442	0.617691	6.108e-11	2.94645e-10	10.5595	12.1016	13.6343	13.9808	13.4951	226016	abhydrolase domain containing 17B	GO:0002084,GO:0005768,GO:0005886,GO:0008474,GO:0010008,GO:0014069,GO:0016020,GO:0016787,GO:0030054,GO:0042995,GO:0045202,GO:0045211,GO:0055038,GO:0098978,GO:0099031,GO:0099033,GO:0099175,GO:1902473,GO:1902817,GO:1902950,GO:1905668	protein depalmitoylation|endosome|plasma membrane|palmitoyl-(protein) hydrolase activity|endosome membrane|postsynaptic density|membrane|hydrolase activity|cell junction|cell projection|synapse|postsynaptic membrane|recycling endosome membrane|glutamaterg
Abhd17c	2206.24	0.0632091	28.103	3.42562	1.77636	9.01451e-174	3.2699e-172	22.0664	23.8783	61.4173	63.2045	61.4355	70178	abhydrolase domain containing 17C	GO:0002084,GO:0005768,GO:0005886,GO:0008474,GO:0010008,GO:0014069,GO:0016020,GO:0016787,GO:0030054,GO:0042995,GO:0045202,GO:0045211,GO:0098978,GO:0099175,GO:1902817,GO:1905668	protein depalmitoylation|endosome|plasma membrane|palmitoyl-(protein) hydrolase activity|endosome membrane|postsynaptic density|membrane|hydrolase activity|cell junction|cell projection|synapse|postsynaptic membrane|glutamatergic synapse|regulation of pos
Abhd18	46.7345	0.348985	0.749016	1.19864	0.261395	0.453848	0.55933	0.443552	0.675194	0.423026	0.531811	0.634454	269423	abhydrolase domain containing 18	GO:0005576	extracellular region
Abhd2	570.932	0.0987413	-3.17415	0.804732	-0.31342	0.00150276	0.0036988	12.222	11.9757	7.40357	7.68439	7.92788	54608	abhydrolase domain containing 2	GO:0001669,GO:0003707,GO:0005886,GO:0006629,GO:0007340,GO:0008126,GO:0009611,GO:0016020,GO:0016021,GO:0016042,GO:0016787,GO:0030336,GO:0031410,GO:0032570,GO:0033878,GO:0034338,GO:0036126,GO:0042562,GO:0043401,GO:0044255,GO:0046464,GO:0047372,GO:0048240,GO	acrosomal vesicle|steroid hormone receptor activity|plasma membrane|lipid metabolic process|acrosome reaction|acetylesterase activity|response to wounding|membrane|integral component of membrane|lipid catabolic process|hydrolase activity|negative regulati
Abhd3	30.5816	0.419226	-0.650834	0.827685	-0.272847	0.515154	0.616797	0.421564	0.581471	0.426422	0.277788	0.275126	106861	abhydrolase domain containing 3	GO:0004623,GO:0006629,GO:0008126,GO:0008970,GO:0016020,GO:0016021,GO:0016787,GO:0034338,GO:0044255,GO:0046470,GO:0047372,GO:0051792,GO:0051793,GO:0052689,GO:0052739,GO:0052740,GO:0102567,GO:0102568	phospholipase A2 activity|lipid metabolic process|acetylesterase activity|phospholipase A1 activity|membrane|integral component of membrane|hydrolase activity|short-chain carboxylesterase activity|cellular lipid metabolic process|phosphatidylcholine metab
Abhd4	1110.52	0.0733825	-2.13908	0.896906	-0.156971	0.0324291	0.0606719	24.0726	23.8629	17.0132	16.7759	17.0125	105501	abhydrolase domain containing 4	GO:0004622,GO:0005739,GO:0005811,GO:0006629,GO:0006654,GO:0016042,GO:0016787,GO:0042171,GO:0052689,GO:0055088,GO:0070291,GO:0070292	lysophospholipase activity|mitochondrion|lipid droplet|lipid metabolic process|phosphatidic acid biosynthetic process|lipid catabolic process|hydrolase activity|lysophosphatidic acid acyltransferase activity|carboxylic ester hydrolase activity|lipid homeo
Abhd5	1414.5	0.0735221	-9.33374	0.621473	-0.686236	1.02195e-20	7.45566e-20	27.9946	27.8043	12.8626	13.3474	14.7835	67469	abhydrolase domain containing 5	GO:0003841,GO:0004806,GO:0005515,GO:0005654,GO:0005737,GO:0005739,GO:0005811,GO:0005829,GO:0006629,GO:0006631,GO:0006654,GO:0008654,GO:0010891,GO:0010898,GO:0016740,GO:0016746,GO:0030154,GO:0042171,GO:0043231,GO:0050996,GO:0051006,GO:0052689,GO:0055088	1-acylglycerol-3-phosphate O-acyltransferase activity|triglyceride lipase activity|protein binding|nucleoplasm|cytoplasm|mitochondrion|lipid droplet|cytosol|lipid metabolic process|fatty acid metabolic process|phosphatidic acid biosynthetic process|phosph	mmu04923	Regulation of lipolysis in adipocytes
Abhd6	21.3782	0.546885	-0.146651	0.945926	-0.0802012	0.883408	0.918269	0.108353	0.0696042	0.0833376	0.025335	0.0896152	66082	abhydrolase domain containing 6	GO:0003824,GO:0004620,GO:0005739,GO:0005764,GO:0005765,GO:0005768,GO:0006629,GO:0009395,GO:0016020,GO:0016021,GO:0016787,GO:0030336,GO:0031902,GO:0032281,GO:0046464,GO:0046889,GO:0047372,GO:0052651,GO:0060292,GO:0098978,GO:0098982,GO:0099055,GO:0099178,GO	catalytic activity|phospholipase activity|mitochondrion|lysosome|lysosomal membrane|endosome|lipid metabolic process|phospholipid catabolic process|membrane|integral component of membrane|hydrolase activity|negative regulation of cell migration|late endos	mmu04723	Retrograde endocannabinoid signaling
Abhd8	181.87	0.16816	-4.18752	0.613795	-0.704172	2.82018e-05	8.7003e-05	5.50678	5.47064	2.52016	2.69444	2.75137	64296	abhydrolase domain containing 8	GO:0003824,GO:0005739,GO:0006654,GO:0016787,GO:0042171,GO:0052689,GO:0055088	catalytic activity|mitochondrion|phosphatidic acid biosynthetic process|hydrolase activity|lysophosphatidic acid acyltransferase activity|carboxylic ester hydrolase activity|lipid homeostasis
Abi1	8953.29	0.0416825	32.452	2.55387	1.35268	5.07064e-231	2.42979e-229	69.9677	73.299	143.399	143.021	145.981	11308	abl-interactor 1	GO:0001756,GO:0005515,GO:0005622,GO:0005634,GO:0005737,GO:0005856,GO:0008134,GO:0008154,GO:0014069,GO:0017124,GO:0018108,GO:0030027,GO:0030054,GO:0030296,GO:0031209,GO:0031252,GO:0032433,GO:0035591,GO:0035855,GO:0042995,GO:0043005,GO:0045202,GO:0048813,GO	somitogenesis|protein binding|intracellular anatomical structure|nucleus|cytoplasm|cytoskeleton|transcription factor binding|actin polymerization or depolymerization|postsynaptic density|SH3 domain binding|peptidyl-tyrosine phosphorylation|lamellipodium|c	mmu05132	Salmonella infection
Abi2	409.604	0.11597	-0.650632	0.949043	-0.075454	0.515284	0.61684	2.3455	2.53377	1.82501	1.75264	1.89553	329165	abl-interactor 2	GO:0005737,GO:0005829,GO:0005856,GO:0005884,GO:0005912,GO:0007399,GO:0007611,GO:0008154,GO:0010592,GO:0016358,GO:0016477,GO:0016601,GO:0017124,GO:0018108,GO:0030027,GO:0030054,GO:0030425,GO:0031209,GO:0031267,GO:0031625,GO:0032433,GO:0035591,GO:0042802,GO	cytoplasm|cytosol|cytoskeleton|actin filament|adherens junction|nervous system development|learning or memory|actin polymerization or depolymerization|positive regulation of lamellipodium assembly|dendrite development|cell migration|Rac protein signal tra	mmu04810	Regulation of actin cytoskeleton
Abi3	31.5746	0.415275	-2.0582	0.552973	-0.854719	0.0395709	0.0723524	0.297159	0.281791	0.16671	0.126702	0.0836585	66610	ABI gene family, member 3	GO:0002357,GO:0005515,GO:0005622,GO:0005737,GO:0010593,GO:0017124,GO:0018108,GO:0030027,GO:0030334,GO:0031209,GO:0042802,GO:1903077,GO:2000774	defense response to tumor cell|protein binding|intracellular anatomical structure|cytoplasm|negative regulation of lamellipodium assembly|SH3 domain binding|peptidyl-tyrosine phosphorylation|lamellipodium|regulation of cell migration|SCAR complex|identica
Abitram	269.691	0.146137	0.128848	1.01314	0.0188294	0.897478	0.927593	3.57805	2.99799	2.80128	2.53268	2.53032	230234	actin binding transcription modulator	GO:0003779,GO:0003785,GO:0005634,GO:0016607,GO:0030027,GO:0030425,GO:0030426,GO:0030833,GO:0032433,GO:0042995,GO:0048813,GO:0051015,GO:0051489	actin binding|actin monomer binding|nucleus|nuclear speck|lamellipodium|dendrite|growth cone|regulation of actin filament polymerization|filopodium tip|cell projection|dendrite morphogenesis|actin filament binding|regulation of filopodium assembly
Abl1	1051.77	0.0846241	-14.5909	0.424918	-1.23474	3.20869e-48	4.18354e-47	10.7324	10.2636	3.2329	3.84574	3.47059	11350	c-abl oncogene 1, non-receptor tyrosine kinase	GO:0000166,GO:0000287,GO:0000400,GO:0000405,GO:0001726,GO:0001784,GO:0001843,GO:0001922,GO:0001934,GO:0002322,GO:0002333,GO:0003677,GO:0004672,GO:0004713,GO:0004715,GO:0005080,GO:0005515,GO:0005524,GO:0005634,GO:0005654,GO:0005730,GO:0005737,GO:0005739,GO	nucleotide binding|magnesium ion binding|four-way junction DNA binding|bubble DNA binding|ruffle|phosphotyrosine residue binding|neural tube closure|B-1 B cell homeostasis|positive regulation of protein phosphorylation|B cell proliferation involved in imm	mmu04012,mmu04014,mmu04110,mmu04360,mmu04722,mmu05200,mmu05206,mmu05220,mmu05416	ErbB signaling pathway|Ras signaling pathway|Cell cycle|Axon guidance|Neurotrophin signaling pathway|Pathways in cancer|MicroRNAs in cancer|Chronic myeloid leukemia|Viral myocarditis
Abl2	1416.82	0.0751378	-1.61533	0.919313	-0.121372	0.10624	0.172085	6.75881	6.27565	4.44504	5.05085	4.66662	11352	v-abl Abelson murine leukemia viral oncogene 2 (arg, Abelson-related gene)	GO:0000166,GO:0000287,GO:0001784,GO:0001843,GO:0001891,GO:0002118,GO:0004672,GO:0004713,GO:0004715,GO:0005515,GO:0005524,GO:0005737,GO:0005856,GO:0006468,GO:0006909,GO:0006930,GO:0007015,GO:0007155,GO:0007173,GO:0007204,GO:0007612,GO:0007628,GO:0008542,GO	nucleotide binding|magnesium ion binding|phosphotyrosine residue binding|neural tube closure|phagocytic cup|aggressive behavior|protein kinase activity|protein tyrosine kinase activity|non-membrane spanning protein tyrosine kinase activity|protein binding	mmu04012,mmu04014,mmu05416	ErbB signaling pathway|Ras signaling pathway|Viral myocarditis
Ablim1	5.4516	0.96832	0.369604	1.28155	0.357895	0.711678	0.786206	0.0266048	0.0302746	0.0152242	0.0385684	0.0327419	226251	actin-binding LIM protein 1	GO:0001725,GO:0003779,GO:0005515,GO:0005737,GO:0005856,GO:0007010,GO:0007411,GO:0014069,GO:0015629,GO:0030027,GO:0030032,GO:0045944,GO:0046872,GO:0051015,GO:0060271	stress fiber|actin binding|protein binding|cytoplasm|cytoskeleton|cytoskeleton organization|axon guidance|postsynaptic density|actin cytoskeleton|lamellipodium|lamellipodium assembly|positive regulation of transcription by RNA polymerase II|metal ion bind	mmu04360	Axon guidance
Ablim2	9.39748	0.769755	1.64218	2.40173	1.26408	0.100553	0.164424	0.077925	0.052782	0.0955527	0.126799	0.148417	231148	actin-binding LIM protein 2	GO:0003779,GO:0005737,GO:0006351,GO:0007010,GO:0015629,GO:0030016,GO:0030032,GO:0030036,GO:0045944,GO:0046872,GO:0051015	actin binding|cytoplasm|transcription, DNA-templated|cytoskeleton organization|actin cytoskeleton|myofibril|lamellipodium assembly|actin cytoskeleton organization|positive regulation of transcription by RNA polymerase II|metal ion binding|actin filament b	mmu04360	Axon guidance
Abr	8369.1	0.0476703	24.3446	2.23537	1.16051	6.61398e-131	1.93444e-129	30.4318	28.5039	50.6881	53.9734	51.0063	109934	active BCR-related gene	GO:0002692,GO:0005085,GO:0005096,GO:0005829,GO:0005886,GO:0007165,GO:0007420,GO:0016020,GO:0030036,GO:0030054,GO:0030336,GO:0032496,GO:0035556,GO:0042472,GO:0042995,GO:0043114,GO:0043314,GO:0043547,GO:0045202,GO:0050728,GO:0050766,GO:0050804,GO:0050885,GO	negative regulation of cellular extravasation|guanyl-nucleotide exchange factor activity|GTPase activator activity|cytosol|plasma membrane|signal transduction|brain development|membrane|actin cytoskeleton organization|cell junction|negative regulation of
Abracl	1685.66	0.0813496	16.4936	2.53458	1.34175	4.07938e-61	6.25441e-60	55.3143	58.6088	123.65	101.404	116.12	73112	ABRA C-terminal like	GO:0032970	regulation of actin filament-based process
Abraxas1	83.631	0.253215	-2.40013	0.65622	-0.607748	0.0163892	0.0330175	2.0023	1.91405	1.21662	0.936351	0.877699	70681	BRCA1 A complex subunit	GO:0005634,GO:0006281,GO:0006302,GO:0006325,GO:0006974,GO:0007095,GO:0008017,GO:0008608,GO:0010212,GO:0016604,GO:0031593,GO:0045739,GO:0070531,GO:0070536,GO:0090307	nucleus|DNA repair|double-strand break repair|chromatin organization|cellular response to DNA damage stimulus|mitotic G2 DNA damage checkpoint signaling|microtubule binding|attachment of spindle microtubules to kinetochore|response to ionizing radiation|n	mmu03440	Homologous recombination
Abraxas2	1439.2	0.0687752	7.87217	1.45539	0.54141	3.48545e-15	2.06299e-14	23.0945	21.6065	25.4042	25.6768	25.7835	109359	BRISC complex subunit	GO:0000278,GO:0002931,GO:0005515,GO:0005634,GO:0005737,GO:0005813,GO:0005856,GO:0005874,GO:0007049,GO:0007059,GO:0008017,GO:0008608,GO:0030496,GO:0031593,GO:0031616,GO:0036449,GO:0043066,GO:0051301,GO:0070536,GO:0070552,GO:0071497,GO:0090307	mitotic cell cycle|response to ischemia|protein binding|nucleus|cytoplasm|centrosome|cytoskeleton|microtubule|cell cycle|chromosome segregation|microtubule binding|attachment of spindle microtubules to kinetochore|midbody|polyubiquitin modification-depend
Abt1	320.118	0.132932	4.08241	1.45668	0.542682	4.45703e-05	0.000134383	3.10585	3.3478	3.71863	3.92174	3.47169	30946	activator of basal transcription 1	GO:0000447,GO:0000472,GO:0000480,GO:0003676,GO:0003677,GO:0003723,GO:0005634,GO:0005667,GO:0005730,GO:0006357,GO:0021522,GO:0034462	endonucleolytic cleavage in ITS1 to separate SSU-rRNA from 5.8S rRNA and LSU-rRNA from tricistronic rRNA transcript (SSU-rRNA, 5.8S rRNA, LSU-rRNA)|endonucleolytic cleavage to generate mature 5'-end of SSU-rRNA from (SSU-rRNA, 5.8S rRNA, LSU-rRNA)|endonuc
Abtb1	198.261	0.172588	-3.47646	0.659756	-0.599997	0.000508079	0.00134514	6.14158	7.65106	3.58333	3.9404	3.23574	80283	ankyrin repeat and BTB (POZ) domain containing 1	GO:0000151,GO:0003746,GO:0005730,GO:0005737,GO:0005829,GO:0005886,GO:0006412,GO:0006414	ubiquitin ligase complex|translation elongation factor activity|nucleolus|cytoplasm|cytosol|plasma membrane|translation|translational elongation
Abtb2	1073	0.100717	31.8015	9.20836	3.20294	6.16307e-222	2.8082e-220	2.12981	2.41323	15.6979	16.6478	17.1492	99382	ankyrin repeat and BTB (POZ) domain containing 2	GO:0046982,GO:0097237	protein heterodimerization activity|cellular response to toxic substance
Acaa1a	1765.13	0.0640188	3.07454	1.14618	0.196829	0.00210824	0.00504843	45.8283	47.5642	41.8217	40.8456	43.8426	113868	acetyl-Coenzyme A acyltransferase 1A	GO:0000038,GO:0003985,GO:0003988,GO:0005739,GO:0005777,GO:0005782,GO:0006629,GO:0006631,GO:0006635,GO:0008206,GO:0008775,GO:0010124,GO:0016401,GO:0016740,GO:0016746,GO:0016747,GO:0050633	very long-chain fatty acid metabolic process|acetyl-CoA C-acetyltransferase activity|acetyl-CoA C-acyltransferase activity|mitochondrion|peroxisome|peroxisomal matrix|lipid metabolic process|fatty acid metabolic process|fatty acid beta-oxidation|bile acid	mmu00071,mmu00280,mmu00592,mmu01040,mmu03320,mmu04146	Fatty acid degradation|Valine, leucine and isoleucine degradation|alpha-Linolenic acid metabolism|Biosynthesis of unsaturated fatty acids|PPAR signaling pathway|Peroxisome
Acaa1b	2.41505	1.55494	0.514554	1.74122	0.800102	0.606865	0.697844	0.0222245	0.0632253	0.0847841	0	0.0911707	235674	acetyl-Coenzyme A acyltransferase 1B	GO:0003985,GO:0003988,GO:0005739,GO:0005777,GO:0006629,GO:0006631,GO:0006635,GO:0010124,GO:0016740,GO:0016746,GO:0016747,GO:0050633	acetyl-CoA C-acetyltransferase activity|acetyl-CoA C-acyltransferase activity|mitochondrion|peroxisome|lipid metabolic process|fatty acid metabolic process|fatty acid beta-oxidation|phenylacetate catabolic process|transferase activity|acyltransferase acti	mmu00071,mmu00280,mmu00592,mmu01040,mmu03320,mmu04146	Fatty acid degradation|Valine, leucine and isoleucine degradation|alpha-Linolenic acid metabolism|Biosynthesis of unsaturated fatty acids|PPAR signaling pathway|Peroxisome
Acaa2	597.825	0.0966061	-1.18323	0.923826	-0.114307	0.236718	0.335921	24.3272	23.4782	16.9975	17.8017	17.3929	52538	acetyl-Coenzyme A acyltransferase 2 (mitochondrial 3-oxoacyl-Coenzyme A thiolase)	GO:0003985,GO:0003986,GO:0003988,GO:0005739,GO:0005743,GO:0005759,GO:0006084,GO:0006629,GO:0006631,GO:0006635,GO:0016290,GO:0016740,GO:0016746,GO:0016747,GO:0016787,GO:0047617,GO:0071456,GO:0102991,GO:1901029,GO:1902109	acetyl-CoA C-acetyltransferase activity|acetyl-CoA hydrolase activity|acetyl-CoA C-acyltransferase activity|mitochondrion|mitochondrial inner membrane|mitochondrial matrix|acetyl-CoA metabolic process|lipid metabolic process|fatty acid metabolic process|f	mmu00062,mmu00071,mmu00280	Fatty acid elongation|Fatty acid degradation|Valine, leucine and isoleucine degradation
Acaca	810.887	0.0898677	-0.866797	0.947438	-0.0778971	0.386053	0.493579	4.5375	4.70352	3.19641	3.68921	3.46674	107476	acetyl-Coenzyme A carboxylase alpha	GO:0000166,GO:0001650,GO:0001894,GO:0003824,GO:0003989,GO:0005515,GO:0005524,GO:0005737,GO:0005739,GO:0005829,GO:0006084,GO:0006629,GO:0006631,GO:0006633,GO:0008152,GO:0009374,GO:0014070,GO:0015629,GO:0016874,GO:0019538,GO:0019900,GO:0042802,GO:0046872,GO	nucleotide binding|fibrillar center|tissue homeostasis|catalytic activity|acetyl-CoA carboxylase activity|protein binding|ATP binding|cytoplasm|mitochondrion|cytosol|acetyl-CoA metabolic process|lipid metabolic process|fatty acid metabolic process|fatty a	mmu00061,mmu00620,mmu00640,mmu04152,mmu04910,mmu04922	Fatty acid biosynthesis|Pyruvate metabolism|Propanoate metabolism|AMPK signaling pathway|Insulin signaling pathway|Glucagon signaling pathway
Acacb	8.67054	0.924345	0.182843	1.12429	0.16901	0.854921	0.897639	0.0473272	0.0498661	0	0.0490066	0.0808951	100705	acetyl-Coenzyme A carboxylase beta	GO:0000166,GO:0003824,GO:0003989,GO:0005524,GO:0005634,GO:0005739,GO:0006084,GO:0006629,GO:0006631,GO:0006633,GO:0008152,GO:0009374,GO:0010629,GO:0010884,GO:0010906,GO:0014070,GO:0016874,GO:0031667,GO:0031999,GO:0042802,GO:0043086,GO:0046322,GO:0046872,GO	nucleotide binding|catalytic activity|acetyl-CoA carboxylase activity|ATP binding|nucleus|mitochondrion|acetyl-CoA metabolic process|lipid metabolic process|fatty acid metabolic process|fatty acid biosynthetic process|metabolic process|biotin binding|nega	mmu00061,mmu00620,mmu00640,mmu04152,mmu04910,mmu04920,mmu04922,mmu04931	Fatty acid biosynthesis|Pyruvate metabolism|Propanoate metabolism|AMPK signaling pathway|Insulin signaling pathway|Adipocytokine signaling pathway|Glucagon signaling pathway|Insulin resistance
Acad10	80.3011	0.257406	-0.116751	0.979385	-0.0300523	0.907058	0.934994	1.22167	1.25922	0.82319	0.921263	1.13033	71985	acyl-Coenzyme A dehydrogenase family, member 10	GO:0005739,GO:0016491,GO:0016627,GO:0016787,GO:0050660	mitochondrion|oxidoreductase activity|oxidoreductase activity, acting on the CH-CH group of donors|hydrolase activity|flavin adenine dinucleotide binding
Acad11	264.519	0.143137	-0.80605	0.923142	-0.115376	0.420214	0.527814	5.0872	4.42798	3.45742	3.41397	3.50366	102632	acyl-Coenzyme A dehydrogenase family, member 11	GO:0004466,GO:0005634,GO:0005739,GO:0005777,GO:0006629,GO:0006631,GO:0016020,GO:0016491,GO:0016627,GO:0017099,GO:0031966,GO:0033539,GO:0050660,GO:0070991	long-chain-acyl-CoA dehydrogenase activity|nucleus|mitochondrion|peroxisome|lipid metabolic process|fatty acid metabolic process|membrane|oxidoreductase activity|oxidoreductase activity, acting on the CH-CH group of donors|very-long-chain-acyl-CoA dehydro
Acad12	82.4648	0.258618	-4.35428	0.458154	-1.1261	1.33503e-05	4.27117e-05	3.09705	2.77812	0.858176	1.08343	1.24473	338350	acyl-Coenzyme A dehydrogenase family, member 12	GO:0005739	mitochondrion
Acad8	378.73	0.125373	-2.72582	0.789087	-0.341744	0.00641422	0.0140275	8.53421	8.75079	4.74791	5.63991	5.74597	66948	acyl-Coenzyme A dehydrogenase family, member 8	GO:0003995,GO:0005739,GO:0006629,GO:0009083,GO:0016491,GO:0016627,GO:0050660	acyl-CoA dehydrogenase activity|mitochondrion|lipid metabolic process|branched-chain amino acid catabolic process|oxidoreductase activity|oxidoreductase activity, acting on the CH-CH group of donors|flavin adenine dinucleotide binding	mmu00280	Valine, leucine and isoleucine degradation
Acad9	507.847	0.109894	1.85847	1.15207	0.204234	0.0631025	0.109274	9.73288	11.2578	9.3199	9.99698	9.27734	229211	acyl-Coenzyme A dehydrogenase family, member 9	GO:0000062,GO:0001676,GO:0003995,GO:0004466,GO:0005634,GO:0005739,GO:0005743,GO:0016020,GO:0016491,GO:0016627,GO:0017099,GO:0030425,GO:0031966,GO:0032981,GO:0050660,GO:0051791,GO:0070991	fatty-acyl-CoA binding|long-chain fatty acid metabolic process|acyl-CoA dehydrogenase activity|long-chain-acyl-CoA dehydrogenase activity|nucleus|mitochondrion|mitochondrial inner membrane|membrane|oxidoreductase activity|oxidoreductase activity, acting o
Acadl	1292.06	0.0708142	5.97666	1.34093	0.423233	2.27758e-09	9.99547e-09	31.4338	31.6014	33.3426	32.2581	34.2817	11363	acyl-Coenzyme A dehydrogenase, long-chain	GO:0000062,GO:0001659,GO:0003995,GO:0004466,GO:0005739,GO:0005759,GO:0006629,GO:0006631,GO:0009062,GO:0009409,GO:0016401,GO:0016491,GO:0016627,GO:0019254,GO:0031966,GO:0033539,GO:0042413,GO:0042758,GO:0042802,GO:0044242,GO:0045717,GO:0046322,GO:0050660,GO	fatty-acyl-CoA binding|temperature homeostasis|acyl-CoA dehydrogenase activity|long-chain-acyl-CoA dehydrogenase activity|mitochondrion|mitochondrial matrix|lipid metabolic process|fatty acid metabolic process|fatty acid catabolic process|response to cold	mmu00071,mmu03320	Fatty acid degradation|PPAR signaling pathway
Acadm	1313.22	0.0703352	-1.57657	0.926018	-0.110888	0.114895	0.183997	37.8563	38.4397	28.1605	26.6747	28.6476	11364	acyl-Coenzyme A dehydrogenase, medium chain	GO:0000062,GO:0001889,GO:0003995,GO:0005739,GO:0005759,GO:0005978,GO:0006082,GO:0006111,GO:0006629,GO:0006631,GO:0006635,GO:0007507,GO:0009409,GO:0009437,GO:0009791,GO:0016491,GO:0016627,GO:0016853,GO:0019254,GO:0030424,GO:0031966,GO:0033539,GO:0042594,GO	fatty-acyl-CoA binding|liver development|acyl-CoA dehydrogenase activity|mitochondrion|mitochondrial matrix|glycogen biosynthetic process|organic acid metabolic process|regulation of gluconeogenesis|lipid metabolic process|fatty acid metabolic process|fat	mmu00071,mmu00280,mmu03320	Fatty acid degradation|Valine, leucine and isoleucine degradation|PPAR signaling pathway
Acads	687.035	0.092361	-1.36311	0.916434	-0.125898	0.172849	0.260035	23.0545	21.2311	16.1226	15.6302	16.1903	11409	acyl-Coenzyme A dehydrogenase, short chain	GO:0000062,GO:0003995,GO:0004085,GO:0005654,GO:0005739,GO:0005759,GO:0005813,GO:0006629,GO:0006631,GO:0016491,GO:0016627,GO:0031966,GO:0033539,GO:0042802,GO:0046359,GO:0050660	fatty-acyl-CoA binding|acyl-CoA dehydrogenase activity|butyryl-CoA dehydrogenase activity|nucleoplasm|mitochondrion|mitochondrial matrix|centrosome|lipid metabolic process|fatty acid metabolic process|oxidoreductase activity|oxidoreductase activity, actin	mmu00071,mmu00280,mmu00410,mmu00640,mmu00650	Fatty acid degradation|Valine, leucine and isoleucine degradation|beta-Alanine metabolism|Propanoate metabolism|Butanoate metabolism
Acadsb	716.766	0.0918265	-0.00302486	0.999807	-0.000277762	0.997587	0.997971	12.2673	12.2392	9.40222	10.2853	9.27174	66885	acyl-Coenzyme A dehydrogenase, short/branched chain	GO:0003853,GO:0003995,GO:0005739,GO:0006550,GO:0006629,GO:0006631,GO:0006637,GO:0009055,GO:0016491,GO:0016627,GO:0016937,GO:0042802,GO:0050660,GO:0102035	2-methylacyl-CoA dehydrogenase activity|acyl-CoA dehydrogenase activity|mitochondrion|isoleucine catabolic process|lipid metabolic process|fatty acid metabolic process|acyl-CoA metabolic process|electron transfer activity|oxidoreductase activity|oxidoredu	mmu00071,mmu00280	Fatty acid degradation|Valine, leucine and isoleucine degradation
Acadvl	1128.07	0.0735274	1.51316	1.08017	0.111258	0.13024	0.204758	27.9631	28.3508	24.3688	24.0077	23.4977	11370	acyl-Coenzyme A dehydrogenase, very long chain	GO:0000062,GO:0001659,GO:0003995,GO:0004466,GO:0005654,GO:0005730,GO:0005739,GO:0005743,GO:0006629,GO:0006631,GO:0006635,GO:0009062,GO:0009409,GO:0016020,GO:0016491,GO:0016627,GO:0017099,GO:0031314,GO:0031966,GO:0033539,GO:0042645,GO:0042802,GO:0045717,GO	fatty-acyl-CoA binding|temperature homeostasis|acyl-CoA dehydrogenase activity|long-chain-acyl-CoA dehydrogenase activity|nucleoplasm|nucleolus|mitochondrion|mitochondrial inner membrane|lipid metabolic process|fatty acid metabolic process|fatty acid beta	mmu00071	Fatty acid degradation
Acap1	14.2329	0.625397	-0.580742	0.777441	-0.363194	0.561414	0.657871	0.321546	0.394598	0.324705	0.0979283	0.232776	216859	ArfGAP with coiled-coil, ankyrin repeat and PH domains 1	GO:0005096,GO:0005768,GO:0006629,GO:0007165,GO:0016020,GO:0016042,GO:0046872	GTPase activator activity|endosome|lipid metabolic process|signal transduction|membrane|lipid catabolic process|metal ion binding	mmu04144	Endocytosis
Acap2	3553.86	0.0540892	6.32514	1.26762	0.342121	2.53005e-10	1.1793e-09	11.4813	11.5194	11.735	11.8448	10.8704	78618	ArfGAP with coiled-coil, ankyrin repeat and PH domains 2	GO:0001726,GO:0005096,GO:0005515,GO:0005768,GO:0010008,GO:0016020,GO:0030029,GO:0031267,GO:0032456,GO:0046872,GO:0080025,GO:1990090	ruffle|GTPase activator activity|protein binding|endosome|endosome membrane|membrane|actin filament-based process|small GTPase binding|endocytic recycling|metal ion binding|phosphatidylinositol-3,5-bisphosphate binding|cellular response to nerve growth fa	mmu04144	Endocytosis
Acap3	309.167	0.134223	-6.39837	0.551409	-0.858805	1.57045e-10	7.41328e-10	5.71388	5.0817	2.44432	2.3207	2.26433	140500	ArfGAP with coiled-coil, ankyrin repeat and PH domains 3	GO:0001764,GO:0005096,GO:0010975,GO:0030426	neuron migration|GTPase activator activity|regulation of neuron projection development|growth cone	mmu04144	Endocytosis
Acat1	868.23	0.0831711	-1.8379	0.899465	-0.15286	0.0660768	0.113803	15.4677	15.8854	10.895	11.5998	10.8378	110446	acetyl-Coenzyme A acetyltransferase 1	GO:0003985,GO:0005739,GO:0005743,GO:0005759,GO:0006085,GO:0006550,GO:0006629,GO:0006631,GO:0006635,GO:0015936,GO:0015937,GO:0016453,GO:0016740,GO:0016746,GO:0016747,GO:0019899,GO:0030955,GO:0042802,GO:0046356,GO:0046872,GO:0046952,GO:0120225,GO:1902860	acetyl-CoA C-acetyltransferase activity|mitochondrion|mitochondrial inner membrane|mitochondrial matrix|acetyl-CoA biosynthetic process|isoleucine catabolic process|lipid metabolic process|fatty acid metabolic process|fatty acid beta-oxidation|coenzyme A	mmu00071,mmu00072,mmu00280,mmu00310,mmu00380,mmu00620,mmu00630,mmu00640,mmu00650,mmu00900,mmu04975	Fatty acid degradation|Synthesis and degradation of ketone bodies|Valine, leucine and isoleucine degradation|Lysine degradation|Tryptophan metabolism|Pyruvate metabolism|Glyoxylate and dicarboxylate metabolism|Propanoate metabolism|Butanoate metabolism|Te
Acat2	320.14	0.144428	-3.96408	0.672439	-0.572526	7.36799e-05	0.000216914	11.0309	10.9379	5.8091	6.80373	4.84487	110460	acetyl-Coenzyme A acetyltransferase 2	GO:0003985,GO:0005737,GO:0005739,GO:0005829,GO:0006635,GO:0016740,GO:0016746,GO:0016747,GO:0045797	acetyl-CoA C-acetyltransferase activity|cytoplasm|mitochondrion|cytosol|fatty acid beta-oxidation|transferase activity|acyltransferase activity|acyltransferase activity, transferring groups other than amino-acyl groups|positive regulation of intestinal ch	mmu00071,mmu00072,mmu00280,mmu00310,mmu00380,mmu00620,mmu00630,mmu00640,mmu00650,mmu00900,mmu04975	Fatty acid degradation|Synthesis and degradation of ketone bodies|Valine, leucine and isoleucine degradation|Lysine degradation|Tryptophan metabolism|Pyruvate metabolism|Glyoxylate and dicarboxylate metabolism|Propanoate metabolism|Butanoate metabolism|Te
Acat3	83.2004	0.252198	2.28753	1.49165	0.57691	0.0221651	0.0433292	1.60074	1.77817	2.11551	1.77593	2.0638	224530	acetyl-Coenzyme A acetyltransferase 3	GO:0003985,GO:0005737,GO:0005739,GO:0005829,GO:0006635	acetyl-CoA C-acetyltransferase activity|cytoplasm|mitochondrion|cytosol|fatty acid beta-oxidation	mmu00071,mmu00072,mmu00280,mmu00310,mmu00380,mmu00620,mmu00630,mmu00640,mmu00650,mmu00900,mmu04975	Fatty acid degradation|Synthesis and degradation of ketone bodies|Valine, leucine and isoleucine degradation|Lysine degradation|Tryptophan metabolism|Pyruvate metabolism|Glyoxylate and dicarboxylate metabolism|Propanoate metabolism|Butanoate metabolism|Te
Acbd3	2417.75	0.0573165	9.6519	1.46735	0.553213	4.82539e-22	3.66877e-21	30.5209	31.7578	37.0695	35.3019	35.6109	170760	acyl-Coenzyme A binding domain containing 3	GO:0000062,GO:0000139,GO:0005739,GO:0005794,GO:0006629,GO:0006694,GO:0016020,GO:0034237	fatty-acyl-CoA binding|Golgi membrane|mitochondrion|Golgi apparatus|lipid metabolic process|steroid biosynthetic process|membrane|protein kinase A regulatory subunit binding	mmu05132	Salmonella infection
Acbd5	1523.52	0.0675515	1.03682	1.04975	0.0700389	0.299818	0.404682	21.7848	21.8755	17.2139	18.5434	18.4184	74159	acyl-Coenzyme A binding domain containing 5	GO:0000062,GO:0005654,GO:0005777,GO:0006914,GO:0008289,GO:0016020,GO:0016021,GO:0030242	fatty-acyl-CoA binding|nucleoplasm|peroxisome|autophagy|lipid binding|membrane|integral component of membrane|autophagy of peroxisome
Acbd6	535.649	0.104518	0.408741	1.03005	0.0427208	0.68273	0.762464	9.18567	9.6244	8.15282	7.21016	7.52364	72482	acyl-Coenzyme A binding domain containing 6	GO:0000062,GO:0005737,GO:0008289	fatty-acyl-CoA binding|cytoplasm|lipid binding
Accs	84.2329	0.255181	-5.64175	0.368652	-1.43967	1.68333e-08	6.94399e-08	1.26235	1.22737	0.320032	0.430199	0.335946	329470	1-aminocyclopropane-1-carboxylate synthase (non-functional)	GO:0003824,GO:0009058,GO:0030170,GO:0042802	catalytic activity|biosynthetic process|pyridoxal phosphate binding|identical protein binding
Acd	277.081	0.144726	-2.44203	0.782724	-0.353425	0.0146048	0.0297364	12.7284	10.9366	6.83995	7.96156	7.09013	497652	adrenocortical dysplasia	GO:0000723,GO:0000781,GO:0000783,GO:0001501,GO:0001655,GO:0003677,GO:0005515,GO:0005634,GO:0005654,GO:0005694,GO:0005697,GO:0006886,GO:0007004,GO:0016233,GO:0016604,GO:0030326,GO:0031848,GO:0032202,GO:0032211,GO:0032212,GO:0035282,GO:0042162,GO:0044877,GO	telomere maintenance|chromosome, telomeric region|nuclear telomere cap complex|skeletal system development|urogenital system development|DNA binding|protein binding|nucleus|nucleoplasm|chromosome|telomerase holoenzyme complex|intracellular protein transpo
Ace	2.71514	1.3474	-0.450458	0.656585	-0.606946	0.65238	0.737063	0.0486351	0.0276719	0.00927688	0.0302166	0.0199514	11421	angiotensin I converting enzyme (peptidyl-dipeptidase A) 1	GO:0001822,GO:0002446,GO:0003081,GO:0003084,GO:0003779,GO:0004175,GO:0004180,GO:0005515,GO:0005576,GO:0005615,GO:0005737,GO:0005764,GO:0005768,GO:0005886,GO:0006518,GO:0007283,GO:0008217,GO:0008233,GO:0008237,GO:0008238,GO:0008240,GO:0008241,GO:0008270,GO	kidney development|neutrophil mediated immunity|regulation of systemic arterial blood pressure by renin-angiotensin|positive regulation of systemic arterial blood pressure|actin binding|endopeptidase activity|carboxypeptidase activity|protein binding|extr	mmu04614,mmu04924,mmu05142,mmu05171,mmu05410,mmu05415	Renin-angiotensin system|Renin secretion|Chagas disease|Coronavirus disease - COVID-19|Hypertrophic cardiomyopathy|Diabetic cardiomyopathy
Acer2	29.6701	0.433905	2.30397	1.99959	0.999703	0.0212246	0.0417231	0.189409	0.259441	0.431537	0.315987	0.31296	230379	alkaline ceramidase 2	GO:0001953,GO:0005794,GO:0006629,GO:0006665,GO:0006672,GO:0006919,GO:0006974,GO:0008284,GO:0010506,GO:0010942,GO:0016020,GO:0016021,GO:0016787,GO:0016811,GO:0017040,GO:0030173,GO:0030330,GO:0032526,GO:0033629,GO:0042981,GO:0046512,GO:0046514,GO:0046872,GO	negative regulation of cell-matrix adhesion|Golgi apparatus|lipid metabolic process|sphingolipid metabolic process|ceramide metabolic process|activation of cysteine-type endopeptidase activity involved in apoptotic process|cellular response to DNA damage	mmu00600,mmu04071	Sphingolipid metabolism|Sphingolipid signaling pathway
Acer3	984.571	0.0852224	-5.30279	0.731071	-0.451916	1.14048e-07	4.4052e-07	15.0366	16.8953	8.92489	8.86925	9.80345	66190	alkaline ceramidase 3	GO:0005509,GO:0005783,GO:0005794,GO:0006629,GO:0006665,GO:0006672,GO:0006954,GO:0008270,GO:0008284,GO:0016020,GO:0016021,GO:0016787,GO:0016811,GO:0017040,GO:0030173,GO:0030176,GO:0042552,GO:0043067,GO:0046512,GO:0046514,GO:0046872,GO:0070774,GO:0071602,GO	calcium ion binding|endoplasmic reticulum|Golgi apparatus|lipid metabolic process|sphingolipid metabolic process|ceramide metabolic process|inflammatory response|zinc ion binding|positive regulation of cell population proliferation|membrane|integral compo	mmu00600	Sphingolipid metabolism
Acin1	2068.37	0.0690859	3.41624	1.17773	0.236014	0.000634932	0.001656	21.7794	21.2993	20.4847	21.2134	18.2451	56215	apoptotic chromatin condensation inducer 1	GO:0003676,GO:0005634,GO:0005654,GO:0005730,GO:0005829,GO:0005886,GO:0006397,GO:0006915,GO:0008380,GO:0016607,GO:0030263,GO:0035145,GO:0043065,GO:0048025,GO:0061574	nucleic acid binding|nucleus|nucleoplasm|nucleolus|cytosol|plasma membrane|mRNA processing|apoptotic process|RNA splicing|nuclear speck|apoptotic chromosome condensation|exon-exon junction complex|positive regulation of apoptotic process|negative regulati	mmu03013,mmu03015,mmu03040	RNA transport|mRNA surveillance pathway|Spliceosome
Acly	4846.86	0.045684	1.60918	1.05228	0.0735136	0.107577	0.173929	33.7699	34.7597	28.4995	28.7626	27.9537	104112	ATP citrate lyase	GO:0000166,GO:0003824,GO:0003878,GO:0005515,GO:0005524,GO:0005654,GO:0005737,GO:0005739,GO:0005829,GO:0005886,GO:0006084,GO:0006085,GO:0006101,GO:0006107,GO:0006629,GO:0006633,GO:0008610,GO:0016740,GO:0046872,GO:0046912	nucleotide binding|catalytic activity|ATP citrate synthase activity|protein binding|ATP binding|nucleoplasm|cytoplasm|mitochondrion|cytosol|plasma membrane|acetyl-CoA metabolic process|acetyl-CoA biosynthetic process|citrate metabolic process|oxaloacetate	mmu00020	Citrate cycle (TCA cycle)
Aco1	1382.17	0.0710416	-0.0772111	0.996205	-0.0054852	0.938456	0.95797	20.3766	22.0381	16.1185	17.0866	16.7454	11428	aconitase 1	GO:0003723,GO:0003994,GO:0005737,GO:0005739,GO:0005783,GO:0005794,GO:0005829,GO:0006099,GO:0006101,GO:0006417,GO:0006879,GO:0009791,GO:0010040,GO:0010468,GO:0016829,GO:0030350,GO:0043231,GO:0046872,GO:0047780,GO:0048027,GO:0050892,GO:0051536,GO:0051538,GO	RNA binding|aconitate hydratase activity|cytoplasm|mitochondrion|endoplasmic reticulum|Golgi apparatus|cytosol|tricarboxylic acid cycle|citrate metabolic process|regulation of translation|cellular iron ion homeostasis|post-embryonic development|response t	mmu00020,mmu00630	Citrate cycle (TCA cycle)|Glyoxylate and dicarboxylate metabolism
Aco2	4839.43	0.046657	3.60431	1.12363	0.168166	0.000312987	0.000854594	94.7278	91.6024	83.3971	83.3954	80.5859	11429	aconitase 2, mitochondrial	GO:0003994,GO:0005506,GO:0005739,GO:0005829,GO:0006099,GO:0006101,GO:0006102,GO:0016829,GO:0043209,GO:0046872,GO:0047780,GO:0051536,GO:0051538,GO:0051539	aconitate hydratase activity|iron ion binding|mitochondrion|cytosol|tricarboxylic acid cycle|citrate metabolic process|isocitrate metabolic process|lyase activity|myelin sheath|metal ion binding|citrate dehydratase activity|iron-sulfur cluster binding|3 i	mmu00020,mmu00630	Citrate cycle (TCA cycle)|Glyoxylate and dicarboxylate metabolism
Acod1	49755.5	0.0418317	100.002	18.1669	4.18324	0	0	92.8332	101.895	1397.29	1402.31	1381.42	16365	aconitate decarboxylase 1	GO:0002376,GO:0002760,GO:0005739,GO:0006952,GO:0006954,GO:0007566,GO:0009617,GO:0016829,GO:0032088,GO:0032480,GO:0032496,GO:0034136,GO:0034144,GO:0035458,GO:0045087,GO:0045824,GO:0047613,GO:0050728,GO:0051607,GO:0071219,GO:0071222,GO:0071346,GO:0071347,GO	immune system process|positive regulation of antimicrobial humoral response|mitochondrion|defense response|inflammatory response|embryo implantation|response to bacterium|lyase activity|negative regulation of NF-kappaB transcription factor activity|negati
Acot1	36.1272	0.408858	-1.6993	0.617807	-0.694772	0.0892629	0.148137	1.4689	1.96827	0.670006	1.2565	0.589481	26897	acyl-CoA thioesterase 1	GO:0001676,GO:0005737,GO:0005739,GO:0005829,GO:0006629,GO:0006631,GO:0006637,GO:0010667,GO:0016290,GO:0016787,GO:0016790,GO:0047617,GO:0052689,GO:0102991	long-chain fatty acid metabolic process|cytoplasm|mitochondrion|cytosol|lipid metabolic process|fatty acid metabolic process|acyl-CoA metabolic process|negative regulation of cardiac muscle cell apoptotic process|palmitoyl-CoA hydrolase activity|hydrolase	mmu00062,mmu01040,mmu04913	Fatty acid elongation|Biosynthesis of unsaturated fatty acids|Ovarian steroidogenesis
Acot10	1.82857	1.68841	-0.827137	0.379838	-1.39654	0.408159	0.5158	0.0323897	0.184287	0.0308907	0.033539	0.0332177	64833	acyl-CoA thioesterase 10	GO:0005739,GO:0006637,GO:0016787,GO:0047617,GO:0052689	mitochondrion|acyl-CoA metabolic process|hydrolase activity|acyl-CoA hydrolase activity|carboxylic ester hydrolase activity
Acot11	325.584	0.132458	-2.28632	0.810655	-0.302841	0.0222354	0.0434536	3.47758	3.70087	2.15703	2.53565	2.18872	329910	acyl-CoA thioesterase 11	GO:0005737,GO:0005739,GO:0005759,GO:0005829,GO:0006629,GO:0006631,GO:0006637,GO:0008289,GO:0009266,GO:0009409,GO:0016290,GO:0016787,GO:0016790,GO:0035556,GO:0036042,GO:0047617,GO:0052689,GO:0052816,GO:0102991,GO:0120163	cytoplasm|mitochondrion|mitochondrial matrix|cytosol|lipid metabolic process|fatty acid metabolic process|acyl-CoA metabolic process|lipid binding|response to temperature stimulus|response to cold|palmitoyl-CoA hydrolase activity|hydrolase activity|thiole
Acot13	274.607	0.142903	-2.29048	0.797017	-0.327317	0.0219934	0.0430713	27.504	24.7052	17.8566	15.9307	15.3316	66834	acyl-CoA thioesterase 13	GO:0005634,GO:0005737,GO:0005739,GO:0005856,GO:0016290,GO:0016787,GO:0047617,GO:0051289,GO:0102991,GO:0120163	nucleus|cytoplasm|mitochondrion|cytoskeleton|palmitoyl-CoA hydrolase activity|hydrolase activity|acyl-CoA hydrolase activity|protein homotetramerization|myristoyl-CoA hydrolase activity|negative regulation of cold-induced thermogenesis
Acot2	65.4429	0.298555	-6.93276	0.23819	-2.06981	4.12712e-12	2.12509e-11	3.12275	3.15437	0.712186	0.538926	0.510556	171210	acyl-CoA thioesterase 2	GO:0000038,GO:0001666,GO:0001676,GO:0005739,GO:0006629,GO:0006631,GO:0006637,GO:0016290,GO:0016787,GO:0016790,GO:0042760,GO:0047617,GO:0052689,GO:0102991	very long-chain fatty acid metabolic process|response to hypoxia|long-chain fatty acid metabolic process|mitochondrion|lipid metabolic process|fatty acid metabolic process|acyl-CoA metabolic process|palmitoyl-CoA hydrolase activity|hydrolase activity|thio	mmu00062,mmu01040,mmu04913	Fatty acid elongation|Biosynthesis of unsaturated fatty acids|Ovarian steroidogenesis
Acot4	18.0283	0.546292	-2.66153	0.365015	-1.45397	0.00777871	0.0167882	0.423234	0.464055	0.176596	0.0958677	0.108513	171282	acyl-CoA thioesterase 4	GO:0000038,GO:0001676,GO:0004778,GO:0005777,GO:0006104,GO:0006629,GO:0006631,GO:0006637,GO:0016787,GO:0016790,GO:0032788,GO:0032789,GO:0043648,GO:0043649,GO:0044466,GO:0046459,GO:0047617,GO:0052689	very long-chain fatty acid metabolic process|long-chain fatty acid metabolic process|succinyl-CoA hydrolase activity|peroxisome|succinyl-CoA metabolic process|lipid metabolic process|fatty acid metabolic process|acyl-CoA metabolic process|hydrolase activi	mmu00062,mmu01040,mmu04913	Fatty acid elongation|Biosynthesis of unsaturated fatty acids|Ovarian steroidogenesis
Acot6	7.26322	0.921706	-2.68485	0.179911	-2.47464	0.00725624	0.0157496	0.190739	0.292182	0.0419797	0.0151929	0.045142	217700	acyl-CoA thioesterase 6	GO:0005777,GO:0006629,GO:0006631,GO:0006637,GO:0016787,GO:0016790,GO:0047617,GO:0052689	peroxisome|lipid metabolic process|fatty acid metabolic process|acyl-CoA metabolic process|hydrolase activity|thiolester hydrolase activity|acyl-CoA hydrolase activity|carboxylic ester hydrolase activity
Acot7	1861.14	0.0639689	13.0434	1.78308	0.834372	6.92852e-39	7.85797e-38	18.1866	18.0363	25.792	24.3063	26.2167	70025	acyl-CoA thioesterase 7	GO:0000062,GO:0005654,GO:0005737,GO:0005829,GO:0006629,GO:0006631,GO:0006637,GO:0009062,GO:0015937,GO:0016290,GO:0016787,GO:0016790,GO:0036042,GO:0036114,GO:0036116,GO:0042802,GO:0042803,GO:0043005,GO:0044297,GO:0047617,GO:0051792,GO:0052689,GO:0102991,GO	fatty-acyl-CoA binding|nucleoplasm|cytoplasm|cytosol|lipid metabolic process|fatty acid metabolic process|acyl-CoA metabolic process|fatty acid catabolic process|coenzyme A biosynthetic process|palmitoyl-CoA hydrolase activity|hydrolase activity|thioleste	mmu00062,mmu01040	Fatty acid elongation|Biosynthesis of unsaturated fatty acids
Acot8	225.515	0.153195	-0.643412	0.93396	-0.0985678	0.519957	0.621402	4.65524	4.2888	3.12841	3.46522	3.27911	170789	acyl-CoA thioesterase 8	GO:0003986,GO:0004778,GO:0005739,GO:0005777,GO:0005782,GO:0006629,GO:0006631,GO:0006637,GO:0007031,GO:0009062,GO:0016290,GO:0016559,GO:0016787,GO:0033882,GO:0043649,GO:0044466,GO:0045225,GO:0047603,GO:0047617,GO:0047994,GO:0052689,GO:0052815,GO:0102991	acetyl-CoA hydrolase activity|succinyl-CoA hydrolase activity|mitochondrion|peroxisome|peroxisomal matrix|lipid metabolic process|fatty acid metabolic process|acyl-CoA metabolic process|peroxisome organization|fatty acid catabolic process|palmitoyl-CoA hy	mmu00120,mmu04146	Primary bile acid biosynthesis|Peroxisome
Acot9	1072.47	0.08146	12.6653	2.04445	1.03171	9.20971e-37	9.98308e-36	19.7294	21.2463	34.7716	31.6237	32.5957	56360	acyl-CoA thioesterase 9	GO:0003986,GO:0005515,GO:0005739,GO:0006637,GO:0016290,GO:0016787,GO:0047617,GO:0052689,GO:0102991	acetyl-CoA hydrolase activity|protein binding|mitochondrion|acyl-CoA metabolic process|palmitoyl-CoA hydrolase activity|hydrolase activity|acyl-CoA hydrolase activity|carboxylic ester hydrolase activity|myristoyl-CoA hydrolase activity
Acox1	1354.01	0.0754031	-4.8206	0.777283	-0.363488	1.4313e-06	5.01535e-06	23.5659	22.4564	13.6928	15.2115	13.3714	11430	acyl-Coenzyme A oxidase 1, palmitoyl	GO:0000038,GO:0003997,GO:0005504,GO:0005737,GO:0005739,GO:0005777,GO:0005778,GO:0005829,GO:0006091,GO:0006629,GO:0006631,GO:0006635,GO:0006693,GO:0007283,GO:0009062,GO:0016401,GO:0016491,GO:0016559,GO:0016627,GO:0019395,GO:0030165,GO:0033540,GO:0042632,GO	very long-chain fatty acid metabolic process|acyl-CoA oxidase activity|fatty acid binding|cytoplasm|mitochondrion|peroxisome|peroxisomal membrane|cytosol|generation of precursor metabolites and energy|lipid metabolic process|fatty acid metabolic process|f	mmu00071,mmu00410,mmu00592,mmu00640,mmu01040,mmu03320,mmu04024,mmu04146	Fatty acid degradation|beta-Alanine metabolism|alpha-Linolenic acid metabolism|Propanoate metabolism|Biosynthesis of unsaturated fatty acids|PPAR signaling pathway|cAMP signaling pathway|Peroxisome
Acox3	1241.47	0.0797981	-5.30581	0.745669	-0.423393	1.12175e-07	4.34044e-07	12.9676	12.7827	7.00045	8.28148	7.418	80911	acyl-Coenzyme A oxidase 3, pristanoyl	GO:0003997,GO:0005504,GO:0005739,GO:0005777,GO:0005782,GO:0006629,GO:0006631,GO:0006635,GO:0016402,GO:0016491,GO:0016627,GO:0033540,GO:0050660,GO:0055088,GO:0071949	acyl-CoA oxidase activity|fatty acid binding|mitochondrion|peroxisome|peroxisomal matrix|lipid metabolic process|fatty acid metabolic process|fatty acid beta-oxidation|pristanoyl-CoA oxidase activity|oxidoreductase activity|oxidoreductase activity, acting	mmu00071,mmu00410,mmu00592,mmu00640,mmu01040,mmu03320,mmu04024,mmu04146	Fatty acid degradation|beta-Alanine metabolism|alpha-Linolenic acid metabolism|Propanoate metabolism|Biosynthesis of unsaturated fatty acids|PPAR signaling pathway|cAMP signaling pathway|Peroxisome
Acoxl	4.81833	1.42629	2.21024	8.89157	3.15244	0.0270885	0.0518226	0	0.0167494	0.0252683	0.0365794	0.117744	74121	acyl-Coenzyme A oxidase-like	GO:0003997,GO:0005504,GO:0005777,GO:0006631,GO:0006635,GO:0016491,GO:0016627,GO:0033540,GO:0050660,GO:0055088,GO:0071949	acyl-CoA oxidase activity|fatty acid binding|peroxisome|fatty acid metabolic process|fatty acid beta-oxidation|oxidoreductase activity|oxidoreductase activity, acting on the CH-CH group of donors|fatty acid beta-oxidation using acyl-CoA oxidase|flavin ade
Acp1	859.591	0.0831307	0.737996	1.04344	0.0613502	0.460517	0.565256	14.9921	14.7883	12.721	11.9711	12.0149	11431	acid phosphatase 1, soluble	GO:0003993,GO:0004721,GO:0004725,GO:0004726,GO:0005737,GO:0005829,GO:0006470,GO:0009898,GO:0016787,GO:0016791,GO:0042383	acid phosphatase activity|phosphoprotein phosphatase activity|protein tyrosine phosphatase activity|non-membrane spanning protein tyrosine phosphatase activity|cytoplasm|cytosol|protein dephosphorylation|cytoplasmic side of plasma membrane|hydrolase activ	mmu00730,mmu00740,mmu04520	Thiamine metabolism|Riboflavin metabolism|Adherens junction
Acp2	3981.02	0.0489112	15.9393	1.71667	0.779609	3.38379e-57	5.01048e-56	33.1044	34.2978	45.7217	44.7024	46.315	11432	acid phosphatase 2, lysosomal	GO:0001501,GO:0001784,GO:0003993,GO:0004721,GO:0005764,GO:0007040,GO:0010033,GO:0016020,GO:0016021,GO:0016311,GO:0016787,GO:0016791,GO:0031410,GO:0043005,GO:0048102	skeletal system development|phosphotyrosine residue binding|acid phosphatase activity|phosphoprotein phosphatase activity|lysosome|lysosome organization|response to organic substance|membrane|integral component of membrane|dephosphorylation|hydrolase acti	mmu00740,mmu04142	Riboflavin metabolism|Lysosome
Acp5	660.112	0.0996426	12.1784	2.31898	1.21349	4.04929e-34	4.17666e-33	11.5854	12.6994	21.0866	22.8053	22.7044	11433	acid phosphatase 5, tartrate resistant	GO:0001503,GO:0003993,GO:0005764,GO:0008198,GO:0008199,GO:0016311,GO:0016787,GO:0032496,GO:0032691,GO:0032695,GO:0032720,GO:0032929,GO:0034097,GO:0045019,GO:0045453,GO:0046872,GO:0050728,GO:0050830,GO:0060349	ossification|acid phosphatase activity|lysosome|ferrous iron binding|ferric iron binding|dephosphorylation|hydrolase activity|response to lipopolysaccharide|negative regulation of interleukin-1 beta production|negative regulation of interleukin-12 product	mmu00740,mmu04142,mmu04380,mmu05323	Riboflavin metabolism|Lysosome|Osteoclast differentiation|Rheumatoid arthritis
Acp6	154.733	0.193156	-2.98219	0.670807	-0.57603	0.00286192	0.00669036	5.52828	7.04359	3.56904	2.93562	3.45992	66659	acid phosphatase 6, lysophosphatidic	GO:0002244,GO:0003993,GO:0005737,GO:0005739,GO:0006629,GO:0006644,GO:0016311,GO:0016787,GO:0016791,GO:0052642,GO:2001311	hematopoietic progenitor cell differentiation|acid phosphatase activity|cytoplasm|mitochondrion|lipid metabolic process|phospholipid metabolic process|dephosphorylation|hydrolase activity|phosphatase activity|lysophosphatidic acid phosphatase activity|lys
Acpp	17.7864	0.586066	3.04378	3.44345	1.78386	0.00233626	0.00555653	0.0752134	0.0633986	0.159406	0.181725	0.222838	56318	acid phosphatase, prostate	GO:0003993,GO:0004725,GO:0005576,GO:0005615,GO:0005764,GO:0005771,GO:0005886,GO:0006144,GO:0006772,GO:0007040,GO:0008253,GO:0009117,GO:0012506,GO:0016020,GO:0016021,GO:0016311,GO:0016787,GO:0016791,GO:0030141,GO:0030175,GO:0031985,GO:0033265,GO:0042131,GO	acid phosphatase activity|protein tyrosine phosphatase activity|extracellular region|extracellular space|lysosome|multivesicular body|plasma membrane|purine nucleobase metabolic process|thiamine metabolic process|lysosome organization|5'-nucleotidase acti
Acrbp	12.5596	0.658703	-2.36075	0.34032	-1.55503	0.0182378	0.0364307	0.554684	0.547913	0.0881691	0.215388	0.142216	54137	proacrosin binding protein	GO:0001669,GO:0001675,GO:0005515,GO:0005576,GO:0007286,GO:0009566,GO:0016504,GO:0031410	acrosomal vesicle|acrosome assembly|protein binding|extracellular region|spermatid development|fertilization|peptidase activator activity|cytoplasmic vesicle
Acsbg1	67.7336	0.290531	0.551555	1.11748	0.160244	0.581253	0.675511	0.929281	1.21692	1.06916	1.03863	0.726124	94180	acyl-CoA synthetase bubblegum family member 1	GO:0000038,GO:0000166,GO:0001676,GO:0004467,GO:0005524,GO:0005737,GO:0005777,GO:0005783,GO:0005794,GO:0005886,GO:0006629,GO:0006631,GO:0016020,GO:0016405,GO:0016874,GO:0031410,GO:0031957,GO:0042759,GO:0043231,GO:0051384	very long-chain fatty acid metabolic process|nucleotide binding|long-chain fatty acid metabolic process|long-chain fatty acid-CoA ligase activity|ATP binding|cytoplasm|peroxisome|endoplasmic reticulum|Golgi apparatus|plasma membrane|lipid metabolic proces	mmu00061,mmu00071,mmu03320,mmu04920	Fatty acid biosynthesis|Fatty acid degradation|PPAR signaling pathway|Adipocytokine signaling pathway
Acsf2	126.864	0.206824	-1.78635	0.774072	-0.36946	0.0740423	0.125672	2.66028	2.81496	1.79458	1.81406	1.39742	264895	acyl-CoA synthetase family member 2	GO:0000166,GO:0005524,GO:0005739,GO:0006629,GO:0006631,GO:0016874,GO:0031956,GO:0047760	nucleotide binding|ATP binding|mitochondrion|lipid metabolic process|fatty acid metabolic process|ligase activity|medium-chain fatty acid-CoA ligase activity|butyrate-CoA ligase activity
Acsf3	178.053	0.187127	-1.07888	0.869412	-0.201887	0.280642	0.385898	3.85713	5.02215	3.29742	2.56609	3.25887	257633	acyl-CoA synthetase family member 3	GO:0000166,GO:0005524,GO:0005739,GO:0006629,GO:0006631,GO:0006633,GO:0016405,GO:0016874,GO:0016878,GO:0031957,GO:0090409,GO:0090410	nucleotide binding|ATP binding|mitochondrion|lipid metabolic process|fatty acid metabolic process|fatty acid biosynthetic process|CoA-ligase activity|ligase activity|acid-thiol ligase activity|very long-chain fatty acid-CoA ligase activity|malonyl-CoA syn	mmu00061,mmu00280	Fatty acid biosynthesis|Valine, leucine and isoleucine degradation
Acsl1	3800.48	0.0544427	40.4914	4.60902	2.20446	0	0	10.6226	10.1803	37.6571	36.821	38.8016	14081	acyl-CoA synthetase long-chain family member 1	GO:0000038,GO:0000166,GO:0001676,GO:0004467,GO:0005524,GO:0005739,GO:0005741,GO:0005777,GO:0005778,GO:0005783,GO:0005886,GO:0006629,GO:0006631,GO:0008610,GO:0010033,GO:0010747,GO:0015908,GO:0016020,GO:0016021,GO:0016874,GO:0019432,GO:0033211,GO:0035338,GO	very long-chain fatty acid metabolic process|nucleotide binding|long-chain fatty acid metabolic process|long-chain fatty acid-CoA ligase activity|ATP binding|mitochondrion|mitochondrial outer membrane|peroxisome|peroxisomal membrane|endoplasmic reticulum|	mmu00061,mmu00071,mmu03320,mmu04146,mmu04216,mmu04714,mmu04920	Fatty acid biosynthesis|Fatty acid degradation|PPAR signaling pathway|Peroxisome|Ferroptosis|Thermogenesis|Adipocytokine signaling pathway
Acsl3	384.763	0.121853	-11.4272	0.38092	-1.39244	3.05872e-30	2.84327e-29	8.82229	8.91578	2.56026	2.5579	2.86945	74205	acyl-CoA synthetase long-chain family member 3	GO:0000166,GO:0001676,GO:0004467,GO:0005524,GO:0005739,GO:0005741,GO:0005777,GO:0005783,GO:0005794,GO:0005811,GO:0005886,GO:0006629,GO:0006631,GO:0006633,GO:0016020,GO:0016021,GO:0016874,GO:0019901,GO:0019904,GO:0030182,GO:0034379,GO:0035336,GO:0042998,GO	nucleotide binding|long-chain fatty acid metabolic process|long-chain fatty acid-CoA ligase activity|ATP binding|mitochondrion|mitochondrial outer membrane|peroxisome|endoplasmic reticulum|Golgi apparatus|lipid droplet|plasma membrane|lipid metabolic proc	mmu00061,mmu00071,mmu03320,mmu04146,mmu04216,mmu04714,mmu04920	Fatty acid biosynthesis|Fatty acid degradation|PPAR signaling pathway|Peroxisome|Ferroptosis|Thermogenesis|Adipocytokine signaling pathway
Acsl4	2842.64	0.0537445	4.50974	1.18294	0.242374	6.49058e-06	2.13546e-05	27.7462	27.7406	25.0963	26.4186	26.0592	50790	acyl-CoA synthetase long-chain family member 4	GO:0000166,GO:0001676,GO:0004467,GO:0005524,GO:0005737,GO:0005739,GO:0005741,GO:0005777,GO:0005783,GO:0005811,GO:0005886,GO:0006629,GO:0006631,GO:0008610,GO:0015908,GO:0016020,GO:0016021,GO:0016874,GO:0019217,GO:0019432,GO:0030182,GO:0030307,GO:0031957,GO	nucleotide binding|long-chain fatty acid metabolic process|long-chain fatty acid-CoA ligase activity|ATP binding|cytoplasm|mitochondrion|mitochondrial outer membrane|peroxisome|endoplasmic reticulum|lipid droplet|plasma membrane|lipid metabolic process|fa	mmu00061,mmu00071,mmu03320,mmu04146,mmu04216,mmu04714,mmu04920	Fatty acid biosynthesis|Fatty acid degradation|PPAR signaling pathway|Peroxisome|Ferroptosis|Thermogenesis|Adipocytokine signaling pathway
Acsl5	3719.08	0.0497189	9.59899	1.39209	0.477251	8.07335e-22	6.09184e-21	50.775	51.7437	57.2658	56.6093	54.761	433256	acyl-CoA synthetase long-chain family member 5	GO:0000166,GO:0001676,GO:0004467,GO:0005524,GO:0005654,GO:0005730,GO:0005739,GO:0005741,GO:0005743,GO:0005783,GO:0005886,GO:0006629,GO:0006631,GO:0008610,GO:0008654,GO:0010747,GO:0010867,GO:0015908,GO:0016020,GO:0016021,GO:0016874,GO:0032000,GO:0035338,GO	nucleotide binding|long-chain fatty acid metabolic process|long-chain fatty acid-CoA ligase activity|ATP binding|nucleoplasm|nucleolus|mitochondrion|mitochondrial outer membrane|mitochondrial inner membrane|endoplasmic reticulum|plasma membrane|lipid meta	mmu00061,mmu00071,mmu03320,mmu04146,mmu04216,mmu04714,mmu04920	Fatty acid biosynthesis|Fatty acid degradation|PPAR signaling pathway|Peroxisome|Ferroptosis|Thermogenesis|Adipocytokine signaling pathway
Acss1	261.61	0.148317	-6.68727	0.502837	-0.991836	2.27379e-11	1.11997e-10	5.71279	6.15189	2.65165	2.20578	2.18465	68738	acyl-CoA synthetase short-chain family member 1	GO:0000166,GO:0003987,GO:0005524,GO:0005739,GO:0005759,GO:0006085,GO:0016208,GO:0016874,GO:0019413,GO:0019427,GO:0019542,GO:0050218	nucleotide binding|acetate-CoA ligase activity|ATP binding|mitochondrion|mitochondrial matrix|acetyl-CoA biosynthetic process|AMP binding|ligase activity|acetate biosynthetic process|acetyl-CoA biosynthetic process from acetate|propionate biosynthetic pro	mmu00010,mmu00620,mmu00630,mmu00640	Glycolysis / Gluconeogenesis|Pyruvate metabolism|Glyoxylate and dicarboxylate metabolism|Propanoate metabolism
Acss2	158.379	0.183463	-1.53353	0.822823	-0.281346	0.125146	0.198212	3.83081	3.33274	2.41334	2.42008	2.12656	60525	acyl-CoA synthetase short-chain family member 2	GO:0000166,GO:0003987,GO:0005524,GO:0005654,GO:0005737,GO:0005829,GO:0006085,GO:0008610,GO:0016874,GO:0019413,GO:0019542,GO:0043231,GO:0050218	nucleotide binding|acetate-CoA ligase activity|ATP binding|nucleoplasm|cytoplasm|cytosol|acetyl-CoA biosynthetic process|lipid biosynthetic process|ligase activity|acetate biosynthetic process|propionate biosynthetic process|intracellular membrane-bounded	mmu00010,mmu00620,mmu00630,mmu00640	Glycolysis / Gluconeogenesis|Pyruvate metabolism|Glyoxylate and dicarboxylate metabolism|Propanoate metabolism
Acta1	1.71873	1.65422	-0.316554	0.695609	-0.523652	0.751582	0.819277	0.0633774	0.0901494	0.0604444	0.0328131	0.0324988	11459	actin, alpha 1, skeletal muscle	GO:0000166,GO:0001725,GO:0005515,GO:0005524,GO:0005737,GO:0005856,GO:0005865,GO:0005869,GO:0005884,GO:0015629,GO:0030017,GO:0030240,GO:0032991,GO:0048741	nucleotide binding|stress fiber|protein binding|ATP binding|cytoplasm|cytoskeleton|striated muscle thin filament|dynactin complex|actin filament|actin cytoskeleton|sarcomere|skeletal muscle thin filament assembly|protein-containing complex|skeletal muscle
Acta2	41.9424	0.395356	0.237279	1.06718	0.0938096	0.812441	0.865627	0.931014	0.699628	0.854422	0.836724	0.360307	11475	actin, alpha 2, smooth muscle, aorta	GO:0000166,GO:0001725,GO:0005515,GO:0005524,GO:0005737,GO:0005856,GO:0005869,GO:0006936,GO:0008217,GO:0014829,GO:0015629,GO:0019901,GO:0030485,GO:0061041,GO:0061870,GO:0061874,GO:0070374,GO:2000491	nucleotide binding|stress fiber|protein binding|ATP binding|cytoplasm|cytoskeleton|dynactin complex|muscle contraction|regulation of blood pressure|vascular associated smooth muscle contraction|actin cytoskeleton|protein kinase binding|smooth muscle contr	mmu04270,mmu04371,mmu04926	Vascular smooth muscle contraction|Apelin signaling pathway|Relaxin signaling pathway
Actb	115892	0.0331263	5.52495	1.13526	0.183021	3.29582e-08	1.32342e-07	3170.89	3220.24	2895.68	2800.59	2877.57	11461	actin, beta	GO:0000079,GO:0000166,GO:0001725,GO:0001738,GO:0002102,GO:0005515,GO:0005524,GO:0005634,GO:0005737,GO:0005829,GO:0005856,GO:0005884,GO:0005911,GO:0005912,GO:0007163,GO:0007409,GO:0014069,GO:0015629,GO:0016020,GO:0019894,GO:0019901,GO:0022898,GO:0030027,GO	regulation of cyclin-dependent protein serine/threonine kinase activity|nucleotide binding|stress fiber|morphogenesis of a polarized epithelium|podosome|protein binding|ATP binding|nucleus|cytoplasm|cytosol|cytoskeleton|actin filament|cell-cell junction|a	mmu04015,mmu04145,mmu04210,mmu04390,mmu04510,mmu04520,mmu04530,mmu04611,mmu04613,mmu04670,mmu04714,mmu04810,mmu04919,mmu04921,mmu04971,mmu05014,mmu05100,mmu05132,mmu05135,mmu05164,mmu05205,mmu05225,mmu05410,mmu05412,mmu05414,mmu05416,mmu05418	Rap1 signaling pathway|Phagosome|Apoptosis|Hippo signaling pathway|Focal adhesion|Adherens junction|Tight junction|Platelet activation|Neutrophil extracellular trap formation|Leukocyte transendothelial migration|Thermogenesis|Regulation of actin cytoskele
Actg1	39701.6	0.0380538	5.62231	1.15986	0.21395	1.8842e-08	7.72843e-08	1028.18	1095.26	956.996	979.994	973.35	11465	actin, gamma, cytoplasmic 1	GO:0000166,GO:0001525,GO:0001738,GO:0005200,GO:0005515,GO:0005522,GO:0005524,GO:0005737,GO:0005829,GO:0005856,GO:0005884,GO:0005911,GO:0010628,GO:0015629,GO:0030016,GO:0030335,GO:0031625,GO:0031941,GO:0042802,GO:0043034,GO:0043209,GO:0043296,GO:0044305,GO	nucleotide binding|angiogenesis|morphogenesis of a polarized epithelium|structural constituent of cytoskeleton|protein binding|profilin binding|ATP binding|cytoplasm|cytosol|cytoskeleton|actin filament|cell-cell junction|positive regulation of gene expres	mmu04015,mmu04145,mmu04210,mmu04390,mmu04510,mmu04520,mmu04530,mmu04611,mmu04613,mmu04670,mmu04714,mmu04810,mmu04919,mmu04921,mmu04971,mmu05014,mmu05100,mmu05132,mmu05135,mmu05164,mmu05205,mmu05225,mmu05410,mmu05412,mmu05414,mmu05416,mmu05418	Rap1 signaling pathway|Phagosome|Apoptosis|Hippo signaling pathway|Focal adhesion|Adherens junction|Tight junction|Platelet activation|Neutrophil extracellular trap formation|Leukocyte transendothelial migration|Thermogenesis|Regulation of actin cytoskele
Actg2	3.05187	1.40829	0.865068	2.32668	1.21827	0.387001	0.494694	0.113573	0.0358998	0.288846	0.0392011	0.0776511	11468	actin, gamma 2, smooth muscle, enteric	GO:0000166,GO:0005524,GO:0005737,GO:0005856,GO:0005869,GO:0071944	nucleotide binding|ATP binding|cytoplasm|cytoskeleton|dynactin complex|cell periphery	mmu04270	Vascular smooth muscle contraction
Actl6a	987.706	0.0779351	2.23653	1.12842	0.174304	0.0253173	0.0487789	21.7029	22.3847	19.6616	19.8967	19.2343	56456	actin-like 6A	GO:0001825,GO:0003682,GO:0005515,GO:0005634,GO:0005654,GO:0005886,GO:0006281,GO:0006310,GO:0006325,GO:0006338,GO:0006357,GO:0006974,GO:0007399,GO:0016514,GO:0031011,GO:0035267,GO:0040008,GO:0043044,GO:0043967,GO:0043968,GO:0070603,GO:0071564	blastocyst formation|chromatin binding|protein binding|nucleus|nucleoplasm|plasma membrane|DNA repair|DNA recombination|chromatin organization|chromatin remodeling|regulation of transcription by RNA polymerase II|cellular response to DNA damage stimulus|n	mmu04714,mmu05225	Thermogenesis|Hepatocellular carcinoma
Actn1	7478.69	0.0436757	19.5077	1.80502	0.852014	9.43701e-85	1.86812e-83	62.1215	65.2747	88.9015	92.029	90.8318	109711	actinin, alpha 1	GO:0001725,GO:0001726,GO:0003725,GO:0003779,GO:0005178,GO:0005509,GO:0005515,GO:0005519,GO:0005634,GO:0005737,GO:0005856,GO:0005884,GO:0005886,GO:0005903,GO:0005911,GO:0005916,GO:0005925,GO:0007015,GO:0016020,GO:0017166,GO:0019904,GO:0030017,GO:0030018,GO	stress fiber|ruffle|double-stranded RNA binding|actin binding|integrin binding|calcium ion binding|protein binding|cytoskeletal regulatory protein binding|nucleus|cytoplasm|cytoskeleton|actin filament|plasma membrane|brush border|cell-cell junction|fascia	mmu04510,mmu04520,mmu04530,mmu04670,mmu04810,mmu05146,mmu05203,mmu05322	Focal adhesion|Adherens junction|Tight junction|Leukocyte transendothelial migration|Regulation of actin cytoskeleton|Amoebiasis|Viral carcinogenesis|Systemic lupus erythematosus
Actn3	1.51486	1.86642	-0.479429	0.537816	-0.894817	0.631634	0.718774	0.0172438	0.065408	0	0.0178557	0.0353693	11474	actinin alpha 3	GO:0001649,GO:0003779,GO:0005509,GO:0005515,GO:0005865,GO:0005903,GO:0006936,GO:0014728,GO:0014732,GO:0014883,GO:0014894,GO:0030017,GO:0030018,GO:0030674,GO:0031448,GO:0045820,GO:0046872,GO:0048633,GO:0048743,GO:0051015,GO:0060349,GO:0070885,GO:0090257,GO	osteoblast differentiation|actin binding|calcium ion binding|protein binding|striated muscle thin filament|brush border|muscle contraction|regulation of the force of skeletal muscle contraction|skeletal muscle atrophy|transition between fast and slow fibe	mmu05412	Arrhythmogenic right ventricular cardiomyopathy
Actn4	8496.7	0.0409419	-0.609351	0.982856	-0.024948	0.542292	0.641133	90.113	90.6988	68.2878	70.8603	70.8672	60595	actinin alpha 4	GO:0000977,GO:0001725,GO:0001882,GO:0003713,GO:0003779,GO:0005509,GO:0005515,GO:0005634,GO:0005737,GO:0005829,GO:0005856,GO:0005911,GO:0015031,GO:0015629,GO:0016604,GO:0016922,GO:0030018,GO:0030050,GO:0030054,GO:0030335,GO:0030374,GO:0030863,GO:0031143,GO	RNA polymerase II transcription regulatory region sequence-specific DNA binding|stress fiber|nucleoside binding|transcription coactivator activity|actin binding|calcium ion binding|protein binding|nucleus|cytoplasm|cytosol|cytoskeleton|cell-cell junction|	mmu04510,mmu04520,mmu04530,mmu04670,mmu04810,mmu05146,mmu05203,mmu05322	Focal adhesion|Adherens junction|Tight junction|Leukocyte transendothelial migration|Regulation of actin cytoskeleton|Amoebiasis|Viral carcinogenesis|Systemic lupus erythematosus
Actr10	1210.88	0.0730784	1.52077	1.08008	0.111135	0.128318	0.202201	16.1157	16.7611	13.4693	14.1626	14.3443	56444	ARP10 actin-related protein 10	GO:0005515,GO:0005737,GO:0005856,GO:0005869,GO:0007018,GO:0098958	protein binding|cytoplasm|cytoskeleton|dynactin complex|microtubule-based movement|retrograde axonal transport of mitochondrion	mmu05014,mmu05016,mmu05022,mmu05132	Amyotrophic lateral sclerosis|Huntington disease|Pathways of neurodegeneration - multiple diseases|Salmonella infection
Actr1a	3089.69	0.0537984	5.50458	1.22785	0.296138	3.70049e-08	1.48088e-07	57.2983	55.8805	53.1786	56.6688	54.38	54130	ARP1 actin-related protein 1A, centractin alpha	GO:0000166,GO:0002177,GO:0005524,GO:0005737,GO:0005813,GO:0005814,GO:0005856,GO:0015630,GO:0030137,GO:0043209,GO:0099738	nucleotide binding|manchette|ATP binding|cytoplasm|centrosome|centriole|cytoskeleton|microtubule cytoskeleton|COPI-coated vesicle|myelin sheath|cell cortex region	mmu05014,mmu05016,mmu05022,mmu05132	Amyotrophic lateral sclerosis|Huntington disease|Pathways of neurodegeneration - multiple diseases|Salmonella infection
Actr1b	2220.43	0.0584347	5.98833	1.2745	0.349926	2.12002e-09	9.31659e-09	33.3967	33.3591	32.8243	33.0207	34.7034	226977	ARP1 actin-related protein 1B, centractin beta	GO:0000166,GO:0005524,GO:0005737,GO:0005813,GO:0005856,GO:0015630	nucleotide binding|ATP binding|cytoplasm|centrosome|cytoskeleton|microtubule cytoskeleton	mmu05014,mmu05016,mmu05022,mmu05132	Amyotrophic lateral sclerosis|Huntington disease|Pathways of neurodegeneration - multiple diseases|Salmonella infection
Actr2	17517.2	0.0361779	5.09666	1.13633	0.184387	3.45692e-07	1.28225e-06	249.928	253.238	226.763	221.058	227.824	66713	ARP2 actin-related protein 2	GO:0000166,GO:0003779,GO:0005200,GO:0005515,GO:0005524,GO:0005634,GO:0005737,GO:0005856,GO:0005885,GO:0005938,GO:0007163,GO:0008092,GO:0008356,GO:0010592,GO:0014069,GO:0016344,GO:0016482,GO:0030027,GO:0030036,GO:0030478,GO:0030479,GO:0033206,GO:0034314,GO	nucleotide binding|actin binding|structural constituent of cytoskeleton|protein binding|ATP binding|nucleus|cytoplasm|cytoskeleton|Arp2/3 protein complex|cell cortex|establishment or maintenance of cell polarity|cytoskeletal protein binding|asymmetric cel	mmu04144,mmu04530,mmu04666,mmu04810,mmu05100,mmu05132,mmu05135	Endocytosis|Tight junction|Fc gamma R-mediated phagocytosis|Regulation of actin cytoskeleton|Bacterial invasion of epithelial cells|Salmonella infection|Yersinia infection
Actr3	17869.7	0.0392343	3.96946	1.11399	0.155739	7.20355e-05	0.000212362	338.836	358.428	307.49	300.211	310.182	74117	ARP3 actin-related protein 3	GO:0000139,GO:0000166,GO:0001726,GO:0002102,GO:0003779,GO:0005200,GO:0005515,GO:0005524,GO:0005634,GO:0005737,GO:0005856,GO:0005884,GO:0005885,GO:0005903,GO:0005911,GO:0007015,GO:0007163,GO:0008356,GO:0010592,GO:0010763,GO:0016344,GO:0030027,GO:0030030,GO	Golgi membrane|nucleotide binding|ruffle|podosome|actin binding|structural constituent of cytoskeleton|protein binding|ATP binding|nucleus|cytoplasm|cytoskeleton|actin filament|Arp2/3 protein complex|brush border|cell-cell junction|actin filament organiza	mmu04144,mmu04530,mmu04666,mmu04810,mmu05100,mmu05132,mmu05135	Endocytosis|Tight junction|Fc gamma R-mediated phagocytosis|Regulation of actin cytoskeleton|Bacterial invasion of epithelial cells|Salmonella infection|Yersinia infection
Actr3b	11.1058	0.666047	-0.373108	0.841767	-0.248507	0.709068	0.784123	0.261132	0.265314	0.177891	0.135199	0.21042	242894	ARP3 actin-related protein 3B	GO:0000166,GO:0003779,GO:0005524,GO:0005737,GO:0005856,GO:0030479,GO:0042995,GO:0051015	nucleotide binding|actin binding|ATP binding|cytoplasm|cytoskeleton|actin cortical patch|cell projection|actin filament binding	mmu04144,mmu04530,mmu04666,mmu04810,mmu05100,mmu05132,mmu05135	Endocytosis|Tight junction|Fc gamma R-mediated phagocytosis|Regulation of actin cytoskeleton|Bacterial invasion of epithelial cells|Salmonella infection|Yersinia infection
Actr5	208.503	0.168543	-0.902615	0.899921	-0.15213	0.366731	0.475084	5.12178	5.04587	3.66832	3.0129	4.12859	109275	ARP5 actin-related protein 5	GO:0005634,GO:0005737,GO:0006281,GO:0006302,GO:0006310,GO:0006355,GO:0006974,GO:0031011,GO:0043044,GO:0070914	nucleus|cytoplasm|DNA repair|double-strand break repair|DNA recombination|regulation of transcription, DNA-templated|cellular response to DNA damage stimulus|Ino80 complex|ATP-dependent chromatin remodeling|UV-damage excision repair
Actr6	122.63	0.211101	-2.51437	0.692178	-0.530785	0.0119247	0.0247885	4.4186	4.85033	2.96265	2.30156	2.30698	67019	ARP6 actin-related protein 6	GO:0000812,GO:0005634,GO:0005737,GO:0005856,GO:0006338,GO:0031491,GO:0043486	Swr1 complex|nucleus|cytoplasm|cytoskeleton|chromatin remodeling|nucleosome binding|histone exchange
Actr8	435.084	0.117137	-3.7248	0.739022	-0.436311	0.000195468	0.000548712	4.90305	4.90821	3.09903	2.90239	2.56083	56249	ARP8 actin-related protein 8	GO:0000166,GO:0005524,GO:0005634,GO:0005654,GO:0005694,GO:0005813,GO:0006281,GO:0006302,GO:0006310,GO:0006338,GO:0006355,GO:0006974,GO:0007049,GO:0031011,GO:0043044,GO:0051301	nucleotide binding|ATP binding|nucleus|nucleoplasm|chromosome|centrosome|DNA repair|double-strand break repair|DNA recombination|chromatin remodeling|regulation of transcription, DNA-templated|cellular response to DNA damage stimulus|cell cycle|Ino80 comp
Acvr1	457.589	0.11365	-0.449865	0.965182	-0.051127	0.652808	0.737354	6.77906	7.28476	5.50428	5.63737	4.89886	11477	activin A receptor, type 1	GO:0000082,GO:0000166,GO:0001525,GO:0001569,GO:0001655,GO:0001701,GO:0001702,GO:0001707,GO:0001755,GO:0002526,GO:0003143,GO:0003148,GO:0003181,GO:0003183,GO:0003203,GO:0003274,GO:0003289,GO:0004672,GO:0004674,GO:0004675,GO:0005025,GO:0005515,GO:0005524,GO	G1/S transition of mitotic cell cycle|nucleotide binding|angiogenesis|branching involved in blood vessel morphogenesis|urogenital system development|in utero embryonic development|gastrulation with mouth forming second|mesoderm formation|neural crest cell	mmu04060,mmu04350,mmu04550,mmu05418	Cytokine-cytokine receptor interaction|TGF-beta signaling pathway|Signaling pathways regulating pluripotency of stem cells|Fluid shear stress and atherosclerosis
Acvr1b	1224.43	0.0764074	8.01144	1.52852	0.612134	1.13372e-15	6.84769e-15	11.9127	12.1952	13.6423	14.66	15.26	11479	activin A receptor, type 1B	GO:0000082,GO:0000166,GO:0001701,GO:0001942,GO:0004672,GO:0004674,GO:0004675,GO:0005515,GO:0005524,GO:0005829,GO:0005886,GO:0005887,GO:0006355,GO:0006468,GO:0007165,GO:0007166,GO:0007178,GO:0007399,GO:0007498,GO:0009790,GO:0009966,GO:0009986,GO:0010628,GO	G1/S transition of mitotic cell cycle|nucleotide binding|in utero embryonic development|hair follicle development|protein kinase activity|protein serine/threonine kinase activity|transmembrane receptor protein serine/threonine kinase activity|protein bind	mmu04060,mmu04350,mmu04550	Cytokine-cytokine receptor interaction|TGF-beta signaling pathway|Signaling pathways regulating pluripotency of stem cells
Acvr2a	331.194	0.130316	6.60332	1.81569	0.86052	4.02055e-11	1.95473e-10	2.48435	2.41953	3.36653	3.62535	3.53159	11480	activin receptor IIA	GO:0000166,GO:0001702,GO:0001934,GO:0004672,GO:0004674,GO:0004675,GO:0005515,GO:0005524,GO:0005737,GO:0005886,GO:0006468,GO:0007178,GO:0007283,GO:0007368,GO:0007498,GO:0008584,GO:0009952,GO:0009966,GO:0009986,GO:0010862,GO:0015026,GO:0016020,GO:0016021,GO	nucleotide binding|gastrulation with mouth forming second|positive regulation of protein phosphorylation|protein kinase activity|protein serine/threonine kinase activity|transmembrane receptor protein serine/threonine kinase activity|protein binding|ATP b	mmu04060,mmu04350,mmu04550,mmu05418	Cytokine-cytokine receptor interaction|TGF-beta signaling pathway|Signaling pathways regulating pluripotency of stem cells|Fluid shear stress and atherosclerosis
Acvr2b	64.9989	0.285164	-1.17126	0.793333	-0.334001	0.241494	0.341431	0.362814	0.332452	0.190507	0.198397	0.263389	11481	activin receptor IIB	GO:0000122,GO:0000166,GO:0001501,GO:0001702,GO:0001822,GO:0001946,GO:0001974,GO:0004672,GO:0004674,GO:0004675,GO:0004712,GO:0005515,GO:0005524,GO:0005737,GO:0005886,GO:0006355,GO:0006468,GO:0007165,GO:0007178,GO:0007368,GO:0007389,GO:0007498,GO:0007507,GO	negative regulation of transcription by RNA polymerase II|nucleotide binding|skeletal system development|gastrulation with mouth forming second|kidney development|lymphangiogenesis|blood vessel remodeling|protein kinase activity|protein serine/threonine k	mmu04060,mmu04350,mmu04550,mmu05418	Cytokine-cytokine receptor interaction|TGF-beta signaling pathway|Signaling pathways regulating pluripotency of stem cells|Fluid shear stress and atherosclerosis
Acvrl1	1195.83	0.0723755	-4.2717	0.807108	-0.309167	1.93984e-05	6.09504e-05	20.0025	20.8623	12.9477	13.282	12.7504	11482	activin A receptor, type II-like 1	GO:0000166,GO:0001525,GO:0001701,GO:0001937,GO:0001938,GO:0001946,GO:0001974,GO:0003203,GO:0004672,GO:0004674,GO:0004675,GO:0005024,GO:0005025,GO:0005515,GO:0005524,GO:0005886,GO:0005887,GO:0006355,GO:0006468,GO:0007162,GO:0007165,GO:0007178,GO:0007179,GO	nucleotide binding|angiogenesis|in utero embryonic development|negative regulation of endothelial cell proliferation|positive regulation of endothelial cell proliferation|lymphangiogenesis|blood vessel remodeling|endocardial cushion morphogenesis|protein	mmu04060	Cytokine-cytokine receptor interaction
Acy1	116.594	0.213111	1.7491	1.29482	0.372753	0.0802733	0.134872	4.02808	3.81975	4.30136	3.56497	4.13105	109652	aminoacylase 1	GO:0004046,GO:0005737,GO:0006520,GO:0016787,GO:0042802,GO:0046872,GO:0070062	aminoacylase activity|cytoplasm|cellular amino acid metabolic process|hydrolase activity|identical protein binding|metal ion binding|extracellular exosome	mmu00220	Arginine biosynthesis
Acy3	12.5901	0.624222	-0.174405	0.927316	-0.108867	0.861547	0.902117	0.658094	0.513931	0.40612	0.440936	0.436712	71670	aspartoacylase (aminoacylase) 3	GO:0004046,GO:0005515,GO:0005737,GO:0005829,GO:0005886,GO:0016020,GO:0016324,GO:0016787,GO:0016788,GO:0016811,GO:0042802,GO:0046872	aminoacylase activity|protein binding|cytoplasm|cytosol|plasma membrane|membrane|apical plasma membrane|hydrolase activity|hydrolase activity, acting on ester bonds|hydrolase activity, acting on carbon-nitrogen (but not peptide) bonds, in linear amides|id
Acyp1	73.8767	0.29753	-0.0552844	0.988663	-0.0164488	0.955912	0.970106	1.10164	1.28269	0.851166	0.649783	1.28712	66204	acylphosphatase 1, erythrocyte (common) type	GO:0003998,GO:0016787	acylphosphatase activity|hydrolase activity	mmu00620	Pyruvate metabolism
Acyp2	13.3076	0.638293	-0.532091	0.790244	-0.33963	0.594663	0.687221	0.391829	0.332452	0.354028	0.128126	0.190348	75572	acylphosphatase 2, muscle type	GO:0003998,GO:0005739,GO:0016787,GO:0042802	acylphosphatase activity|mitochondrion|hydrolase activity|identical protein binding	mmu00620	Pyruvate metabolism
Ada	73.6701	0.263381	-1.00843	0.831852	-0.265601	0.313249	0.419452	2.54173	2.96437	1.9783	1.69411	1.73781	11486	adenosine deaminase	GO:0001666,GO:0001701,GO:0001821,GO:0001829,GO:0001883,GO:0001889,GO:0001890,GO:0002314,GO:0002636,GO:0002686,GO:0002906,GO:0004000,GO:0005615,GO:0005737,GO:0005764,GO:0005829,GO:0005886,GO:0006154,GO:0006157,GO:0006196,GO:0007155,GO:0008270,GO:0009117,GO	response to hypoxia|in utero embryonic development|histamine secretion|trophectodermal cell differentiation|purine nucleoside binding|liver development|placenta development|germinal center B cell differentiation|positive regulation of germinal center form	mmu00230,mmu05340	Purine metabolism|Primary immunodeficiency
Adal	87.1726	0.256952	-5.01749	0.409163	-1.28925	5.235e-07	1.91067e-06	2.11136	2.01475	0.772532	0.72876	0.490264	75894	adenosine deaminase-like	GO:0004000,GO:0006154,GO:0009117,GO:0016787,GO:0019239,GO:0046103,GO:0046872	adenosine deaminase activity|adenosine catabolic process|nucleotide metabolic process|hydrolase activity|deaminase activity|inosine biosynthetic process|metal ion binding
Adam10	4710.07	0.0450845	-3.63736	0.892554	-0.163989	0.00027545	0.000759446	60.2143	61.4035	43.161	42.5753	42.5337	11487	a disintegrin and metallopeptidase domain 10	GO:0001701,GO:0004175,GO:0004222,GO:0005515,GO:0005634,GO:0005737,GO:0005794,GO:0005798,GO:0005802,GO:0005886,GO:0006468,GO:0006508,GO:0006509,GO:0006913,GO:0007162,GO:0007219,GO:0007220,GO:0008021,GO:0008233,GO:0008237,GO:0008284,GO:0008593,GO:0009986,GO	in utero embryonic development|endopeptidase activity|metalloendopeptidase activity|protein binding|nucleus|cytoplasm|Golgi apparatus|Golgi-associated vesicle|trans-Golgi network|plasma membrane|protein phosphorylation|proteolysis|membrane protein ectodom	mmu05010	Alzheimer disease
Adam12	1.70004	1.79099	-0.279035	0.707229	-0.49975	0.780218	0.840404	0	0.0307545	0.0123724	0.00671654	0.00665219	11489	a disintegrin and metallopeptidase domain 12 (meltrin alpha)	GO:0004222,GO:0005515,GO:0005654,GO:0005886,GO:0006508,GO:0007155,GO:0008233,GO:0008237,GO:0016020,GO:0016021,GO:0016787,GO:0017124,GO:0045766,GO:0046872	metalloendopeptidase activity|protein binding|nucleoplasm|plasma membrane|proteolysis|cell adhesion|peptidase activity|metallopeptidase activity|membrane|integral component of membrane|hydrolase activity|SH3 domain binding|positive regulation of angiogene
Adam15	8001.32	0.0396881	-2.07889	0.944415	-0.0825071	0.0376279	0.0691628	157.792	157.324	117.553	117.533	116.577	11490	a disintegrin and metallopeptidase domain 15 (metargidin)	GO:0001525,GO:0001953,GO:0002418,GO:0004222,GO:0005178,GO:0005515,GO:0005615,GO:0005929,GO:0006508,GO:0007155,GO:0007229,GO:0008233,GO:0008237,GO:0009986,GO:0016020,GO:0016021,GO:0016787,GO:0017124,GO:0030054,GO:0030308,GO:0030336,GO:0030574,GO:0031410,GO	angiogenesis|negative regulation of cell-matrix adhesion|immune response to tumor cell|metalloendopeptidase activity|integrin binding|protein binding|extracellular space|cilium|proteolysis|cell adhesion|integrin-mediated signaling pathway|peptidase activi
Adam17	10602.5	0.0396932	36.2166	2.70861	1.43755	3.33622e-287	1.93411e-285	66.196	67.4027	144.66	139.963	142.992	11491	a disintegrin and metallopeptidase domain 17	GO:0001666,GO:0001934,GO:0002467,GO:0002532,GO:0004175,GO:0004222,GO:0005112,GO:0005138,GO:0005178,GO:0005515,GO:0005576,GO:0005737,GO:0005829,GO:0005886,GO:0005887,GO:0005911,GO:0005925,GO:0006508,GO:0006509,GO:0007155,GO:0007173,GO:0007219,GO:0007220,GO	response to hypoxia|positive regulation of protein phosphorylation|germinal center formation|production of molecular mediator involved in inflammatory response|endopeptidase activity|metalloendopeptidase activity|Notch binding|interleukin-6 receptor bindi	mmu04330,mmu05010,mmu05171	Notch signaling pathway|Alzheimer disease|Coronavirus disease - COVID-19
Adam19	8.07334	0.798134	0.689743	1.4646	0.550507	0.490356	0.59362	0.0351425	0.06665	0.053626	0.0655012	0.0576655	11492	a disintegrin and metallopeptidase domain 19 (meltrin beta)	GO:0004222,GO:0005515,GO:0005634,GO:0005794,GO:0006509,GO:0007507,GO:0008233,GO:0008237,GO:0009897,GO:0010628,GO:0016020,GO:0016021,GO:0016485,GO:0016787,GO:0017124,GO:0042987,GO:0046872,GO:0062023,GO:1902945,GO:2000049	metalloendopeptidase activity|protein binding|nucleus|Golgi apparatus|membrane protein ectodomain proteolysis|heart development|peptidase activity|metallopeptidase activity|external side of plasma membrane|positive regulation of gene expression|membrane|i
Adam1a	12.7213	0.693205	-0.325474	0.855227	-0.22562	0.744822	0.81389	0.209307	0.305357	0.0921328	0.100031	0.330243	280668	a disintegrin and metallopeptidase domain 1a	GO:0005515,GO:0005886,GO:0006508,GO:0007339,GO:0007342,GO:0008237,GO:0008584,GO:0016021,GO:0045121	protein binding|plasma membrane|proteolysis|binding of sperm to zona pellucida|fusion of sperm to egg plasma membrane involved in single fertilization|metallopeptidase activity|male gonad development|integral component of membrane|membrane raft
Adam22	1.89938	1.80569	-0.401342	0.605124	-0.724698	0.688169	0.766692	0	0.0244708	0	0.00890703	0.0088217	11496	a disintegrin and metallopeptidase domain 22	GO:0004222,GO:0005515,GO:0005886,GO:0006508,GO:0008237,GO:0008344,GO:0014037,GO:0016020,GO:0016021,GO:0022011,GO:0030424,GO:0042063,GO:0042995,GO:0098978,GO:0099061,GO:0099645	metalloendopeptidase activity|protein binding|plasma membrane|proteolysis|metallopeptidase activity|adult locomotory behavior|Schwann cell differentiation|membrane|integral component of membrane|myelination in peripheral nervous system|axon|gliogenesis|ce
Adam23	1.51486	1.83582	-0.513666	0.520152	-0.942996	0.607486	0.698434	0.0229203	0.0144899	0.00728654	0	0.0156708	23792	a disintegrin and metallopeptidase domain 23	GO:0004222,GO:0005515,GO:0005576,GO:0005886,GO:0006508,GO:0007155,GO:0008237,GO:0016020,GO:0016021,GO:0098978,GO:0099056,GO:1990830	metalloendopeptidase activity|protein binding|extracellular region|plasma membrane|proteolysis|cell adhesion|metallopeptidase activity|membrane|integral component of membrane|glutamatergic synapse|integral component of presynaptic membrane|cellular respon
Adam33	38.4365	0.371554	-2.5932	0.512806	-0.963514	0.00950875	0.0201338	0.95992	0.882266	0.281691	0.458761	0.378638	110751	a disintegrin and metallopeptidase domain 33	GO:0001817,GO:0004222,GO:0006508,GO:0008233,GO:0008237,GO:0008270,GO:0016020,GO:0016021,GO:0016787,GO:0042127,GO:0046872	regulation of cytokine production|metalloendopeptidase activity|proteolysis|peptidase activity|metallopeptidase activity|zinc ion binding|membrane|integral component of membrane|hydrolase activity|regulation of cell population proliferation|metal ion bind
Adam8	43961.4	0.0347532	-11.4694	0.758594	-0.3986	1.87857e-30	1.76011e-29	703.959	700.518	410.212	424.428	424.37	11501	a disintegrin and metallopeptidase domain 8	GO:0000902,GO:0001525,GO:0002102,GO:0002523,GO:0002675,GO:0002693,GO:0004222,GO:0005178,GO:0005509,GO:0005515,GO:0005737,GO:0005886,GO:0005887,GO:0006508,GO:0006954,GO:0007160,GO:0008233,GO:0008237,GO:0008270,GO:0009986,GO:0016020,GO:0016021,GO:0016787,GO	cell morphogenesis|angiogenesis|podosome|leukocyte migration involved in inflammatory response|positive regulation of acute inflammatory response|positive regulation of cellular extravasation|metalloendopeptidase activity|integrin binding|calcium ion bind
Adam9	5249.28	0.0443322	4.3678	1.14364	0.193634	1.25507e-05	4.02527e-05	68.0092	66.6638	60.6895	61.2495	60.0537	11502	a disintegrin and metallopeptidase domain 9 (meltrin gamma)	GO:0000186,GO:0004222,GO:0005080,GO:0005178,GO:0005515,GO:0005518,GO:0005615,GO:0005737,GO:0005886,GO:0006508,GO:0006509,GO:0007155,GO:0007160,GO:0007179,GO:0008233,GO:0008237,GO:0009986,GO:0010042,GO:0016020,GO:0016021,GO:0016323,GO:0016477,GO:0016485,GO	activation of MAPKK activity|metalloendopeptidase activity|protein kinase C binding|integrin binding|protein binding|collagen binding|extracellular space|cytoplasm|plasma membrane|proteolysis|membrane protein ectodomain proteolysis|cell adhesion|cell-matr
Adamts1	22.1283	0.501582	-1.57223	0.578905	-0.7886	0.115898	0.185511	0.305792	0.386636	0.0874922	0.179431	0.209073	11504	a disintegrin-like and metallopeptidase (reprolysin type) with thrombospondin type 1 motif, 1	GO:0001542,GO:0001822,GO:0004222,GO:0005515,GO:0005576,GO:0005604,GO:0008201,GO:0008233,GO:0008237,GO:0008270,GO:0010976,GO:0016525,GO:0016787,GO:0030198,GO:0031012,GO:0031410,GO:0046872,GO:0060347,GO:0062023,GO:1900087,GO:1904707,GO:1904754	ovulation from ovarian follicle|kidney development|metalloendopeptidase activity|protein binding|extracellular region|basement membrane|heparin binding|peptidase activity|metallopeptidase activity|zinc ion binding|positive regulation of neuron projection
Adamts10	224.586	0.159079	-5.60592	0.538947	-0.891784	2.0715e-08	8.46195e-08	3.25637	3.63774	1.29019	1.55089	1.55585	224697	a disintegrin-like and metallopeptidase (reprolysin type) with thrombospondin type 1 motif, 10	GO:0001527,GO:0004222,GO:0005576,GO:0006508,GO:0008233,GO:0008237,GO:0016787,GO:0030198,GO:0031012,GO:0046872,GO:0062023	microfibril|metalloendopeptidase activity|extracellular region|proteolysis|peptidase activity|metallopeptidase activity|hydrolase activity|extracellular matrix organization|extracellular matrix|metal ion binding|collagen-containing extracellular matrix
Adamts13	2.87336	1.4633	-1.60077	0.19718	-2.34241	0.109428	0.17646	0.0905693	0.0381712	0.0191951	0	0.0103205	279028	a disintegrin-like and metallopeptidase (reprolysin type) with thrombospondin type 1 motif, 13	GO:0004175,GO:0004222,GO:0005576,GO:0005615,GO:0006508,GO:0007596,GO:0007599,GO:0008233,GO:0008237,GO:0016787,GO:0030198,GO:0031012,GO:0043171,GO:0046872	endopeptidase activity|metalloendopeptidase activity|extracellular region|extracellular space|proteolysis|blood coagulation|hemostasis|peptidase activity|metallopeptidase activity|hydrolase activity|extracellular matrix organization|extracellular matrix|p
Adamts14	10.4972	0.739714	1.11422	1.77056	0.824205	0.265184	0.369058	0.0577305	0.100365	0.0550588	0.149448	0.12828	237360	a disintegrin-like and metallopeptidase (reprolysin type) with thrombospondin type 1 motif, 14	GO:0004222,GO:0005576,GO:0008233,GO:0030198,GO:0030199,GO:0031012	metalloendopeptidase activity|extracellular region|peptidase activity|extracellular matrix organization|collagen fibril organization|extracellular matrix
Adamts2	8.83315	0.826668	2.01739	3.1771	1.66771	0.043655	0.0788132	0.0411146	0.0194941	0.0849591	0.0851471	0.0562209	216725	a disintegrin-like and metallopeptidase (reprolysin type) with thrombospondin type 1 motif, 2	GO:0004222,GO:0005576,GO:0006508,GO:0007283,GO:0008233,GO:0008237,GO:0008270,GO:0016485,GO:0016787,GO:0030198,GO:0030199,GO:0030324,GO:0030574,GO:0031012,GO:0043588,GO:0046872,GO:0062023	metalloendopeptidase activity|extracellular region|proteolysis|spermatogenesis|peptidase activity|metallopeptidase activity|zinc ion binding|protein processing|hydrolase activity|extracellular matrix organization|collagen fibril organization|lung developm
Adamts4	4207.7	0.0738127	55.2974	16.9317	4.08165	0	0	3.4314	3.79252	49.9166	50.071	44.6322	240913	a disintegrin-like and metallopeptidase (reprolysin type) with thrombospondin type 1 motif, 4	GO:0002020,GO:0004222,GO:0005515,GO:0005576,GO:0005615,GO:0006508,GO:0008233,GO:0008237,GO:0016607,GO:0016787,GO:0030198,GO:0031012,GO:0042742,GO:0046872,GO:0062023	protease binding|metalloendopeptidase activity|protein binding|extracellular region|extracellular space|proteolysis|peptidase activity|metallopeptidase activity|nuclear speck|hydrolase activity|extracellular matrix organization|extracellular matrix|defens
Adamts6	10.0387	0.761715	0.632575	1.39653	0.481841	0.527012	0.627639	0.0861829	0.0291877	0.0939366	0.0382462	0.0568196	108154	a disintegrin-like and metallopeptidase (reprolysin type) with thrombospondin type 1 motif, 6	GO:0001822,GO:0003279,GO:0004222,GO:0007507,GO:0030198,GO:0031012,GO:0035904,GO:0060976	kidney development|cardiac septum development|metalloendopeptidase activity|heart development|extracellular matrix organization|extracellular matrix|aorta development|coronary vasculature development
Adamts7	6.02236	1.68439	2.68646	23.0238	4.52505	0.00722129	0.0156789	0	0.00499928	0.0150839	0.0436721	0.0811007	108153	a disintegrin-like and metallopeptidase (reprolysin type) with thrombospondin type 1 motif, 7	GO:0004222,GO:0005576,GO:0006508,GO:0008233,GO:0008237,GO:0009986,GO:0016787,GO:0030198,GO:0031012,GO:0032331,GO:0046872,GO:0051603,GO:0071347,GO:0071356,GO:0071773	metalloendopeptidase activity|extracellular region|proteolysis|peptidase activity|metallopeptidase activity|cell surface|hydrolase activity|extracellular matrix organization|extracellular matrix|negative regulation of chondrocyte differentiation|metal ion
Adamts9	1.50834	1.86981	-0.521765	0.508527	-0.975602	0.601834	0.693348	0.0247123	0.00585855	0.0117843	0	0.00633601	101401	a disintegrin-like and metallopeptidase (reprolysin type) with thrombospondin type 1 motif, 9	GO:0003179,GO:0003229,GO:0004175,GO:0004222,GO:0005615,GO:0005783,GO:0006508,GO:0008237,GO:0009617,GO:0009986,GO:0010596,GO:0030198,GO:0031012,GO:0035909,GO:0043231,GO:0045636,GO:0048070,GO:0090673,GO:1903671	heart valve morphogenesis|ventricular cardiac muscle tissue development|endopeptidase activity|metalloendopeptidase activity|extracellular space|endoplasmic reticulum|proteolysis|metallopeptidase activity|response to bacterium|cell surface|negative regula
Adamtsl4	7.81629	0.877588	1.22057	2.10111	1.07115	0.22225	0.318594	0.107137	0.0225769	0.147592	0.073959	0.0976673	229595	ADAMTS-like 4	GO:0002020,GO:0002064,GO:0004222,GO:0005576,GO:0005614,GO:0006915,GO:0030198,GO:0031012,GO:0042802,GO:0043065	protease binding|epithelial cell development|metalloendopeptidase activity|extracellular region|interstitial matrix|apoptotic process|extracellular matrix organization|extracellular matrix|identical protein binding|positive regulation of apoptotic process
Adamtsl5	313.432	0.13129	-1.18361	0.897886	-0.155396	0.236567	0.335745	5.83662	6.14151	4.03349	4.1692	4.51338	66548	ADAMTS-like 5	GO:0001527,GO:0004222,GO:0005576,GO:0008201,GO:0030198,GO:0031012,GO:0050436,GO:0062023	microfibril|metalloendopeptidase activity|extracellular region|heparin binding|extracellular matrix organization|extracellular matrix|microfibril binding|collagen-containing extracellular matrix
Adap1	1039	0.0774464	-2.24011	0.886696	-0.173488	0.0250839	0.0484077	27.226	25.9753	18.7225	17.8994	19.1113	231821	ArfGAP with dual PH domains 1	GO:0005096,GO:0005547,GO:0005634,GO:0005737,GO:0005829,GO:0005886,GO:0043087,GO:0043231	GTPase activator activity|phosphatidylinositol-3,4,5-trisphosphate binding|nucleus|cytoplasm|cytosol|plasma membrane|regulation of GTPase activity|intracellular membrane-bounded organelle
Adap2	2342.7	0.0751008	3.90914	1.22568	0.29358	9.2624e-05	0.000270417	17.6336	18.0112	17.1472	19.0763	15.403	216991	ArfGAP with dual PH domains 2	GO:0005096,GO:0005545,GO:0005546,GO:0005547,GO:0005737,GO:0005740,GO:0005886,GO:0007507,GO:0016020,GO:0043231,GO:0043325,GO:0043533,GO:0043547,GO:0046872,GO:0048017,GO:1902936	GTPase activator activity|1-phosphatidylinositol binding|phosphatidylinositol-4,5-bisphosphate binding|phosphatidylinositol-3,4,5-trisphosphate binding|cytoplasm|mitochondrial envelope|plasma membrane|heart development|membrane|intracellular membrane-boun
Adar	3437.59	0.0571163	10.9203	1.54085	0.623726	9.22101e-28	8.10725e-27	21.3572	21.6821	24.9709	27.7689	25.6387	56417	adenosine deaminase, RNA-specific	GO:0001649,GO:0001701,GO:0002244,GO:0002376,GO:0002566,GO:0003677,GO:0003692,GO:0003723,GO:0003725,GO:0003726,GO:0004000,GO:0005515,GO:0005634,GO:0005654,GO:0005730,GO:0005737,GO:0006382,GO:0006396,GO:0006397,GO:0006606,GO:0006611,GO:0008251,GO:0009615,GO	osteoblast differentiation|in utero embryonic development|hematopoietic progenitor cell differentiation|immune system process|somatic diversification of immune receptors via somatic mutation|DNA binding|left-handed Z-DNA binding|RNA binding|double-strande	mmu04623,mmu05162,mmu05164,mmu05171	Cytosolic DNA-sensing pathway|Measles|Influenza A|Coronavirus disease - COVID-19
Adarb1	18.4521	0.534222	0.681352	1.28698	0.363993	0.495649	0.598465	0.0566274	0.0326862	0.0516587	0.0407909	0.0429251	110532	adenosine deaminase, RNA-specific, B1	GO:0003723,GO:0003725,GO:0003726,GO:0004000,GO:0005634,GO:0005654,GO:0005730,GO:0005737,GO:0005829,GO:0006382,GO:0006396,GO:0006397,GO:0007274,GO:0008251,GO:0008285,GO:0016553,GO:0016556,GO:0016787,GO:0021610,GO:0021618,GO:0021965,GO:0030336,GO:0035264,GO	RNA binding|double-stranded RNA binding|double-stranded RNA adenosine deaminase activity|adenosine deaminase activity|nucleus|nucleoplasm|nucleolus|cytoplasm|cytosol|adenosine to inosine editing|RNA processing|mRNA processing|neuromuscular synaptic transm
Adat1	41.9404	0.347996	-1.73721	0.65768	-0.604542	0.0823502	0.137916	0.217024	0.270589	0.126488	0.137332	0.115408	30947	adenosine deaminase, tRNA-specific 1	GO:0003723,GO:0004000,GO:0006396,GO:0008033,GO:0008251,GO:0016787,GO:0046872	RNA binding|adenosine deaminase activity|RNA processing|tRNA processing|tRNA-specific adenosine deaminase activity|hydrolase activity|metal ion binding
Adat2	85.7638	0.271628	-1.00036	0.828329	-0.271724	0.317138	0.424004	3.18638	4.35368	3.20231	2.16415	2.00287	66757	adenosine deaminase, tRNA-specific 2	GO:0002100,GO:0003824,GO:0008033,GO:0008251,GO:0008270,GO:0016787,GO:0046872,GO:0052717	tRNA wobble adenosine to inosine editing|catalytic activity|tRNA processing|tRNA-specific adenosine deaminase activity|zinc ion binding|hydrolase activity|metal ion binding|tRNA-specific adenosine-34 deaminase activity
Adat3	51.3784	0.332388	-0.551041	0.880772	-0.183159	0.581605	0.675738	2.78728	1.70632	1.64881	1.68056	1.33881	100113398	adenosine deaminase, tRNA-specific 3	GO:0052717	tRNA-specific adenosine-34 deaminase activity
Adck1	227.294	0.152161	-4.42188	0.627271	-0.672839	9.78468e-06	3.1671e-05	5.71854	6.08816	2.86079	3.08788	2.80644	72113	aarF domain containing kinase 1	GO:0000166,GO:0004672,GO:0004674,GO:0005524,GO:0005576,GO:0005739,GO:0005743,GO:0006468,GO:0007005,GO:0010637,GO:0016301,GO:0016310,GO:0016740,GO:0032592,GO:0055088,GO:1903852	nucleotide binding|protein kinase activity|protein serine/threonine kinase activity|ATP binding|extracellular region|mitochondrion|mitochondrial inner membrane|protein phosphorylation|mitochondrion organization|negative regulation of mitochondrial fusion|
Adck2	152.781	0.18702	-1.68226	0.804065	-0.314615	0.0925187	0.152914	2.76649	2.76842	1.73688	1.55469	1.96751	57869	aarF domain containing kinase 2	GO:0000166,GO:0004674,GO:0005524,GO:0005739,GO:0016020,GO:0016021,GO:0016301,GO:0016310,GO:0016740	nucleotide binding|protein serine/threonine kinase activity|ATP binding|mitochondrion|membrane|integral component of membrane|kinase activity|phosphorylation|transferase activity
Adck5	268.291	0.145232	-1.8289	0.831844	-0.265615	0.0674139	0.115806	8.95359	7.84097	5.83281	5.01562	5.64496	268822	aarF domain containing kinase 5	GO:0004674,GO:0005739,GO:0016020,GO:0016021,GO:0016301,GO:0016310,GO:0016740	protein serine/threonine kinase activity|mitochondrion|membrane|integral component of membrane|kinase activity|phosphorylation|transferase activity
Adcy2	11.2707	0.658988	0.0842352	1.03923	0.05551	0.932869	0.954103	0.153687	0.145739	0.124025	0.110175	0.133368	210044	adenylate cyclase 2	GO:0000166,GO:0000287,GO:0004016,GO:0005524,GO:0005737,GO:0005886,GO:0005887,GO:0006171,GO:0007188,GO:0007189,GO:0007190,GO:0008179,GO:0009190,GO:0016020,GO:0016021,GO:0016829,GO:0016849,GO:0019933,GO:0030145,GO:0030425,GO:0031683,GO:0032991,GO:0035556,GO	nucleotide binding|magnesium ion binding|adenylate cyclase activity|ATP binding|cytoplasm|plasma membrane|integral component of plasma membrane|cAMP biosynthetic process|adenylate cyclase-modulating G protein-coupled receptor signaling pathway|adenylate c	mmu00230,mmu01522,mmu04015,mmu04020,mmu04022,mmu04024,mmu04062,mmu04072,mmu04114,mmu04211,mmu04213,mmu04261,mmu04270,mmu04371,mmu04540,mmu04611,mmu04713,mmu04714,mmu04723,mmu04724,mmu04725,mmu04727,mmu04750,mmu04911,mmu04912,mmu04913,mmu04914,mmu04915,mmu	Purine metabolism|Endocrine resistance|Rap1 signaling pathway|Calcium signaling pathway|cGMP-PKG signaling pathway|cAMP signaling pathway|Chemokine signaling pathway|Phospholipase D signaling pathway|Oocyte meiosis|Longevity regulating pathway|Longevity r
Adcy3	227.038	0.151817	-1.84739	0.823326	-0.280465	0.0646913	0.111654	3.03785	3.10003	1.98498	2.11161	1.87577	104111	adenylate cyclase 3	GO:0000166,GO:0004016,GO:0005515,GO:0005516,GO:0005524,GO:0005634,GO:0005737,GO:0005794,GO:0005886,GO:0005887,GO:0005929,GO:0006171,GO:0007189,GO:0007190,GO:0007338,GO:0007340,GO:0007608,GO:0008294,GO:0008355,GO:0009190,GO:0016020,GO:0016021,GO:0016829,GO	nucleotide binding|adenylate cyclase activity|protein binding|calmodulin binding|ATP binding|nucleus|cytoplasm|Golgi apparatus|plasma membrane|integral component of plasma membrane|cilium|cAMP biosynthetic process|adenylate cyclase-activating G protein-co	mmu00230,mmu01522,mmu04015,mmu04020,mmu04022,mmu04024,mmu04062,mmu04072,mmu04114,mmu04211,mmu04213,mmu04261,mmu04270,mmu04371,mmu04540,mmu04611,mmu04713,mmu04714,mmu04723,mmu04724,mmu04725,mmu04727,mmu04740,mmu04750,mmu04911,mmu04912,mmu04913,mmu04914,mmu	Purine metabolism|Endocrine resistance|Rap1 signaling pathway|Calcium signaling pathway|cGMP-PKG signaling pathway|cAMP signaling pathway|Chemokine signaling pathway|Phospholipase D signaling pathway|Oocyte meiosis|Longevity regulating pathway|Longevity r
Adcy5	2.11351	1.72414	1.06061	3.55202	1.82864	0.288868	0.393624	0	0.0131079	0.0131831	0.0143133	0.0283524	224129	adenylate cyclase 5	GO:0000166,GO:0001973,GO:0004016,GO:0005515,GO:0005524,GO:0005768,GO:0005886,GO:0005887,GO:0005929,GO:0006171,GO:0007189,GO:0007191,GO:0007193,GO:0007195,GO:0007204,GO:0007626,GO:0008179,GO:0008294,GO:0009190,GO:0016020,GO:0016021,GO:0016829,GO:0016849,GO	nucleotide binding|G protein-coupled adenosine receptor signaling pathway|adenylate cyclase activity|protein binding|ATP binding|endosome|plasma membrane|integral component of plasma membrane|cilium|cAMP biosynthetic process|adenylate cyclase-activating G	mmu00230,mmu01522,mmu04015,mmu04022,mmu04024,mmu04062,mmu04072,mmu04114,mmu04211,mmu04213,mmu04261,mmu04270,mmu04371,mmu04540,mmu04611,mmu04713,mmu04714,mmu04723,mmu04724,mmu04725,mmu04726,mmu04727,mmu04728,mmu04750,mmu04911,mmu04912,mmu04913,mmu04914,mmu	Purine metabolism|Endocrine resistance|Rap1 signaling pathway|cGMP-PKG signaling pathway|cAMP signaling pathway|Chemokine signaling pathway|Phospholipase D signaling pathway|Oocyte meiosis|Longevity regulating pathway|Longevity regulating pathway - multip
Adcy6	14.35	0.643179	2.53565	3.09701	1.63088	0.0112239	0.0234709	0.0315567	0.0341996	0.0644921	0.0980294	0.0785968	11512	adenylate cyclase 6	GO:0000149,GO:0000166,GO:0003091,GO:0004016,GO:0005080,GO:0005102,GO:0005524,GO:0005768,GO:0005886,GO:0005887,GO:0005929,GO:0006171,GO:0007189,GO:0007193,GO:0007212,GO:0008294,GO:0009190,GO:0010977,GO:0016020,GO:0016021,GO:0016829,GO:0016849,GO:0019901,GO	SNARE binding|nucleotide binding|renal water homeostasis|adenylate cyclase activity|protein kinase C binding|signaling receptor binding|ATP binding|endosome|plasma membrane|integral component of plasma membrane|cilium|cAMP biosynthetic process|adenylate c	mmu00230,mmu01522,mmu04015,mmu04022,mmu04024,mmu04062,mmu04072,mmu04114,mmu04211,mmu04213,mmu04261,mmu04270,mmu04371,mmu04540,mmu04611,mmu04713,mmu04714,mmu04723,mmu04724,mmu04725,mmu04727,mmu04742,mmu04750,mmu04911,mmu04912,mmu04913,mmu04914,mmu04915,mmu	Purine metabolism|Endocrine resistance|Rap1 signaling pathway|cGMP-PKG signaling pathway|cAMP signaling pathway|Chemokine signaling pathway|Phospholipase D signaling pathway|Oocyte meiosis|Longevity regulating pathway|Longevity regulating pathway - multip
Adcy7	5382.8	0.0509741	-8.16279	0.749453	-0.416091	3.27378e-16	2.02252e-15	50.3671	52.154	28.8244	31.8422	30.1439	11513	adenylate cyclase 7	GO:0000166,GO:0002819,GO:0004016,GO:0005524,GO:0005886,GO:0005887,GO:0006171,GO:0007189,GO:0007190,GO:0009190,GO:0016020,GO:0016021,GO:0016829,GO:0016849,GO:0035556,GO:0046872,GO:0071285,GO:0071361,GO:1900016	nucleotide binding|regulation of adaptive immune response|adenylate cyclase activity|ATP binding|plasma membrane|integral component of plasma membrane|cAMP biosynthetic process|adenylate cyclase-activating G protein-coupled receptor signaling pathway|acti	mmu00230,mmu01522,mmu04015,mmu04020,mmu04022,mmu04024,mmu04062,mmu04072,mmu04114,mmu04211,mmu04213,mmu04261,mmu04270,mmu04371,mmu04540,mmu04611,mmu04713,mmu04714,mmu04723,mmu04724,mmu04725,mmu04727,mmu04750,mmu04911,mmu04912,mmu04913,mmu04914,mmu04915,mmu	Purine metabolism|Endocrine resistance|Rap1 signaling pathway|Calcium signaling pathway|cGMP-PKG signaling pathway|cAMP signaling pathway|Chemokine signaling pathway|Phospholipase D signaling pathway|Oocyte meiosis|Longevity regulating pathway|Longevity r
Adcy9	508.15	0.109549	-13.5096	0.358497	-1.47997	1.37214e-41	1.6184e-40	4.75042	5.1525	1.31292	1.46868	1.41717	11515	adenylate cyclase 9	GO:0000166,GO:0001701,GO:0004016,GO:0005524,GO:0005886,GO:0005887,GO:0006171,GO:0007189,GO:0009190,GO:0016020,GO:0016021,GO:0016829,GO:0016849,GO:0030424,GO:0030425,GO:0035556,GO:0046872,GO:0071880	nucleotide binding|in utero embryonic development|adenylate cyclase activity|ATP binding|plasma membrane|integral component of plasma membrane|cAMP biosynthetic process|adenylate cyclase-activating G protein-coupled receptor signaling pathway|cyclic nucle	mmu00230,mmu01522,mmu04015,mmu04020,mmu04022,mmu04024,mmu04062,mmu04072,mmu04114,mmu04211,mmu04213,mmu04261,mmu04270,mmu04371,mmu04540,mmu04611,mmu04713,mmu04714,mmu04723,mmu04724,mmu04725,mmu04727,mmu04750,mmu04911,mmu04912,mmu04913,mmu04914,mmu04915,mmu	Purine metabolism|Endocrine resistance|Rap1 signaling pathway|Calcium signaling pathway|cGMP-PKG signaling pathway|cAMP signaling pathway|Chemokine signaling pathway|Phospholipase D signaling pathway|Oocyte meiosis|Longevity regulating pathway|Longevity r
Add1	2744.59	0.055379	-1.76752	0.934403	-0.0978833	0.0771416	0.130353	36.1113	37.2624	26.5998	28.0243	26.4041	11518	adducin 1 (alpha)	GO:0000902,GO:0001701,GO:0003779,GO:0005200,GO:0005516,GO:0005634,GO:0005654,GO:0005737,GO:0005856,GO:0005886,GO:0005912,GO:0006884,GO:0008134,GO:0008290,GO:0014069,GO:0016020,GO:0016604,GO:0020027,GO:0030218,GO:0030425,GO:0030507,GO:0030837,GO:0032092,GO	cell morphogenesis|in utero embryonic development|actin binding|structural constituent of cytoskeleton|calmodulin binding|nucleus|nucleoplasm|cytoplasm|cytoskeleton|plasma membrane|adherens junction|cell volume homeostasis|transcription factor binding|F-a
Add3	837.033	0.0890226	-5.74905	0.701349	-0.511795	8.97485e-09	3.77054e-08	10.6385	12.2039	6.34603	6.3655	6.22458	27360	adducin 3 (gamma)	GO:0000794,GO:0003779,GO:0005080,GO:0005200,GO:0005516,GO:0005737,GO:0005856,GO:0005886,GO:0005903,GO:0005911,GO:0005938,GO:0014069,GO:0016020,GO:0042493,GO:0045907,GO:0051015,GO:0051016	condensed nuclear chromosome|actin binding|protein kinase C binding|structural constituent of cytoskeleton|calmodulin binding|cytoplasm|cytoskeleton|plasma membrane|brush border|cell-cell junction|cell cortex|postsynaptic density|membrane|response to drug
Adgb	21.2601	0.535653	0.244209	1.09491	0.130811	0.807069	0.861466	0.266174	0.118316	0.103129	0.223941	0.170612	215772	androglobin	GO:0004198,GO:0006508,GO:0019825,GO:0020037	calcium-dependent cysteine-type endopeptidase activity|proteolysis|oxygen binding|heme binding
Adgra2	8.1721	0.850627	0.331197	1.21565	0.281725	0.740495	0.810525	0.0929101	0.0480572	0.0966659	0.0874609	0.0173246	78560	adhesion G protein-coupled receptor A2	GO:0001525,GO:0002040,GO:0004888,GO:0004930,GO:0005886,GO:0007165,GO:0007166,GO:0007186,GO:0007417,GO:0009986,GO:0010595,GO:0016020,GO:0016021,GO:0016055,GO:0042995,GO:0043542,GO:0045765,GO:0050920,GO:0090210,GO:0090263,GO:1900747,GO:1990909	angiogenesis|sprouting angiogenesis|transmembrane signaling receptor activity|G protein-coupled receptor activity|plasma membrane|signal transduction|cell surface receptor signaling pathway|G protein-coupled receptor signaling pathway|central nervous syst
Adgra3	50.4743	0.320845	-0.68005	0.859643	-0.218191	0.496473	0.599182	0.734228	0.675157	0.445614	0.575972	0.410726	70693	adhesion G protein-coupled receptor A3	GO:0004888,GO:0004930,GO:0005886,GO:0007165,GO:0007166,GO:0007186,GO:0009897,GO:0016020,GO:0016021	transmembrane signaling receptor activity|G protein-coupled receptor activity|plasma membrane|signal transduction|cell surface receptor signaling pathway|G protein-coupled receptor signaling pathway|external side of plasma membrane|membrane|integral compo
Adgrb2	4.89023	1.70143	2.47192	18.4532	4.2058	0.0134391	0.0276232	0.00889934	0	0.03395	0.0921513	0.0638879	230775	adhesion G protein-coupled receptor B2	GO:0004888,GO:0004930,GO:0005515,GO:0005886,GO:0005887,GO:0007165,GO:0007166,GO:0007186,GO:0007189,GO:0007422,GO:0016020,GO:0016021,GO:0016525,GO:0033173,GO:0051965	transmembrane signaling receptor activity|G protein-coupled receptor activity|protein binding|plasma membrane|integral component of plasma membrane|signal transduction|cell surface receptor signaling pathway|G protein-coupled receptor signaling pathway|ad
Adgrd1	6.73349	0.879735	0.907321	1.73893	0.798202	0.364237	0.47236	0.0748615	0.0591582	0.0951962	0.0645983	0.115163	243277	adhesion G protein-coupled receptor D1	GO:0004888,GO:0004930,GO:0005654,GO:0005886,GO:0005887,GO:0007166,GO:0007186,GO:0007189,GO:0016020,GO:0016021	transmembrane signaling receptor activity|G protein-coupled receptor activity|nucleoplasm|plasma membrane|integral component of plasma membrane|cell surface receptor signaling pathway|G protein-coupled receptor signaling pathway|adenylate cyclase-activati
Adgre1	35205.8	0.0352108	21.1355	1.67504	0.744196	3.75453e-99	8.61419e-98	427.88	428.369	576.028	565.705	553.061	13733	adhesion G protein-coupled receptor E1	GO:0002250,GO:0002376,GO:0004888,GO:0004930,GO:0005509,GO:0005886,GO:0005887,GO:0007165,GO:0007166,GO:0007186,GO:0007189,GO:0009897,GO:0016020,GO:0016021,GO:0071944	adaptive immune response|immune system process|transmembrane signaling receptor activity|G protein-coupled receptor activity|calcium ion binding|plasma membrane|integral component of plasma membrane|signal transduction|cell surface receptor signaling path
Adgre4	6.26156	1.06981	2.29468	5.48261	2.45486	0.0217515	0.0426363	0.0285207	0.0270457	0.0816025	0.118131	0.160874	52614	adhesion G protein-coupled receptor E4	GO:0004888,GO:0004930,GO:0005509,GO:0005886,GO:0005887,GO:0007165,GO:0007166,GO:0007173,GO:0007186,GO:0007189,GO:0009986,GO:0016020,GO:0016021	transmembrane signaling receptor activity|G protein-coupled receptor activity|calcium ion binding|plasma membrane|integral component of plasma membrane|signal transduction|cell surface receptor signaling pathway|epidermal growth factor receptor signaling
Adgre5	626.12	0.10334	-3.90025	0.756257	-0.403052	9.60946e-05	0.000279983	13.6258	12.1388	7.88161	8.14605	6.98705	26364	adhesion G protein-coupled receptor E5	GO:0004888,GO:0004930,GO:0005509,GO:0005576,GO:0005886,GO:0005887,GO:0007155,GO:0007165,GO:0007166,GO:0007186,GO:0007189,GO:0009897,GO:0016020,GO:0016021,GO:0051965	transmembrane signaling receptor activity|G protein-coupled receptor activity|calcium ion binding|extracellular region|plasma membrane|integral component of plasma membrane|cell adhesion|signal transduction|cell surface receptor signaling pathway|G protei
Adgrf1	17.1297	0.966277	4.60457	21.8459	4.44929	4.1332e-06	1.38799e-05	0.0139526	0.026462	0.332673	0.274507	0.443588	77596	adhesion G protein-coupled receptor F1	GO:0004888,GO:0004930,GO:0005515,GO:0005886,GO:0007165,GO:0007166,GO:0007186,GO:0007189,GO:0007416,GO:0007613,GO:0016020,GO:0016021,GO:0031175,GO:0032793	transmembrane signaling receptor activity|G protein-coupled receptor activity|protein binding|plasma membrane|signal transduction|cell surface receptor signaling pathway|G protein-coupled receptor signaling pathway|adenylate cyclase-activating G protein-c
Adgrf5	2.55858	1.36244	0.0141919	1.01349	0.0193356	0.988677	0.991425	0.0159407	0.0151163	0.015203	0.0110043	0.0108988	224792	adhesion G protein-coupled receptor F5	GO:0003094,GO:0004888,GO:0004930,GO:0005886,GO:0006112,GO:0007166,GO:0007186,GO:0009986,GO:0016020,GO:0016021,GO:0019216,GO:0031410,GO:0042593,GO:0043031,GO:0043129,GO:0045177,GO:0045444,GO:0048821,GO:0061626,GO:0071073	glomerular filtration|transmembrane signaling receptor activity|G protein-coupled receptor activity|plasma membrane|energy reserve metabolic process|cell surface receptor signaling pathway|G protein-coupled receptor signaling pathway|cell surface|membrane
Adgrg1	10.4912	0.738544	0.221882	1.12029	0.16387	0.824406	0.875438	0.0746072	0.0377326	0.0711546	0.0206012	0.0561106	14766	adhesion G protein-coupled receptor G1	GO:0001525,GO:0004888,GO:0004930,GO:0005518,GO:0005576,GO:0005886,GO:0005887,GO:0007155,GO:0007165,GO:0007166,GO:0007186,GO:0007189,GO:0007266,GO:0007275,GO:0007399,GO:0007420,GO:0008201,GO:0008285,GO:0010573,GO:0016020,GO:0016021,GO:0016477,GO:0021796,GO	angiogenesis|transmembrane signaling receptor activity|G protein-coupled receptor activity|collagen binding|extracellular region|plasma membrane|integral component of plasma membrane|cell adhesion|signal transduction|cell surface receptor signaling pathwa
Adgrg6	1250.18	0.0806878	21.999	3.4225	1.77505	2.94517e-107	7.29884e-106	4.26073	4.44935	11.5453	12.4427	11.2482	215798	adhesion G protein-coupled receptor G6	GO:0004888,GO:0004930,GO:0005515,GO:0005737,GO:0005886,GO:0005887,GO:0007005,GO:0007165,GO:0007166,GO:0007186,GO:0007189,GO:0009986,GO:0014037,GO:0016020,GO:0016021,GO:0019933,GO:0022011,GO:0042552,GO:0043236,GO:0060347	transmembrane signaling receptor activity|G protein-coupled receptor activity|protein binding|cytoplasm|plasma membrane|integral component of plasma membrane|mitochondrion organization|signal transduction|cell surface receptor signaling pathway|G protein-
Adgrg7	2.29982	1.52361	0.799515	2.32648	1.21815	0.423992	0.531617	0.0316383	0.015001	0.0301742	0.0491415	0.0486707	239853	adhesion G protein-coupled receptor G7	GO:0004888,GO:0004930,GO:0005887,GO:0007165,GO:0007166,GO:0007186,GO:0007189,GO:0016020,GO:0016021	transmembrane signaling receptor activity|G protein-coupled receptor activity|integral component of plasma membrane|signal transduction|cell surface receptor signaling pathway|G protein-coupled receptor signaling pathway|adenylate cyclase-activating G pro
Adgrl1	16.7098	0.57189	-0.0470627	0.981517	-0.0269147	0.962463	0.974502	0.0946643	0.109717	0.080252	0.043566	0.113265	330814	adhesion G protein-coupled receptor L1	GO:0004888,GO:0004930,GO:0005886,GO:0005887,GO:0007157,GO:0007165,GO:0007166,GO:0007186,GO:0007189,GO:0014069,GO:0015643,GO:0016020,GO:0016021,GO:0016524,GO:0030054,GO:0030246,GO:0030424,GO:0030426,GO:0035584,GO:0042734,GO:0042995,GO:0043005,GO:0045202,GO	transmembrane signaling receptor activity|G protein-coupled receptor activity|plasma membrane|integral component of plasma membrane|heterophilic cell-cell adhesion via plasma membrane cell adhesion molecules|signal transduction|cell surface receptor signa
Adgrl2	5188.52	0.0504819	51.0418	5.96569	2.57669	0	0	9.89069	9.86655	47.2654	46.7527	45.2506	99633	adhesion G protein-coupled receptor L2	GO:0004888,GO:0004930,GO:0005887,GO:0007165,GO:0007166,GO:0007186,GO:0007189,GO:0007420,GO:0009617,GO:0016020,GO:0016021,GO:0030165,GO:0030246,GO:0043005,GO:0050808,GO:0051965,GO:0098978,GO:0099055	transmembrane signaling receptor activity|G protein-coupled receptor activity|integral component of plasma membrane|signal transduction|cell surface receptor signaling pathway|G protein-coupled receptor signaling pathway|adenylate cyclase-activating G pro
Adh1	8.6906	0.817163	0.845572	1.61437	0.69097	0.397792	0.505948	0.284271	0.235873	0.474452	0.404742	0.109327	11522	alcohol dehydrogenase 1 (class I)	GO:0001523,GO:0004022,GO:0004024,GO:0004745,GO:0005622,GO:0005654,GO:0005737,GO:0005739,GO:0005829,GO:0005886,GO:0006068,GO:0006069,GO:0008270,GO:0016491,GO:0032526,GO:0033574,GO:0035276,GO:0036094,GO:0042572,GO:0042573,GO:0042802,GO:0046186,GO:0046872,GO	retinoid metabolic process|alcohol dehydrogenase (NAD+) activity|alcohol dehydrogenase activity, zinc-dependent|NAD-retinol dehydrogenase activity|intracellular anatomical structure|nucleoplasm|cytoplasm|mitochondrion|cytosol|plasma membrane|ethanol catab	mmu00010,mmu00071,mmu00350,mmu00620,mmu00830,mmu00980,mmu00982,mmu05204	Glycolysis / Gluconeogenesis|Fatty acid degradation|Tyrosine metabolism|Pyruvate metabolism|Retinol metabolism|Metabolism of xenobiotics by cytochrome P450|Drug metabolism - cytochrome P450|Chemical carcinogenesis
Adh5	1594.06	0.0663225	-0.3259	0.98513	-0.0216145	0.7445	0.813606	54.8586	54.288	42.976	43.6352	40.4329	11532	alcohol dehydrogenase 5 (class III), chi polypeptide	GO:0001523,GO:0003016,GO:0004022,GO:0004024,GO:0005504,GO:0005634,GO:0005737,GO:0005739,GO:0005829,GO:0006068,GO:0006069,GO:0008270,GO:0010430,GO:0016491,GO:0018119,GO:0018467,GO:0032496,GO:0042802,GO:0045777,GO:0046294,GO:0046872,GO:0051409,GO:0051775,GO	retinoid metabolic process|respiratory system process|alcohol dehydrogenase (NAD+) activity|alcohol dehydrogenase activity, zinc-dependent|fatty acid binding|nucleus|cytoplasm|mitochondrion|cytosol|ethanol catabolic process|ethanol oxidation|zinc ion bind	mmu00010,mmu00071,mmu00350,mmu00620,mmu00830,mmu00980,mmu00982,mmu05204	Glycolysis / Gluconeogenesis|Fatty acid degradation|Tyrosine metabolism|Pyruvate metabolism|Retinol metabolism|Metabolism of xenobiotics by cytochrome P450|Drug metabolism - cytochrome P450|Chemical carcinogenesis
Adhfe1	56.0391	0.348372	6.08797	4.3496	2.12088	1.14349e-09	5.10288e-09	0.320616	0.304034	1.22311	1.08652	0.896761	76187	alcohol dehydrogenase, iron containing, 1	GO:0004022,GO:0005739,GO:0006539,GO:0016491,GO:0046872,GO:0047988	alcohol dehydrogenase (NAD+) activity|mitochondrion|glutamate catabolic process via 2-oxoglutarate|oxidoreductase activity|metal ion binding|hydroxyacid-oxoacid transhydrogenase activity
Adi1	324.154	0.132749	-8.51737	0.456702	-1.13067	1.63222e-17	1.05348e-16	17.1092	15.7455	6.03404	5.41331	6.27533	104923	acireductone dioxygenase 1	GO:0005634,GO:0005737,GO:0005886,GO:0006555,GO:0008652,GO:0009086,GO:0010309,GO:0016020,GO:0016491,GO:0019509,GO:0046872,GO:0051213	nucleus|cytoplasm|plasma membrane|methionine metabolic process|cellular amino acid biosynthetic process|methionine biosynthetic process|acireductone dioxygenase [iron(II)-requiring] activity|membrane|oxidoreductase activity|L-methionine salvage from methy	mmu00270	Cysteine and methionine metabolism
Adipor1	2765.77	0.0539896	-7.81568	0.746407	-0.421965	5.4667e-15	3.21661e-14	54.0409	54.2436	32.9284	31.2376	31.3232	72674	adiponectin receptor 1	GO:0005515,GO:0005886,GO:0006629,GO:0006631,GO:0009755,GO:0010633,GO:0010719,GO:0010906,GO:0016020,GO:0016021,GO:0019216,GO:0019395,GO:0019901,GO:0030308,GO:0031226,GO:0033210,GO:0033211,GO:0038023,GO:0042593,GO:0042802,GO:0046426,GO:0046427,GO:0046628,GO	protein binding|plasma membrane|lipid metabolic process|fatty acid metabolic process|hormone-mediated signaling pathway|negative regulation of epithelial cell migration|negative regulation of epithelial to mesenchymal transition|regulation of glucose meta	mmu04152,mmu04211,mmu04920,mmu04932	AMPK signaling pathway|Longevity regulating pathway|Adipocytokine signaling pathway|Non-alcoholic fatty liver disease
Adipor2	1914.68	0.0601745	-6.38178	0.766299	-0.384021	1.75042e-10	8.23886e-10	29.2699	29.576	17.6129	17.4449	18.2324	68465	adiponectin receptor 2	GO:0001934,GO:0005515,GO:0005886,GO:0006629,GO:0006631,GO:0009755,GO:0010629,GO:0016020,GO:0016021,GO:0019395,GO:0030308,GO:0031226,GO:0033211,GO:0038023,GO:0042593,GO:0042802,GO:0046326,GO:0046872,GO:0055100,GO:0061042,GO:0061871,GO:0097003,GO:0120162	positive regulation of protein phosphorylation|protein binding|plasma membrane|lipid metabolic process|fatty acid metabolic process|hormone-mediated signaling pathway|negative regulation of gene expression|membrane|integral component of membrane|fatty aci	mmu04152,mmu04211,mmu04920,mmu04932	AMPK signaling pathway|Longevity regulating pathway|Adipocytokine signaling pathway|Non-alcoholic fatty liver disease
Adk	737.956	0.0881642	0.388356	1.02402	0.0342391	0.697753	0.774446	6.74967	6.88759	5.58989	5.31786	5.59295	11534	adenosine kinase	GO:0000166,GO:0004001,GO:0005524,GO:0005634,GO:0005654,GO:0005737,GO:0005829,GO:0005886,GO:0006166,GO:0006175,GO:0010613,GO:0016301,GO:0016310,GO:0016740,GO:0016773,GO:0042102,GO:0044342,GO:0046085,GO:0046872	nucleotide binding|adenosine kinase activity|ATP binding|nucleus|nucleoplasm|cytoplasm|cytosol|plasma membrane|purine ribonucleoside salvage|dATP biosynthetic process|positive regulation of cardiac muscle hypertrophy|kinase activity|phosphorylation|transf	mmu00230	Purine metabolism
Adm	260.668	0.188946	16.7927	9.01874	3.17293	2.75851e-63	4.34733e-62	1.7499	1.93032	12.8405	12.7949	13.6246	11535	adrenomedullin	GO:0001570,GO:0001843,GO:0002026,GO:0002031,GO:0003073,GO:0005179,GO:0005576,GO:0005615,GO:0005737,GO:0007189,GO:0007204,GO:0007507,GO:0008209,GO:0008284,GO:0008285,GO:0009611,GO:0010460,GO:0019731,GO:0031102,GO:0031623,GO:0031700,GO:0032496,GO:0035809,GO	vasculogenesis|neural tube closure|regulation of the force of heart contraction|G protein-coupled receptor internalization|regulation of systemic arterial blood pressure|hormone activity|extracellular region|extracellular space|cytoplasm|adenylate cyclase	mmu04080,mmu04270	Neuroactive ligand-receptor interaction|Vascular smooth muscle contraction
Adnp	1629.46	0.0633982	-0.485095	0.978908	-0.0307541	0.627609	0.715552	18.3288	18.5132	14.2771	13.9529	14.3868	11538	activity-dependent neuroprotective protein	GO:0003677,GO:0003682,GO:0005507,GO:0005515,GO:0005615,GO:0005634,GO:0005737,GO:0007614,GO:0010468,GO:0010629,GO:0010835,GO:0010976,GO:0019934,GO:0030424,GO:0030425,GO:0032091,GO:0032147,GO:0033484,GO:0042277,GO:0043025,GO:0043524,GO:0045773,GO:0046872,GO	DNA binding|chromatin binding|copper ion binding|protein binding|extracellular space|nucleus|cytoplasm|short-term memory|regulation of gene expression|negative regulation of gene expression|regulation of protein ADP-ribosylation|positive regulation of neu			Homeobox
Adnp2	467.31	0.108303	-7.90296	0.552516	-0.855912	2.72361e-15	1.62093e-14	6.31148	6.3868	2.66338	2.78428	2.84627	240442	ADNP homeobox 2	GO:0003677,GO:0005634,GO:0010468,GO:0030182,GO:0030307,GO:0034599,GO:0046872,GO:0060548,GO:0071300	DNA binding|nucleus|regulation of gene expression|neuron differentiation|positive regulation of cell growth|cellular response to oxidative stress|metal ion binding|negative regulation of cell death|cellular response to retinoic acid
Ado	1178.29	0.0752014	-5.27643	0.759544	-0.396795	1.31725e-07	5.06239e-07	17.83	17.6301	10.4144	10.1475	11.2678	211488	2-aminoethanethiol (cysteamine) dioxygenase	GO:0005515,GO:0005739,GO:0016491,GO:0016702,GO:0046872,GO:0047800,GO:0051213	protein binding|mitochondrion|oxidoreductase activity|oxidoreductase activity, acting on single donors with incorporation of molecular oxygen, incorporation of two atoms of oxygen|metal ion binding|cysteamine dioxygenase activity|dioxygenase activity	mmu00430	Taurine and hypotaurine metabolism
Adora2a	1209.98	0.111639	37.3148	17.9485	4.16579	9.44996e-305	5.76137e-303	2.02919	2.18081	30.4324	29.2242	29.6899	11540	adenosine A2a receptor	GO:0001609,GO:0001963,GO:0001973,GO:0001975,GO:0004930,GO:0005882,GO:0005886,GO:0005887,GO:0006355,GO:0006469,GO:0007165,GO:0007186,GO:0007189,GO:0007205,GO:0007271,GO:0007626,GO:0008285,GO:0012505,GO:0014049,GO:0014057,GO:0014061,GO:0014069,GO:0016020,GO	G protein-coupled adenosine receptor activity|synaptic transmission, dopaminergic|G protein-coupled adenosine receptor signaling pathway|response to amphetamine|G protein-coupled receptor activity|intermediate filament|plasma membrane|integral component o	mmu04015,mmu04020,mmu04024,mmu04080,mmu04270,mmu05012,mmu05034	Rap1 signaling pathway|Calcium signaling pathway|cAMP signaling pathway|Neuroactive ligand-receptor interaction|Vascular smooth muscle contraction|Parkinson disease|Alcoholism
Adora2b	548.684	0.13343	20.363	6.57517	2.71703	3.55987e-92	7.59089e-91	3.21267	4.60818	19.6199	19.7923	21.5131	11541	adenosine A2b receptor	GO:0001609,GO:0001938,GO:0001973,GO:0002882,GO:0004930,GO:0005886,GO:0007165,GO:0007186,GO:0007189,GO:0008284,GO:0008285,GO:0009986,GO:0010575,GO:0010595,GO:0010701,GO:0010753,GO:0010893,GO:0010906,GO:0016020,GO:0016021,GO:0031284,GO:0031668,GO:0032722,GO	G protein-coupled adenosine receptor activity|positive regulation of endothelial cell proliferation|G protein-coupled adenosine receptor signaling pathway|positive regulation of chronic inflammatory response to non-antigenic stimulus|G protein-coupled rec	mmu04015,mmu04020,mmu04080,mmu04270,mmu05034	Rap1 signaling pathway|Calcium signaling pathway|Neuroactive ligand-receptor interaction|Vascular smooth muscle contraction|Alcoholism
Adora3	4.32958	1.13706	-1.87067	0.228925	-2.12705	0.0613912	0.106681	0.209877	0.179121	0.040033	0.043465	0.0215243	11542	adenosine A3 receptor	GO:0001609,GO:0001973,GO:0002553,GO:0002687,GO:0005886,GO:0005887,GO:0008285,GO:0014068,GO:0030336,GO:0031594,GO:0032088,GO:0043306,GO:0045202,GO:0050729,GO:0050850,GO:0070257	G protein-coupled adenosine receptor activity|G protein-coupled adenosine receptor signaling pathway|histamine secretion by mast cell|positive regulation of leukocyte migration|plasma membrane|integral component of plasma membrane|negative regulation of c	mmu04022,mmu04071,mmu04080	cGMP-PKG signaling pathway|Sphingolipid signaling pathway|Neuroactive ligand-receptor interaction
Adpgk	796.907	0.0860908	-3.72442	0.800715	-0.320639	0.000195762	0.000549419	20.8722	21.0536	12.8929	13.8522	12.9344	72141	ADP-dependent glucokinase	GO:0005576,GO:0005783,GO:0005975,GO:0006006,GO:0006096,GO:0016301,GO:0016310,GO:0016740,GO:0016773,GO:0043843,GO:0046872	extracellular region|endoplasmic reticulum|carbohydrate metabolic process|glucose metabolic process|glycolytic process|kinase activity|phosphorylation|transferase activity|phosphotransferase activity, alcohol group as acceptor|ADP-specific glucokinase act	mmu00010	Glycolysis / Gluconeogenesis
Adprh	1532.11	0.0695442	3.20522	1.16708	0.222905	0.00134958	0.00335033	51.1352	49.5641	46.1594	48.7164	43.9923	11544	ADP-ribosylarginine hydrolase	GO:0000287,GO:0003875,GO:0005615,GO:0005829,GO:0006464,GO:0016787,GO:0030955,GO:0046872,GO:0051725	magnesium ion binding|ADP-ribosylarginine hydrolase activity|extracellular space|cytosol|cellular protein modification process|hydrolase activity|potassium ion binding|metal ion binding|protein de-ADP-ribosylation
Adprhl2	464.216	0.114651	-0.668988	0.948224	-0.0767003	0.503503	0.605907	20.7429	19.3595	15.3405	13.4903	16.0855	100206	ADP-ribosylhydrolase like 2	GO:0000287,GO:0004553,GO:0004649,GO:0005634,GO:0005654,GO:0005694,GO:0005737,GO:0005739,GO:0006281,GO:0006974,GO:0016604,GO:0016787,GO:0046872,GO:0061463,GO:0071451,GO:0090734,GO:0140290,GO:0140292	magnesium ion binding|hydrolase activity, hydrolyzing O-glycosyl compounds|poly(ADP-ribose) glycohydrolase activity|nucleus|nucleoplasm|chromosome|cytoplasm|mitochondrion|DNA repair|cellular response to DNA damage stimulus|nuclear body|hydrolase activity|
Adprm	171.863	0.182168	1.55497	1.21695	0.283266	0.119954	0.191109	5.95832	5.43404	5.99311	5.69775	4.67481	66358	ADP-ribose/CDP-alcohol diphosphatase, manganese dependent	GO:0008663,GO:0016787,GO:0030145,GO:0046872,GO:0047631,GO:0047734	2',3'-cyclic-nucleotide 2'-phosphodiesterase activity|hydrolase activity|manganese ion binding|metal ion binding|ADP-ribose diphosphatase activity|CDP-glycerol diphosphatase activity	mmu00230,mmu00564	Purine metabolism|Glycerophospholipid metabolism
Adra1a	671.545	0.100752	-12.0309	0.431628	-1.21214	2.4434e-33	2.47697e-32	3.76703	3.6291	1.11425	1.35037	1.31153	11549	adrenergic receptor, alpha 1a	GO:0001985,GO:0001994,GO:0001996,GO:0001997,GO:0003084,GO:0004930,GO:0004935,GO:0004937,GO:0005634,GO:0005654,GO:0005737,GO:0005829,GO:0005886,GO:0005887,GO:0006937,GO:0007165,GO:0007186,GO:0007200,GO:0007202,GO:0007204,GO:0007267,GO:0007512,GO:0007568,GO	negative regulation of heart rate involved in baroreceptor response to increased systemic arterial blood pressure|norepinephrine-epinephrine vasoconstriction involved in regulation of systemic arterial blood pressure|positive regulation of heart rate by e	mmu04020,mmu04022,mmu04080,mmu04152,mmu04261,mmu04270,mmu04970	Calcium signaling pathway|cGMP-PKG signaling pathway|Neuroactive ligand-receptor interaction|AMPK signaling pathway|Adrenergic signaling in cardiomyocytes|Vascular smooth muscle contraction|Salivary secretion
Adrb2	139.754	0.239851	-14.3949	0.0913389	-3.45263	5.5735e-47	7.13079e-46	7.7011	7.80215	0.544053	0.45438	0.675041	11555	adrenergic receptor, beta 2	GO:0001540,GO:0001965,GO:0001993,GO:0002024,GO:0002025,GO:0002028,GO:0002032,GO:0002086,GO:0003059,GO:0004930,GO:0004935,GO:0004941,GO:0005515,GO:0005634,GO:0005737,GO:0005768,GO:0005794,GO:0005886,GO:0005887,GO:0005901,GO:0006898,GO:0006940,GO:0007165,GO	amyloid-beta binding|G-protein alpha-subunit binding|regulation of systemic arterial blood pressure by norepinephrine-epinephrine|diet induced thermogenesis|norepinephrine-epinephrine-mediated vasodilation involved in regulation of systemic arterial blood	mmu04020,mmu04022,mmu04024,mmu04080,mmu04261,mmu04923,mmu04924,mmu04970	Calcium signaling pathway|cGMP-PKG signaling pathway|cAMP signaling pathway|Neuroactive ligand-receptor interaction|Adrenergic signaling in cardiomyocytes|Regulation of lipolysis in adipocytes|Renin secretion|Salivary secretion
Adrm1	1827.35	0.0633266	8.02101	1.42202	0.507943	1.0488e-15	6.34657e-15	56.6459	60.1583	66.4176	63.6703	66.2043	56436	adhesion regulating molecule 1	GO:0000502,GO:0001541,GO:0002020,GO:0005515,GO:0005634,GO:0005654,GO:0005737,GO:0005829,GO:0005886,GO:0006368,GO:0006511,GO:0007286,GO:0008541,GO:0033081,GO:0042699,GO:0043130,GO:0043248,GO:0048477,GO:0048538,GO:0060009,GO:0060399,GO:0060612,GO:0061133,GO	proteasome complex|ovarian follicle development|protease binding|protein binding|nucleus|nucleoplasm|cytoplasm|cytosol|plasma membrane|transcription elongation from RNA polymerase II promoter|ubiquitin-dependent protein catabolic process|spermatid develop	mmu03050,mmu05010,mmu05012,mmu05014,mmu05016,mmu05017,mmu05020,mmu05022,mmu05169	Proteasome|Alzheimer disease|Parkinson disease|Amyotrophic lateral sclerosis|Huntington disease|Spinocerebellar ataxia|Prion disease|Pathways of neurodegeneration - multiple diseases|Epstein-Barr virus infection
Adsl	1001	0.0782218	1.9394	1.11088	0.151703	0.052453	0.0928509	14.5781	14.371	13.0849	12.6513	12.255	11564	adenylosuccinate lyase	GO:0003824,GO:0004018,GO:0005739,GO:0005829,GO:0006163,GO:0006164,GO:0006167,GO:0007584,GO:0009060,GO:0009152,GO:0009156,GO:0016829,GO:0032991,GO:0042802,GO:0044208,GO:0070626	catalytic activity|N6-(1,2-dicarboxyethyl)AMP AMP-lyase (fumarate-forming) activity|mitochondrion|cytosol|purine nucleotide metabolic process|purine nucleotide biosynthetic process|AMP biosynthetic process|response to nutrient|aerobic respiration|purine r	mmu00230,mmu00250	Purine metabolism|Alanine, aspartate and glutamate metabolism
Adss	3636.53	0.0498774	10.7486	1.45006	0.536113	6.01619e-27	5.19456e-26	64.2517	64.1277	71.4883	73.8007	74.7135	11566	adenylosuccinate synthetase, non muscle	GO:0000166,GO:0004019,GO:0005525,GO:0005737,GO:0005739,GO:0005829,GO:0006164,GO:0006167,GO:0006531,GO:0016874,GO:0044208,GO:0046040,GO:0046872	nucleotide binding|adenylosuccinate synthase activity|GTP binding|cytoplasm|mitochondrion|cytosol|purine nucleotide biosynthetic process|AMP biosynthetic process|aspartate metabolic process|ligase activity|'de novo' AMP biosynthetic process|IMP metabolic	mmu00230,mmu00250	Purine metabolism|Alanine, aspartate and glutamate metabolism
Adssl1	3729.09	0.0502683	-4.07956	0.867495	-0.205072	4.51212e-05	0.00013595	129.28	129.658	89.0995	90.8951	85.4347	11565	adenylosuccinate synthetase like 1	GO:0000166,GO:0003924,GO:0004019,GO:0005515,GO:0005525,GO:0005737,GO:0006163,GO:0006164,GO:0006167,GO:0006531,GO:0009168,GO:0016020,GO:0016874,GO:0042802,GO:0044208,GO:0046040,GO:0046872,GO:0051015	nucleotide binding|GTPase activity|adenylosuccinate synthase activity|protein binding|GTP binding|cytoplasm|purine nucleotide metabolic process|purine nucleotide biosynthetic process|AMP biosynthetic process|aspartate metabolic process|purine ribonucleosi	mmu00230,mmu00250	Purine metabolism|Alanine, aspartate and glutamate metabolism
Aebp1	39.4019	0.409136	1.25828	1.4288	0.514808	0.20829	0.302286	0.335238	0.335562	0.373012	0.549629	0.210105	11568	AE binding protein 1	GO:0000122,GO:0000977,GO:0001227,GO:0003677,GO:0004180,GO:0004181,GO:0005516,GO:0005518,GO:0005576,GO:0005615,GO:0005634,GO:0005737,GO:0006355,GO:0006508,GO:0006518,GO:0008270,GO:0016485,GO:1904026	negative regulation of transcription by RNA polymerase II|RNA polymerase II transcription regulatory region sequence-specific DNA binding|DNA-binding transcription repressor activity, RNA polymerase II-specific|DNA binding|carboxypeptidase activity|metall
Aebp2	6363.09	0.0515151	44.8613	4.96239	2.31103	0	0	11.9521	13.2009	49.3124	50.2685	47.9584	11569	AE binding protein 2	GO:0000122,GO:0001227,GO:0003677,GO:0005634,GO:0005654,GO:0006325,GO:0006355,GO:0006357,GO:0035098,GO:0046872	negative regulation of transcription by RNA polymerase II|DNA-binding transcription repressor activity, RNA polymerase II-specific|DNA binding|nucleus|nucleoplasm|chromatin organization|regulation of transcription, DNA-templated|regulation of transcriptio			zf-C2H2
Aen	651.368	0.0956298	2.14771	1.15299	0.205385	0.0317368	0.0595483	6.98913	6.40551	6.15366	5.85238	6.23679	68048	apoptosis enhancing nuclease	GO:0003676,GO:0004518,GO:0004527,GO:0005634,GO:0005654,GO:0005730,GO:0006915,GO:0006974,GO:0010212,GO:0016787,GO:0031965,GO:0042771	nucleic acid binding|nuclease activity|exonuclease activity|nucleus|nucleoplasm|nucleolus|apoptotic process|cellular response to DNA damage stimulus|response to ionizing radiation|hydrolase activity|nuclear membrane|intrinsic apoptotic signaling pathway i
Afap1	41.0509	0.390941	3.02543	2.27011	1.18276	0.00248279	0.00587384	0.180766	0.2057	0.227569	0.396822	0.415267	70292	actin filament associated protein 1	GO:0003779,GO:0005737,GO:0005829,GO:0005856,GO:0005884,GO:0005925,GO:0009966,GO:0015629,GO:0017124,GO:0042169,GO:0051493	actin binding|cytoplasm|cytosol|cytoskeleton|actin filament|focal adhesion|regulation of signal transduction|actin cytoskeleton|SH3 domain binding|SH2 domain binding|regulation of cytoskeleton organization
Afap1l1	40.5918	0.397602	4.80813	3.76258	1.91172	1.52352e-06	5.31841e-06	0.307212	0.208088	0.85108	0.727115	0.705146	106877	actin filament associated protein 1-like 1	GO:0005515,GO:0005737,GO:0005829,GO:0005856,GO:0017124,GO:0030054,GO:0042995	protein binding|cytoplasm|cytosol|cytoskeleton|SH3 domain binding|cell junction|cell projection
Afap1l2	2.3884	1.54154	-0.108652	0.890389	-0.167492	0.913479	0.939691	0.0318305	0.0301843	0	0.0549333	0.0108814	226250	actin filament associated protein 1-like 2	GO:0005515,GO:0005737,GO:0005829,GO:0005886,GO:0006954,GO:0007346,GO:0009966,GO:0017124,GO:0030296,GO:0032675,GO:0032757,GO:0035591,GO:0042169,GO:0045742,GO:0045893	protein binding|cytoplasm|cytosol|plasma membrane|inflammatory response|regulation of mitotic cell cycle|regulation of signal transduction|SH3 domain binding|protein tyrosine kinase activator activity|regulation of interleukin-6 production|positive regula
Afdn	406.807	0.117489	-0.908354	0.928696	-0.106722	0.363691	0.471882	3.17481	3.29974	2.1998	2.41584	2.49466	17356	afadin, adherens junction formation factor	GO:0005515,GO:0005654,GO:0005737,GO:0005829,GO:0005886,GO:0005911,GO:0005912,GO:0007155,GO:0007165,GO:0010628,GO:0016607,GO:0021537,GO:0021987,GO:0022409,GO:0030054,GO:0030274,GO:0030336,GO:0030424,GO:0031267,GO:0032880,GO:0034334,GO:0036477,GO:0043296,GO	protein binding|nucleoplasm|cytoplasm|cytosol|plasma membrane|cell-cell junction|adherens junction|cell adhesion|signal transduction|positive regulation of gene expression|nuclear speck|telencephalon development|cerebral cortex development|positive regula	mmu04014,mmu04015,mmu04024,mmu04520,mmu04530,mmu04670	Ras signaling pathway|Rap1 signaling pathway|cAMP signaling pathway|Adherens junction|Tight junction|Leukocyte transendothelial migration
Aff1	2993.83	0.0517711	10.2374	1.44393	0.530003	1.34766e-24	1.10068e-23	15.3309	15.4674	17.4852	17.7053	17.3613	17355	AF4/FMR2 family, member 1	GO:0003700,GO:0005634,GO:0006351,GO:0008023,GO:0010468,GO:0032783,GO:0045893	DNA-binding transcription factor activity|nucleus|transcription, DNA-templated|transcription elongation factor complex|regulation of gene expression|super elongation complex|positive regulation of transcription, DNA-templated	mmu05202	Transcriptional misregulation in cancer	AF-4
Aff2	3.14901	1.32201	0.964968	2.42116	1.2757	0.334561	0.442605	0.00585062	0.00554803	0.00557987	0.0151456	0.0120004	14266	AF4/FMR2 family, member 2	GO:0002151,GO:0003723,GO:0005634,GO:0006397,GO:0007611,GO:0008380,GO:0010468,GO:0010629,GO:0016607,GO:0032783,GO:0035063,GO:0043484	G-quadruplex RNA binding|RNA binding|nucleus|mRNA processing|learning or memory|RNA splicing|regulation of gene expression|negative regulation of gene expression|nuclear speck|super elongation complex|nuclear speck organization|regulation of RNA splicing			AF-4
Aff3	2.74205	1.31852	-0.142873	0.87759	-0.188381	0.88639	0.920264	0.0151638	0.0191728	0.0096414	0.0157019	0.0103677	16764	AF4/FMR2 family, member 3	GO:0003677,GO:0003690,GO:0003700,GO:0005634,GO:0005654,GO:0005829,GO:0006351,GO:0006355,GO:0010468,GO:0016604,GO:0032783,GO:0034612,GO:0035116	DNA binding|double-stranded DNA binding|DNA-binding transcription factor activity|nucleus|nucleoplasm|cytosol|transcription, DNA-templated|regulation of transcription, DNA-templated|regulation of gene expression|nuclear body|super elongation complex|respo			AF-4
Aff4	2307.23	0.0568209	5.75661	1.25449	0.327096	8.58177e-09	3.61124e-08	10.273	10.4727	10.1673	10.4695	10.1196	93736	AF4/FMR2 family, member 4	GO:0001650,GO:0005515,GO:0005634,GO:0005654,GO:0007286,GO:0008023,GO:0010468,GO:0032783,GO:0035327	fibrillar center|protein binding|nucleus|nucleoplasm|spermatid development|transcription elongation factor complex|regulation of gene expression|super elongation complex|transcriptionally active chromatin			AF-4
Afg1l	120.934	0.211625	-3.28181	0.617918	-0.694512	0.00103142	0.00260788	3.01522	2.70879	1.25622	1.31462	1.61125	215951	AFG1 like ATPase	GO:0000166,GO:0005524,GO:0005737,GO:0005739,GO:0006123,GO:0007005,GO:0016020,GO:0016787,GO:0016887,GO:0031966,GO:0035694	nucleotide binding|ATP binding|cytoplasm|mitochondrion|mitochondrial electron transport, cytochrome c to oxygen|mitochondrion organization|membrane|hydrolase activity|ATPase|mitochondrial membrane|mitochondrial protein catabolic process
Afg3l1	1387.5	0.0687588	0.323855	1.01555	0.0222679	0.746048	0.814999	31.655	30.5026	25.1084	24.0849	25.3866	114896	AFG3-like AAA ATPase 1	GO:0000166,GO:0004176,GO:0004222,GO:0005515,GO:0005524,GO:0005739,GO:0005743,GO:0005745,GO:0006508,GO:0007005,GO:0008053,GO:0008233,GO:0008237,GO:0008270,GO:0016020,GO:0016021,GO:0016485,GO:0016787,GO:0016887,GO:0034982,GO:0042407,GO:0046872,GO:0065003	nucleotide binding|ATP-dependent peptidase activity|metalloendopeptidase activity|protein binding|ATP binding|mitochondrion|mitochondrial inner membrane|m-AAA complex|proteolysis|mitochondrion organization|mitochondrial fusion|peptidase activity|metallope	mmu05017	Spinocerebellar ataxia
Afg3l2	2099.98	0.059931	-8.19661	0.711418	-0.491231	2.47258e-16	1.53265e-15	33.7724	31.8022	18.5997	18.4155	18.1009	69597	AFG3-like AAA ATPase 2	GO:0000166,GO:0004176,GO:0004222,GO:0005515,GO:0005524,GO:0005739,GO:0005743,GO:0005745,GO:0006508,GO:0007005,GO:0007409,GO:0007528,GO:0008053,GO:0008233,GO:0008237,GO:0008270,GO:0016020,GO:0016021,GO:0016485,GO:0016540,GO:0016787,GO:0016887,GO:0021675,GO	nucleotide binding|ATP-dependent peptidase activity|metalloendopeptidase activity|protein binding|ATP binding|mitochondrion|mitochondrial inner membrane|m-AAA complex|proteolysis|mitochondrion organization|axonogenesis|neuromuscular junction development|m	mmu05017	Spinocerebellar ataxia
Afmid	50.0615	0.318206	-0.923662	0.815686	-0.293915	0.355662	0.463811	0.478979	0.52014	0.279982	0.319984	0.364456	71562	arylformamidase	GO:0004061,GO:0005634,GO:0005737,GO:0005829,GO:0006569,GO:0016787,GO:0019441	arylformamidase activity|nucleus|cytoplasm|cytosol|tryptophan catabolic process|hydrolase activity|tryptophan catabolic process to kynurenine	mmu00380,mmu00630	Tryptophan metabolism|Glyoxylate and dicarboxylate metabolism
Afp	216.111	0.155524	-1.70551	0.832055	-0.265249	0.0880985	0.146372	6.51521	6.67614	4.48388	4.00336	4.47899	11576	alpha fetoprotein	GO:0001542,GO:0004566,GO:0005504,GO:0005576,GO:0005615,GO:0005737,GO:0006810,GO:0008270,GO:0019953,GO:0042448,GO:0046872,GO:0060395	ovulation from ovarian follicle|beta-glucuronidase activity|fatty acid binding|extracellular region|extracellular space|cytoplasm|transport|zinc ion binding|sexual reproduction|progesterone metabolic process|metal ion binding|SMAD protein signal transduct	mmu04390	Hippo signaling pathway
Aftph	2006.39	0.0591267	7.58166	1.36441	0.448279	3.41152e-14	1.94051e-13	23.1073	23.4758	25.3237	24.9593	24.8211	216549	aftiphilin	GO:0005654,GO:0005737,GO:0005794,GO:0005829,GO:0015031,GO:0030121,GO:0030276,GO:0031410,GO:0032588,GO:0043231,GO:0046907	nucleoplasm|cytoplasm|Golgi apparatus|cytosol|protein transport|AP-1 adaptor complex|clathrin binding|cytoplasmic vesicle|trans-Golgi network membrane|intracellular membrane-bounded organelle|intracellular transport
Aga	633.157	0.0941513	-0.407141	0.97378	-0.0383329	0.683904	0.763316	12.8921	12.502	9.70865	9.50999	9.99985	11593	aspartylglucosaminidase	GO:0003948,GO:0005615,GO:0005737,GO:0005764,GO:0005783,GO:0006508,GO:0006517,GO:0008233,GO:0016787,GO:0043621	N4-(beta-N-acetylglucosaminyl)-L-asparaginase activity|extracellular space|cytoplasm|lysosome|endoplasmic reticulum|proteolysis|protein deglycosylation|peptidase activity|hydrolase activity|protein self-association	mmu00511,mmu04142	Other glycan degradation|Lysosome
Agap1	1264.62	0.0713228	2.61649	1.13809	0.186615	0.00888387	0.0189218	7.17049	6.78486	6.30345	6.29505	6.16546	347722	ArfGAP with GTPase domain, ankyrin repeat and PH domain 1	GO:0000166,GO:0003924,GO:0005096,GO:0005525,GO:0005543,GO:0005634,GO:0005737,GO:0005829,GO:0015031,GO:0046872	nucleotide binding|GTPase activity|GTPase activator activity|GTP binding|phospholipid binding|nucleus|cytoplasm|cytosol|protein transport|metal ion binding	mmu04144	Endocytosis
Agap2	7.05776	0.869311	-1.71089	0.35668	-1.4873	0.0871011	0.144845	0.121067	0.0918448	0.0153953	0.0334303	0.0413875	216439	ArfGAP with GTPase domain, ankyrin repeat and PH domain 2	GO:0000166,GO:0003924,GO:0005096,GO:0005515,GO:0005524,GO:0005525,GO:0005634,GO:0005654,GO:0005737,GO:0005768,GO:0005829,GO:0014068,GO:0016197,GO:0019901,GO:0030036,GO:0030295,GO:0033601,GO:0035014,GO:0042177,GO:0043066,GO:0043524,GO:0045860,GO:0045944,GO	nucleotide binding|GTPase activity|GTPase activator activity|protein binding|ATP binding|GTP binding|nucleus|nucleoplasm|cytoplasm|endosome|cytosol|positive regulation of phosphatidylinositol 3-kinase signaling|endosomal transport|protein kinase binding|a	mmu04068,mmu04144	FoxO signaling pathway|Endocytosis
Agap3	1742.61	0.0679638	-5.84081	0.759455	-0.396964	5.19477e-09	2.21905e-08	20.4687	20.1756	11.5076	11.9368	13.0421	213990	ArfGAP with GTPase domain, ankyrin repeat and PH domain 3	GO:0000166,GO:0003924,GO:0005096,GO:0005525,GO:0005634,GO:0005737,GO:0006606,GO:0007165,GO:0016020,GO:0016605,GO:0030578,GO:0031593,GO:0034614,GO:0034644,GO:0043161,GO:0046872,GO:0071944	nucleotide binding|GTPase activity|GTPase activator activity|GTP binding|nucleus|cytoplasm|protein import into nucleus|signal transduction|membrane|PML body|PML body organization|polyubiquitin modification-dependent protein binding|cellular response to re	mmu04144	Endocytosis
Agbl3	9.04096	0.761299	-1.40034	0.477616	-1.06608	0.161411	0.24522	0.0899755	0.0702653	0.0302865	0.0438439	0.0162839	76223	ATP/GTP binding protein-like 3	GO:0004180,GO:0004181,GO:0005737,GO:0005829,GO:0006508,GO:0008233,GO:0008237,GO:0008270,GO:0016787,GO:0035610,GO:0046872	carboxypeptidase activity|metallocarboxypeptidase activity|cytoplasm|cytosol|proteolysis|peptidase activity|metallopeptidase activity|zinc ion binding|hydrolase activity|protein side chain deglutamylation|metal ion binding
Agbl5	44.8359	0.344498	-1.77015	0.655281	-0.609814	0.0767014	0.129693	0.699836	0.529119	0.288627	0.38192	0.281271	231093	ATP/GTP binding protein-like 5	GO:0004180,GO:0004181,GO:0005634,GO:0005737,GO:0005829,GO:0005856,GO:0006508,GO:0008233,GO:0008237,GO:0008270,GO:0015630,GO:0015631,GO:0016787,GO:0030496,GO:0035608,GO:0035610,GO:0035611,GO:0045171,GO:0046872,GO:0051607,GO:0072686	carboxypeptidase activity|metallocarboxypeptidase activity|nucleus|cytoplasm|cytosol|cytoskeleton|proteolysis|peptidase activity|metallopeptidase activity|zinc ion binding|microtubule cytoskeleton|tubulin binding|hydrolase activity|midbody|protein degluta
Ager	3.4488	1.28082	-0.64417	0.564457	-0.825065	0.519465	0.62093	0.149408	0.170018	0	0.0618841	0.153228	11596	advanced glycosylation end product-specific receptor	GO:0001540,GO:0001650,GO:0001666,GO:0001774,GO:0001914,GO:0001933,GO:0001934,GO:0001937,GO:0005515,GO:0005576,GO:0005615,GO:0005634,GO:0005737,GO:0005829,GO:0005886,GO:0006954,GO:0007162,GO:0007259,GO:0007611,GO:0008201,GO:0009897,GO:0009925,GO:0009986,GO	amyloid-beta binding|fibrillar center|response to hypoxia|microglial cell activation|regulation of T cell mediated cytotoxicity|negative regulation of protein phosphorylation|positive regulation of protein phosphorylation|negative regulation of endothelia	mmu04613,mmu04933,mmu05010,mmu05022,mmu05415,mmu05417	Neutrophil extracellular trap formation|AGE-RAGE signaling pathway in diabetic complications|Alzheimer disease|Pathways of neurodegeneration - multiple diseases|Diabetic cardiomyopathy|Lipid and atherosclerosis
Agfg1	3613.1	0.0510963	19.1065	1.96737	0.97627	2.22945e-81	4.23094e-80	15.1542	16.0836	24.2241	24.0486	24.3606	15463	ArfGAP with FG repeats 1	GO:0001675,GO:0003677,GO:0005096,GO:0005634,GO:0007275,GO:0007283,GO:0007289,GO:0030154,GO:0031410,GO:0042995,GO:0043025,GO:0043231,GO:0045109,GO:0046872	acrosome assembly|DNA binding|GTPase activator activity|nucleus|multicellular organism development|spermatogenesis|spermatid nucleus differentiation|cell differentiation|cytoplasmic vesicle|cell projection|neuronal cell body|intracellular membrane-bounded
Agfg2	529.32	0.104329	-9.38057	0.50745	-0.978663	6.56169e-21	4.81957e-20	14.6837	14.4358	5.45053	5.93526	6.08586	231801	ArfGAP with FG repeats 2	GO:0005096,GO:0046872	GTPase activator activity|metal ion binding
Aggf1	2117.84	0.0624907	5.04002	1.24397	0.314955	4.65483e-07	1.70467e-06	31.6077	33.3823	32.1148	30.2897	33.1375	66549	angiogenic factor with G patch and FHA domains 1	GO:0001525,GO:0001938,GO:0003676,GO:0005576,GO:0005737,GO:0007155,GO:0007275,GO:0030154,GO:0045766,GO:0048471	angiogenesis|positive regulation of endothelial cell proliferation|nucleic acid binding|extracellular region|cytoplasm|cell adhesion|multicellular organism development|cell differentiation|positive regulation of angiogenesis|perinuclear region of cytoplas
Agk	312.265	0.131788	-3.10012	0.753375	-0.408559	0.0019344	0.00465447	7.1712	8.05075	4.59975	4.52648	4.42753	69923	acylglycerol kinase	GO:0000166,GO:0001727,GO:0001729,GO:0003951,GO:0004143,GO:0005524,GO:0005737,GO:0005739,GO:0005743,GO:0005758,GO:0006665,GO:0016020,GO:0016301,GO:0016310,GO:0016740,GO:0031305,GO:0031966,GO:0042721,GO:0043231,GO:0045039,GO:0046513,GO:0046834,GO:0047620,GO	nucleotide binding|lipid kinase activity|ceramide kinase activity|NAD+ kinase activity|diacylglycerol kinase activity|ATP binding|cytoplasm|mitochondrion|mitochondrial inner membrane|mitochondrial intermembrane space|sphingolipid metabolic process|membran	mmu00561	Glycerolipid metabolism
Agl	939.828	0.0880712	-5.88674	0.69812	-0.518452	3.93895e-09	1.69656e-08	6.80561	6.37782	3.34541	3.953	3.58204	77559	amylo-1,6-glucosidase, 4-alpha-glucanotransferase	GO:0004133,GO:0004134,GO:0004135,GO:0005515,GO:0005634,GO:0005737,GO:0005977,GO:0005980,GO:0007584,GO:0009725,GO:0016234,GO:0016529,GO:0030246,GO:0030247,GO:0031593,GO:0051384,GO:0102500	glycogen debranching enzyme activity|4-alpha-glucanotransferase activity|amylo-alpha-1,6-glucosidase activity|protein binding|nucleus|cytoplasm|glycogen metabolic process|glycogen catabolic process|response to nutrient|response to hormone|inclusion body|s	mmu00500	Starch and sucrose metabolism
Agmo	8.15622	0.776387	-0.421139	0.797211	-0.326967	0.673653	0.754794	0.200648	0.274835	0.127575	0.138512	0.182913	319660	alkylglycerol monooxygenase	GO:0005506,GO:0005783,GO:0006643,GO:0008610,GO:0016020,GO:0016021,GO:0016491,GO:0046485,GO:0050479	iron ion binding|endoplasmic reticulum|membrane lipid metabolic process|lipid biosynthetic process|membrane|integral component of membrane|oxidoreductase activity|ether lipid metabolic process|glyceryl-ether monooxygenase activity
Ago1	2442.3	0.0572738	16.5123	1.92616	0.945724	2.99116e-61	4.60227e-60	12.4355	12.1214	18.1664	18.8785	18.8511	236511	argonaute RISC catalytic subunit 1	GO:0000932,GO:0000956,GO:0000976,GO:0000978,GO:0000993,GO:0001046,GO:0003676,GO:0003723,GO:0003725,GO:0003727,GO:0005515,GO:0005634,GO:0005737,GO:0005829,GO:0005844,GO:0006417,GO:0010501,GO:0010586,GO:0010628,GO:0016442,GO:0016525,GO:0031047,GO:0031054,GO	P-body|nuclear-transcribed mRNA catabolic process|transcription cis-regulatory region binding|RNA polymerase II cis-regulatory region sequence-specific DNA binding|RNA polymerase II complex binding|core promoter sequence-specific DNA binding|nucleic acid
Ago2	1799.01	0.0631597	2.3522	1.10847	0.148564	0.0186628	0.0371711	11.9514	12.1209	10.1568	10.8735	10.5086	239528	argonaute RISC catalytic subunit 2	GO:0000340,GO:0000932,GO:0000993,GO:0001046,GO:0003676,GO:0003723,GO:0003725,GO:0003727,GO:0003729,GO:0004518,GO:0004519,GO:0004521,GO:0005515,GO:0005634,GO:0005737,GO:0005739,GO:0005829,GO:0005844,GO:0005845,GO:0006355,GO:0006417,GO:0007275,GO:0008022,GO	RNA 7-methylguanosine cap binding|P-body|RNA polymerase II complex binding|core promoter sequence-specific DNA binding|nucleic acid binding|RNA binding|double-stranded RNA binding|single-stranded RNA binding|mRNA binding|nuclease activity|endonuclease act
Ago3	2000.87	0.0758721	26.5869	4.04797	2.0172	9.63102e-156	3.19868e-154	2.29436	2.5001	7.35488	8.30606	7.28285	214150	argonaute RISC catalytic subunit 3	GO:0000794,GO:0003676,GO:0003723,GO:0003725,GO:0003727,GO:0004518,GO:0004519,GO:0004521,GO:0005654,GO:0005737,GO:0005829,GO:0006402,GO:0006417,GO:0010501,GO:0010628,GO:0016442,GO:0016787,GO:0031047,GO:0031054,GO:0035196,GO:0035198,GO:0035278,GO:0035280,GO	condensed nuclear chromosome|nucleic acid binding|RNA binding|double-stranded RNA binding|single-stranded RNA binding|nuclease activity|endonuclease activity|endoribonuclease activity|nucleoplasm|cytoplasm|cytosol|mRNA catabolic process|regulation of tran
Ago4	215.59	0.156475	-4.66455	0.602952	-0.729885	3.09286e-06	1.05196e-05	1.76707	1.65573	0.807536	0.767851	0.862972	76850	argonaute RISC catalytic subunit 4	GO:0000932,GO:0003676,GO:0003723,GO:0003725,GO:0003727,GO:0005634,GO:0005737,GO:0005829,GO:0006402,GO:0006417,GO:0007130,GO:0007140,GO:0008584,GO:0010501,GO:0010586,GO:0016442,GO:0022604,GO:0031047,GO:0031054,GO:0035196,GO:0035198,GO:0035278,GO:0035280,GO	P-body|nucleic acid binding|RNA binding|double-stranded RNA binding|single-stranded RNA binding|nucleus|cytoplasm|cytosol|mRNA catabolic process|regulation of translation|synaptonemal complex assembly|male meiotic nuclear division|male gonad development|R
Agpat1	1631.15	0.0652029	2.17885	1.10349	0.142067	0.0293429	0.0555624	27.6834	27.8625	23.8821	23.4212	25.1326	55979	1-acylglycerol-3-phosphate O-acyltransferase 1 (lysophosphatidic acid acyltransferase, alpha)	GO:0001819,GO:0003841,GO:0005783,GO:0006629,GO:0006654,GO:0008654,GO:0016020,GO:0016021,GO:0016740,GO:0016746	positive regulation of cytokine production|1-acylglycerol-3-phosphate O-acyltransferase activity|endoplasmic reticulum|lipid metabolic process|phosphatidic acid biosynthetic process|phospholipid biosynthetic process|membrane|integral component of membrane	mmu00561,mmu00564,mmu04072,mmu04975	Glycerolipid metabolism|Glycerophospholipid metabolism|Phospholipase D signaling pathway|Fat digestion and absorption
Agpat2	431.806	0.116326	-2.51545	0.816423	-0.292612	0.011888	0.0247163	17.87	17.4256	11.3721	10.3492	12.326	67512	1-acylglycerol-3-phosphate O-acyltransferase 2 (lysophosphatidic acid acyltransferase, beta)	GO:0001819,GO:0003841,GO:0005783,GO:0006629,GO:0006654,GO:0008654,GO:0016020,GO:0016021,GO:0016740,GO:0016746	positive regulation of cytokine production|1-acylglycerol-3-phosphate O-acyltransferase activity|endoplasmic reticulum|lipid metabolic process|phosphatidic acid biosynthetic process|phospholipid biosynthetic process|membrane|integral component of membrane	mmu00561,mmu00564,mmu04072,mmu04975	Glycerolipid metabolism|Glycerophospholipid metabolism|Phospholipase D signaling pathway|Fat digestion and absorption
Agpat3	2084.23	0.0596839	1.05952	1.04481	0.0632362	0.289363	0.394123	15.9663	15.4341	12.6286	13.2793	12.8622	28169	1-acylglycerol-3-phosphate O-acyltransferase 3	GO:0003841,GO:0005634,GO:0005635,GO:0005783,GO:0005789,GO:0006629,GO:0008654,GO:0012505,GO:0016020,GO:0016021,GO:0016740,GO:0016746,GO:0042171	1-acylglycerol-3-phosphate O-acyltransferase activity|nucleus|nuclear envelope|endoplasmic reticulum|endoplasmic reticulum membrane|lipid metabolic process|phospholipid biosynthetic process|endomembrane system|membrane|integral component of membrane|trans	mmu00561,mmu00564,mmu04072	Glycerolipid metabolism|Glycerophospholipid metabolism|Phospholipase D signaling pathway
Agpat4	867.419	0.0930769	12.1633	2.19181	1.13212	4.87629e-34	5.02169e-33	11.265	10.1073	17.1408	18.6103	19.6005	68262	1-acylglycerol-3-phosphate O-acyltransferase 4 (lysophosphatidic acid acyltransferase, delta)	GO:0003841,GO:0005741,GO:0005783,GO:0006629,GO:0006644,GO:0008654,GO:0012505,GO:0016020,GO:0016021,GO:0016740,GO:0016746,GO:0042171	1-acylglycerol-3-phosphate O-acyltransferase activity|mitochondrial outer membrane|endoplasmic reticulum|lipid metabolic process|phospholipid metabolic process|phospholipid biosynthetic process|endomembrane system|membrane|integral component of membrane|t	mmu00561,mmu00564,mmu04072	Glycerolipid metabolism|Glycerophospholipid metabolism|Phospholipase D signaling pathway
Agpat5	1159.66	0.077712	-0.0211213	0.998863	-0.00164138	0.983149	0.987712	16.928	17.7663	13.7762	12.7494	14.4273	52123	1-acylglycerol-3-phosphate O-acyltransferase 5 (lysophosphatidic acid acyltransferase, epsilon)	GO:0002244,GO:0003841,GO:0005634,GO:0005635,GO:0005739,GO:0005783,GO:0005789,GO:0006629,GO:0006639,GO:0008654,GO:0012505,GO:0016020,GO:0016021,GO:0016740,GO:0016746	hematopoietic progenitor cell differentiation|1-acylglycerol-3-phosphate O-acyltransferase activity|nucleus|nuclear envelope|mitochondrion|endoplasmic reticulum|endoplasmic reticulum membrane|lipid metabolic process|acylglycerol metabolic process|phosphol	mmu00561,mmu00564,mmu04072	Glycerolipid metabolism|Glycerophospholipid metabolism|Phospholipase D signaling pathway
Agps	2452.08	0.0582454	-4.23916	0.842699	-0.246911	2.2436e-05	6.98845e-05	20.66	21.4519	13.3747	14.122	14.4515	228061	alkylglycerone phosphate synthase	GO:0003824,GO:0005730,GO:0005739,GO:0005777,GO:0005782,GO:0006629,GO:0008609,GO:0008610,GO:0016020,GO:0016491,GO:0016740,GO:0050660,GO:0071949	catalytic activity|nucleolus|mitochondrion|peroxisome|peroxisomal matrix|lipid metabolic process|alkylglycerone-phosphate synthase activity|lipid biosynthetic process|membrane|oxidoreductase activity|transferase activity|flavin adenine dinucleotide bindin	mmu00565,mmu04146	Ether lipid metabolism|Peroxisome
Agrn	2075.28	0.0778233	19.8449	2.91682	1.5444	1.21897e-87	2.46952e-86	5.91285	6.23524	13.3827	15.5164	12.9815	11603	agrin	GO:0001932,GO:0001934,GO:0002162,GO:0005201,GO:0005509,GO:0005515,GO:0005576,GO:0005604,GO:0005615,GO:0005796,GO:0005886,GO:0007009,GO:0007268,GO:0007275,GO:0007416,GO:0007528,GO:0008582,GO:0009887,GO:0009888,GO:0009986,GO:0016020,GO:0016021,GO:0030054,GO	regulation of protein phosphorylation|positive regulation of protein phosphorylation|dystroglycan binding|extracellular matrix structural constituent|calcium ion binding|protein binding|extracellular region|basement membrane|extracellular space|Golgi lume	mmu04512	ECM-receptor interaction
Agt	5.14524	1.01263	0.884587	1.86059	0.89576	0.37638	0.484551	0.103124	0.0977902	0.122939	0.213566	0.10576	11606	angiotensinogen (serpin peptidase inhibitor, clade A, member 8)	GO:0000187,GO:0001543,GO:0001568,GO:0001658,GO:0001819,GO:0001822,GO:0001991,GO:0001998,GO:0001999,GO:0002018,GO:0002019,GO:0002027,GO:0002035,GO:0003014,GO:0003051,GO:0003331,GO:0004867,GO:0005179,GO:0005615,GO:0005737,GO:0006606,GO:0006883,GO:0007160,GO	activation of MAPK activity|ovarian follicle rupture|blood vessel development|branching involved in ureteric bud morphogenesis|positive regulation of cytokine production|kidney development|regulation of systemic arterial blood pressure by circulatory reni	mmu04072,mmu04080,mmu04261,mmu04270,mmu04614,mmu04924,mmu04925,mmu04927,mmu04931,mmu04933,mmu04934,mmu05200,mmu05410,mmu05414,mmu05415	Phospholipase D signaling pathway|Neuroactive ligand-receptor interaction|Adrenergic signaling in cardiomyocytes|Vascular smooth muscle contraction|Renin-angiotensin system|Renin secretion|Aldosterone synthesis and secretion|Cortisol synthesis and secreti
Agtpbp1	556.259	0.100064	-2.75129	0.826276	-0.275304	0.00593608	0.0130721	5.8262	6.16175	3.96326	3.78145	3.96047	67269	ATP/GTP binding protein 1	GO:0001754,GO:0004180,GO:0004181,GO:0005515,GO:0005634,GO:0005730,GO:0005737,GO:0005739,GO:0005829,GO:0006508,GO:0007005,GO:0007628,GO:0008233,GO:0008237,GO:0008270,GO:0008285,GO:0015631,GO:0016787,GO:0021549,GO:0021680,GO:0021702,GO:0021772,GO:0021954,GO	eye photoreceptor cell differentiation|carboxypeptidase activity|metallocarboxypeptidase activity|protein binding|nucleus|nucleolus|cytoplasm|mitochondrion|cytosol|proteolysis|mitochondrion organization|adult walking behavior|peptidase activity|metallopep
Agtrap	1274.84	0.0721263	13.5778	1.97153	0.979317	5.42243e-42	6.49591e-41	11.5159	11.3656	17.4055	17.7973	18.1083	11610	angiotensin II, type I receptor-associated protein	GO:0004945,GO:0005515,GO:0005783,GO:0005794,GO:0005886,GO:0005938,GO:0008217,GO:0016020,GO:0016021,GO:0031410,GO:0038166,GO:0042802,GO:0043231	angiotensin type II receptor activity|protein binding|endoplasmic reticulum|Golgi apparatus|plasma membrane|cell cortex|regulation of blood pressure|membrane|integral component of membrane|cytoplasmic vesicle|angiotensin-activated signaling pathway|identi
Ahctf1	1934.84	0.0697057	12.9924	1.87338	0.905646	1.35066e-38	1.52386e-37	8.12334	8.32866	11.2475	12.9063	12.2797	226747	AT hook containing transcription factor 1	GO:0000775,GO:0000776,GO:0000785,GO:0003677,GO:0005634,GO:0005643,GO:0005694,GO:0005737,GO:0007049,GO:0007275,GO:0015031,GO:0016363,GO:0030097,GO:0031080,GO:0031965,GO:0032465,GO:0051028,GO:0051292,GO:0051301	chromosome, centromeric region|kinetochore|chromatin|DNA binding|nucleus|nuclear pore|chromosome|cytoplasm|cell cycle|multicellular organism development|protein transport|nuclear matrix|hemopoiesis|nuclear pore outer ring|nuclear membrane|regulation of cy
Ahcy	747.794	0.0874489	1.5582	1.09905	0.136263	0.119185	0.190047	15.6416	16.1321	13.8535	13.4803	13.9334	269378	S-adenosylhomocysteine hydrolase	GO:0002439,GO:0004013,GO:0005507,GO:0005515,GO:0005634,GO:0005829,GO:0007584,GO:0019510,GO:0030554,GO:0033353,GO:0042745,GO:0042802,GO:0043005,GO:0043621,GO:0051287	chronic inflammatory response to antigenic stimulus|adenosylhomocysteinase activity|copper ion binding|protein binding|nucleus|cytosol|response to nutrient|S-adenosylhomocysteine catabolic process|adenyl nucleotide binding|S-adenosylmethionine cycle|circa	mmu00270	Cysteine and methionine metabolism
Ahcyl1	2631.23	0.0557933	6.14528	1.26827	0.342866	7.98222e-10	3.60046e-09	31.9929	30.9453	30.6045	32.2528	31.4731	229709	S-adenosylhomocysteine hydrolase-like 1	GO:0003723,GO:0004013,GO:0005515,GO:0005737,GO:0005783,GO:0005829,GO:0005886,GO:0006378,GO:0006611,GO:0006730,GO:0006915,GO:0010765,GO:0016020,GO:0016324,GO:0031440,GO:0032412,GO:0033353,GO:0038166,GO:0042045,GO:0042802,GO:0043231,GO:0044070,GO:0044233,GO	RNA binding|adenosylhomocysteinase activity|protein binding|cytoplasm|endoplasmic reticulum|cytosol|plasma membrane|mRNA polyadenylation|protein export from nucleus|one-carbon metabolic process|apoptotic process|positive regulation of sodium ion transport	mmu00270	Cysteine and methionine metabolism
Ahcyl2	1692.51	0.0660673	1.15272	1.05421	0.076157	0.249026	0.350363	13.8888	14.8865	11.6732	11.7726	12.4115	74340	S-adenosylhomocysteine hydrolase-like 2	GO:0004013,GO:0005737,GO:0005783,GO:0005829,GO:0006730,GO:0016787,GO:0033353,GO:0043005,GO:0043231	adenosylhomocysteinase activity|cytoplasm|endoplasmic reticulum|cytosol|one-carbon metabolic process|hydrolase activity|S-adenosylmethionine cycle|neuron projection|intracellular membrane-bounded organelle	mmu00270	Cysteine and methionine metabolism
Ahdc1	188.28	0.168972	0.901597	1.11137	0.152344	0.367271	0.475464	0.786194	0.840626	0.64652	0.735175	0.756927	230793	AT hook, DNA binding motif, containing 1	GO:0003677	DNA binding
Ahi1	117.173	0.213231	-0.696964	0.902116	-0.148614	0.485826	0.589399	1.45616	1.34378	1.12779	0.880409	0.972201	52906	Abelson helper integration site 1	GO:0001738,GO:0001750,GO:0001947,GO:0002092,GO:0005515,GO:0005737,GO:0005813,GO:0005814,GO:0005856,GO:0005911,GO:0005912,GO:0005929,GO:0006903,GO:0007169,GO:0007275,GO:0007417,GO:0010628,GO:0010842,GO:0010976,GO:0016192,GO:0030030,GO:0030054,GO:0030154,GO	morphogenesis of a polarized epithelium|photoreceptor outer segment|heart looping|positive regulation of receptor internalization|protein binding|cytoplasm|centrosome|centriole|cytoskeleton|cell-cell junction|adherens junction|cilium|vesicle targeting|tra
Ahnak	16093	0.132306	5.54125	1.66225	0.733141	3.00317e-08	1.20928e-07	33.4639	35.7401	42.0311	51.4412	42.4422	66395	AHNAK nucleoprotein (desmoyokin)	GO:0005515,GO:0005634,GO:0005737,GO:0005829,GO:0005886,GO:0005911,GO:0015629,GO:0030315,GO:0031982,GO:0042383,GO:0042802,GO:0043034,GO:0043484,GO:0044291,GO:0044548,GO:0045121,GO:0070062,GO:0097493,GO:1901385	protein binding|nucleus|cytoplasm|cytosol|plasma membrane|cell-cell junction|actin cytoskeleton|T-tubule|vesicle|sarcolemma|identical protein binding|costamere|regulation of RNA splicing|cell-cell contact zone|S100 protein binding|membrane raft|extracellu	mmu05132	Salmonella infection
Ahnak2	1267.93	0.0931124	8.68835	1.75199	0.808993	3.67728e-18	2.42637e-17	4.47209	4.2408	5.51861	6.908	5.61402	100041194	AHNAK nucleoprotein 2	GO:0001778,GO:0005634,GO:0005737,GO:0005829,GO:0005886,GO:0030018,GO:0030315,GO:0030659,GO:0043034,GO:0043484	plasma membrane repair|nucleus|cytoplasm|cytosol|plasma membrane|Z disc|T-tubule|cytoplasmic vesicle membrane|costamere|regulation of RNA splicing	mmu05132	Salmonella infection
Ahr	407.649	0.139394	17.4573	5.4018	2.43344	3.02868e-68	5.02947e-67	1.30483	1.03112	4.82223	4.99168	5.07396	11622	aryl-hydrocarbon receptor	GO:0000122,GO:0000902,GO:0000976,GO:0000981,GO:0000987,GO:0001094,GO:0001223,GO:0001541,GO:0001568,GO:0001569,GO:0001782,GO:0001889,GO:0001922,GO:0001974,GO:0002260,GO:0002376,GO:0002819,GO:0002841,GO:0003085,GO:0003214,GO:0003243,GO:0003677,GO:0003700,GO	negative regulation of transcription by RNA polymerase II|cell morphogenesis|transcription cis-regulatory region binding|DNA-binding transcription factor activity, RNA polymerase II-specific|cis-regulatory region sequence-specific DNA binding|TFIID-class	mmu04659,mmu04934	Th17 cell differentiation|Cushing syndrome	bHLH
Ahrr	95.4201	0.233578	-5.31704	0.422804	-1.24194	1.0547e-07	4.08482e-07	1.39931	1.48162	0.458498	0.471137	0.510644	11624	aryl-hydrocarbon receptor repressor	GO:0000122,GO:0000976,GO:0003677,GO:0004879,GO:0005634,GO:0005654,GO:0005737,GO:0005829,GO:0006355,GO:0006357,GO:0006805,GO:0009410,GO:0033235,GO:0034751,GO:0045892,GO:0046983	negative regulation of transcription by RNA polymerase II|transcription cis-regulatory region binding|DNA binding|nuclear receptor activity|nucleus|nucleoplasm|cytoplasm|cytosol|regulation of transcription, DNA-templated|regulation of transcription by RNA			bHLH
Ahsa1	6416.22	0.0414608	-8.51895	0.782844	-0.353203	1.61007e-17	1.04022e-16	269.891	270.089	166.268	166.053	167.204	217737	AHA1, activator of heat shock protein ATPase 1	GO:0001671,GO:0005515,GO:0005737,GO:0005783,GO:0005829,GO:0006457,GO:0032781,GO:0051087,GO:0051879	ATPase activator activity|protein binding|cytoplasm|endoplasmic reticulum|cytosol|protein folding|positive regulation of ATPase activity|chaperone binding|Hsp90 protein binding
Ahsa2	440.688	0.115904	-1.15282	0.911544	-0.133616	0.248983	0.350341	6.12528	6.73101	5.00564	4.43984	4.39731	268390	AHA1, activator of heat shock protein ATPase 2	GO:0001671,GO:0005829,GO:0006457,GO:0032781,GO:0051087,GO:0051879	ATPase activator activity|cytosol|protein folding|positive regulation of ATPase activity|chaperone binding|Hsp90 protein binding
AI182371	1.89655	1.67234	-0.460206	0.586573	-0.769618	0.645369	0.731157	0.0338314	0.0641634	0.0161329	0	0.0520444	98870	expressed sequence AI182371
AI413582	352.084	0.126211	-6.78478	0.552361	-0.856317	1.16263e-11	5.84059e-11	34.3002	31.6227	14.3687	13.4423	15.2067	106672	expressed sequence AI413582	GO:0016020,GO:0016021	membrane|integral component of membrane
AI429214	7.1804	0.864642	-0.9692	0.559414	-0.838012	0.332445	0.440344	0.355774	0.216883	0.218127	0.0789425	0.0781862	621080	expressed sequence AI429214
AI467606	324.617	0.13329	-12.4807	0.315661	-1.66355	9.51595e-36	1.01042e-34	14.8444	13.8191	3.69042	3.42101	3.57389	101602	expressed sequence AI467606	GO:0016020,GO:0016021	membrane|integral component of membrane
AI597479	313.254	0.135976	-1.15349	0.896984	-0.156846	0.248711	0.350033	5.27062	5.79007	4.2988	3.56388	3.85464	98404	expressed sequence AI597479	GO:0005634,GO:0048598,GO:0072669	nucleus|embryonic morphogenesis|tRNA-splicing ligase complex
AI661453	8.28521	0.895539	-1.42797	0.412137	-1.2788	0.1533	0.235064	0.168186	0.121961	0.00943543	0.112688	0.0202924	224833	expressed sequence AI661453
AI837181	673.849	0.0927259	6.07279	1.47745	0.563105	1.25708e-09	5.59054e-09	18.9343	19.8482	22.7568	22.1736	22.7868	107242	expressed sequence AI837181
AI987944	261.31	0.143396	0.0990607	1.00989	0.0142049	0.92109	0.945555	4.15972	3.83044	3.11255	3.04699	3.37444	233168	expressed sequence AI987944	GO:0000122,GO:0000977,GO:0000981,GO:0001227,GO:0006357	negative regulation of transcription by RNA polymerase II|RNA polymerase II transcription regulatory region sequence-specific DNA binding|DNA-binding transcription factor activity, RNA polymerase II-specific|DNA-binding transcription repressor activity, R	mmu05168	Herpes simplex virus 1 infection	zf-C2H2
Aida	2059.31	0.061929	9.09812	1.47779	0.563437	9.19111e-20	6.46214e-19	27.2725	28.3708	33.8106	31.9034	31.4427	108909	axin interactor, dorsalization associated	GO:0005515,GO:0005737,GO:0007275,GO:0009953,GO:0016020,GO:0019904,GO:0030178,GO:0031333,GO:0035091,GO:0043254,GO:0043508,GO:0046329,GO:0048264,GO:2000016	protein binding|cytoplasm|multicellular organism development|dorsal/ventral pattern formation|membrane|protein domain specific binding|negative regulation of Wnt signaling pathway|negative regulation of protein-containing complex assembly|phosphatidylinos
Aif1	465.156	0.108503	2.46021	1.20325	0.26694	0.0138855	0.0284458	22.4873	23.8114	22.0488	21.7765	22.0162	11629	allograft inflammatory factor 1	GO:0001726,GO:0001774,GO:0001891,GO:0001934,GO:0003779,GO:0005509,GO:0005515,GO:0005634,GO:0005737,GO:0005829,GO:0005856,GO:0005884,GO:0005886,GO:0006911,GO:0008284,GO:0010629,GO:0014739,GO:0016020,GO:0016601,GO:0030027,GO:0030041,GO:0030046,GO:0030335,GO	ruffle|microglial cell activation|phagocytic cup|positive regulation of protein phosphorylation|actin binding|calcium ion binding|protein binding|nucleus|cytoplasm|cytosol|cytoskeleton|actin filament|plasma membrane|phagocytosis, engulfment|positive regul
Aif1l	4.28024	1.32736	1.72099	4.87151	2.28437	0.0852527	0.142172	0.0505753	0	0.112548	0.139653	0.0345788	108897	allograft inflammatory factor 1-like	GO:0003779,GO:0005509,GO:0005737,GO:0005856,GO:0005884,GO:0005886,GO:0005925,GO:0015629,GO:0016020,GO:0032587,GO:0032991,GO:0042995,GO:0046872,GO:0051015,GO:0051017,GO:0097178	actin binding|calcium ion binding|cytoplasm|cytoskeleton|actin filament|plasma membrane|focal adhesion|actin cytoskeleton|membrane|ruffle membrane|protein-containing complex|cell projection|metal ion binding|actin filament binding|actin filament bundle as
Aifm1	482.283	0.11363	-1.07497	0.918818	-0.122149	0.282389	0.387683	11.1633	13.3371	8.74193	9.16483	8.71049	26926	apoptosis-inducing factor, mitochondrion-associated 1	GO:0003677,GO:0004174,GO:0005515,GO:0005634,GO:0005737,GO:0005739,GO:0005741,GO:0005743,GO:0005758,GO:0005829,GO:0006915,GO:0006919,GO:0006979,GO:0008637,GO:0010942,GO:0016020,GO:0016174,GO:0016491,GO:0016651,GO:0030182,GO:0032981,GO:0033108,GO:0043065,GO	DNA binding|electron-transferring-flavoprotein dehydrogenase activity|protein binding|nucleus|cytoplasm|mitochondrion|mitochondrial outer membrane|mitochondrial inner membrane|mitochondrial intermembrane space|cytosol|apoptotic process|activation of cyste	mmu04210,mmu04217	Apoptosis|Necroptosis
Aifm2	483.785	0.107132	-2.38215	0.837869	-0.255204	0.0172119	0.0345622	5.60634	5.3248	3.5364	3.76609	3.52076	71361	apoptosis-inducing factor, mitochondrion-associated 2	GO:0003677,GO:0004174,GO:0005515,GO:0005634,GO:0005737,GO:0005739,GO:0005741,GO:0005811,GO:0005829,GO:0005886,GO:0006743,GO:0008637,GO:0016020,GO:0016021,GO:0016491,GO:0016655,GO:0031966,GO:0043065,GO:0050660,GO:0110076,GO:1900407	DNA binding|electron-transferring-flavoprotein dehydrogenase activity|protein binding|nucleus|cytoplasm|mitochondrion|mitochondrial outer membrane|lipid droplet|cytosol|plasma membrane|ubiquinone metabolic process|apoptotic mitochondrial changes|membrane|	mmu04115	p53 signaling pathway
Aig1	199.865	0.160571	-1.02434	0.89225	-0.16448	0.305673	0.411302	2.1096	2.22649	1.49845	1.59036	1.48459	66253	androgen-induced 1	GO:0005886,GO:0006629,GO:0016020,GO:0016021,GO:0016787,GO:0042758	plasma membrane|lipid metabolic process|membrane|integral component of membrane|hydrolase activity|long-chain fatty acid catabolic process
Aim2	837.823	0.101209	11.8167	2.29096	1.19595	3.20003e-32	3.14101e-31	3.40342	3.5175	6.84438	6.40821	5.47748	383619	absent in melanoma 2	GO:0002218,GO:0002230,GO:0002376,GO:0003677,GO:0003690,GO:0005515,GO:0005634,GO:0005654,GO:0005737,GO:0005739,GO:0005829,GO:0006915,GO:0006954,GO:0032088,GO:0032611,GO:0032731,GO:0033209,GO:0035458,GO:0035690,GO:0042802,GO:0044546,GO:0045087,GO:0051092,GO	activation of innate immune response|positive regulation of defense response to virus by host|immune system process|DNA binding|double-stranded DNA binding|protein binding|nucleus|nucleoplasm|cytoplasm|mitochondrion|cytosol|apoptotic process|inflammatory	mmu04621,mmu04623	NOD-like receptor signaling pathway|Cytosolic DNA-sensing pathway
Aimp1	743.351	0.0972272	2.21725	1.16117	0.215577	0.0266061	0.0509671	31.0523	28.4335	29.1787	24.6094	27.7774	13722	aminoacyl tRNA synthetase complex-interacting multifunctional protein 1	GO:0000049,GO:0001525,GO:0001937,GO:0003723,GO:0005125,GO:0005576,GO:0005615,GO:0005634,GO:0005737,GO:0005783,GO:0005794,GO:0005829,GO:0006412,GO:0006915,GO:0006954,GO:0007267,GO:0009986,GO:0017101,GO:0042803,GO:0050900,GO:0051020,GO:0070094	tRNA binding|angiogenesis|negative regulation of endothelial cell proliferation|RNA binding|cytokine activity|extracellular region|extracellular space|nucleus|cytoplasm|endoplasmic reticulum|Golgi apparatus|cytosol|translation|apoptotic process|inflammato
Aimp2	377.606	0.11876	-0.193416	0.984204	-0.0229701	0.846633	0.892546	17.9807	18.8434	14.3439	14.486	14.0026	231872	aminoacyl tRNA synthetase complex-interacting multifunctional protein 2	GO:0005515,GO:0005634,GO:0005737,GO:0005829,GO:0006412,GO:0006915,GO:0007275,GO:0008285,GO:0017101,GO:0030154,GO:0031398,GO:0060090,GO:0060510,GO:0065003,GO:1901216,GO:1903632	protein binding|nucleus|cytoplasm|cytosol|translation|apoptotic process|multicellular organism development|negative regulation of cell population proliferation|aminoacyl-tRNA synthetase multienzyme complex|cell differentiation|positive regulation of prote
Aip	1423.22	0.069449	-0.942323	0.955652	-0.0654434	0.346027	0.453706	36.7154	36.6164	26.2571	27.9433	28.6377	11632	aryl-hydrocarbon receptor-interacting protein	GO:0003712,GO:0003755,GO:0005515,GO:0005737,GO:0005829,GO:0005886,GO:0006626,GO:0006805,GO:0010738,GO:0016020,GO:0017162,GO:0022417,GO:0034751,GO:0036004,GO:0051082,GO:0051344	transcription coregulator activity|peptidyl-prolyl cis-trans isomerase activity|protein binding|cytoplasm|cytosol|plasma membrane|protein targeting to mitochondrion|xenobiotic metabolic process|regulation of protein kinase A signaling|membrane|aryl hydroc	mmu04934	Cushing syndrome
Aipl1	3.52332	1.27624	0.834759	2.09268	1.06535	0.403854	0.512153	0.0249205	0.0157545	0.0316897	0.0602113	0.0085192	114230	aryl hydrocarbon receptor-interacting protein-like 1	GO:0001895,GO:0001917,GO:0001918,GO:0003755,GO:0005634,GO:0005654,GO:0005737,GO:0005829,GO:0007601,GO:0007603,GO:0018343,GO:0022400,GO:0043066	retina homeostasis|photoreceptor inner segment|farnesylated protein binding|peptidyl-prolyl cis-trans isomerase activity|nucleus|nucleoplasm|cytoplasm|cytosol|visual perception|phototransduction, visible light|protein farnesylation|regulation of rhodopsin	mmu04934	Cushing syndrome
Ajuba	37.4098	0.403402	-0.195216	0.946877	-0.0787508	0.845224	0.891657	0.653729	0.606443	0.257523	0.588632	0.568418	16475	ajuba LIM protein	GO:0000122,GO:0000932,GO:0001666,GO:0003682,GO:0003714,GO:0005515,GO:0005634,GO:0005654,GO:0005667,GO:0005737,GO:0005794,GO:0005829,GO:0005856,GO:0005886,GO:0005911,GO:0005912,GO:0005925,GO:0006355,GO:0007010,GO:0007049,GO:0007155,GO:0016020,GO:0016339,GO	negative regulation of transcription by RNA polymerase II|P-body|response to hypoxia|chromatin binding|transcription corepressor activity|protein binding|nucleus|nucleoplasm|transcription regulator complex|cytoplasm|Golgi apparatus|cytosol|cytoskeleton|pl	mmu04390,mmu04392	Hippo signaling pathway|Hippo signaling pathway - multiple species
Ak1	77.8688	0.257752	-1.93103	0.708221	-0.497727	0.0534794	0.0943591	2.03735	2.0572	1.11546	0.996219	1.31557	11636	adenylate kinase 1	GO:0000166,GO:0001520,GO:0004017,GO:0004550,GO:0005524,GO:0005737,GO:0005829,GO:0005886,GO:0006139,GO:0006165,GO:0006172,GO:0009142,GO:0010828,GO:0016301,GO:0016310,GO:0016740,GO:0016776,GO:0019205,GO:0030017,GO:0036126,GO:0043005,GO:0046033,GO:0046034,GO	nucleotide binding|outer dense fiber|adenylate kinase activity|nucleoside diphosphate kinase activity|ATP binding|cytoplasm|cytosol|plasma membrane|nucleobase-containing compound metabolic process|nucleoside diphosphate phosphorylation|ADP biosynthetic pr	mmu00230,mmu00730	Purine metabolism|Thiamine metabolism
Ak2	1492.48	0.0698052	13.268	1.90023	0.926177	3.5479e-40	4.12103e-39	23.4581	25.2953	36.585	35.4842	37.4333	11637	adenylate kinase 2	GO:0000166,GO:0004017,GO:0004550,GO:0005524,GO:0005634,GO:0005737,GO:0005739,GO:0005743,GO:0005758,GO:0005829,GO:0006139,GO:0006172,GO:0016301,GO:0016740,GO:0016776,GO:0019205,GO:0036126,GO:0046033,GO:0046034,GO:0046060,GO:0097226	nucleotide binding|adenylate kinase activity|nucleoside diphosphate kinase activity|ATP binding|nucleus|cytoplasm|mitochondrion|mitochondrial inner membrane|mitochondrial intermembrane space|cytosol|nucleobase-containing compound metabolic process|ADP bio	mmu00230,mmu00730	Purine metabolism|Thiamine metabolism
Ak3	1264.7	0.0708667	1.34459	1.06828	0.0952867	0.178757	0.267251	9.7738	9.71817	8.35674	7.91735	8.32801	56248	adenylate kinase 3	GO:0000166,GO:0004017,GO:0005524,GO:0005525,GO:0005737,GO:0005739,GO:0005758,GO:0005759,GO:0006139,GO:0006172,GO:0006756,GO:0009142,GO:0016301,GO:0016310,GO:0016740,GO:0016776,GO:0019205,GO:0042802,GO:0046033,GO:0046034,GO:0046039,GO:0046041,GO:0046051,GO	nucleotide binding|adenylate kinase activity|ATP binding|GTP binding|cytoplasm|mitochondrion|mitochondrial intermembrane space|mitochondrial matrix|nucleobase-containing compound metabolic process|ADP biosynthetic process|AMP phosphorylation|nucleoside tr	mmu00230	Purine metabolism
Ak4	728.583	0.104916	22.3115	5.06592	2.34082	2.86008e-110	7.26829e-109	1.51695	1.76455	6.74506	6.47859	6.43726	11639	adenylate kinase 4	GO:0000166,GO:0002082,GO:0004017,GO:0004550,GO:0005524,GO:0005525,GO:0005737,GO:0005739,GO:0005759,GO:0006139,GO:0006165,GO:0009142,GO:0016301,GO:0016310,GO:0016740,GO:0016776,GO:0019205,GO:0046033,GO:0046034,GO:0046039,GO:0046899,GO:0071456,GO:2001169	nucleotide binding|regulation of oxidative phosphorylation|adenylate kinase activity|nucleoside diphosphate kinase activity|ATP binding|GTP binding|cytoplasm|mitochondrion|mitochondrial matrix|nucleobase-containing compound metabolic process|nucleoside di	mmu00230,mmu00730	Purine metabolism|Thiamine metabolism
Ak6	284.364	0.151582	1.81687	1.21033	0.275406	0.0692364	0.118602	13.7783	15.4023	12.5652	12.8613	16.3481	102216272	adenylate kinase 6	GO:0004017,GO:0005524,GO:0005634,GO:0005654,GO:0005737,GO:0005813,GO:0005829,GO:0015030,GO:0016607	adenylate kinase activity|ATP binding|nucleus|nucleoplasm|cytoplasm|centrosome|cytosol|Cajal body|nuclear speck	mmu00230,mmu03008	Purine metabolism|Ribosome biogenesis in eukaryotes
Ak8	28.4346	0.426691	-1.78043	0.590622	-0.759693	0.075006	0.127075	0.776702	0.824215	0.299831	0.478728	0.341382	68870	adenylate kinase 8	GO:0000166,GO:0004017,GO:0004127,GO:0004550,GO:0005524,GO:0005737,GO:0005930,GO:0006139,GO:0006165,GO:0009142,GO:0016301,GO:0016310,GO:0016740,GO:0019205,GO:0021591,GO:0036126	nucleotide binding|adenylate kinase activity|cytidylate kinase activity|nucleoside diphosphate kinase activity|ATP binding|cytoplasm|axoneme|nucleobase-containing compound metabolic process|nucleoside diphosphate phosphorylation|nucleoside triphosphate bi	mmu00230,mmu00730	Purine metabolism|Thiamine metabolism
Akap1	529.029	0.102201	1.35623	1.10084	0.138607	0.175027	0.262672	6.74941	6.9791	6.12891	5.83649	5.89103	11640	A kinase (PRKA) anchor protein 1	GO:0003676,GO:0003723,GO:0005515,GO:0005739,GO:0005741,GO:0005783,GO:0005811,GO:0006915,GO:0008017,GO:0010614,GO:0016020,GO:0016021,GO:0019901,GO:0019903,GO:0030061,GO:0030346,GO:0031594,GO:0034237,GO:0035308,GO:0042308,GO:0045211,GO:0048487,GO:0060090,GO	nucleic acid binding|RNA binding|protein binding|mitochondrion|mitochondrial outer membrane|endoplasmic reticulum|lipid droplet|apoptotic process|microtubule binding|negative regulation of cardiac muscle hypertrophy|membrane|integral component of membrane
Akap10	1398.24	0.072464	-17.875	0.407454	-1.29529	1.84799e-71	3.20829e-70	7.52717	7.4076	2.26444	2.36866	2.56092	56697	A kinase (PRKA) anchor protein 10	GO:0005737,GO:0005739,GO:0005829,GO:0005886,GO:0008104,GO:0016020,GO:0032991,GO:0051018	cytoplasm|mitochondrion|cytosol|plasma membrane|protein localization|membrane|protein-containing complex|protein kinase A binding
Akap11	687.067	0.0940245	-7.31958	0.620619	-0.68822	2.48742e-13	1.36236e-12	5.27144	5.52975	2.47848	2.65268	2.79519	219181	A kinase (PRKA) anchor protein 11	GO:0001934,GO:0003091,GO:0005515,GO:0005730,GO:0005737,GO:0005777,GO:0005829,GO:0005886,GO:0008157,GO:0019207,GO:0030866,GO:0032991,GO:0034236,GO:0034237,GO:0034613,GO:0036010,GO:1903142	positive regulation of protein phosphorylation|renal water homeostasis|protein binding|nucleolus|cytoplasm|peroxisome|cytosol|plasma membrane|protein phosphatase 1 binding|kinase regulator activity|cortical actin cytoskeleton organization|protein-containi
Akap12	15.6532	0.575899	-0.757091	0.739177	-0.436008	0.448995	0.555194	0.135475	0.204037	0.076003	0.0907706	0.130765	83397	A kinase (PRKA) anchor protein (gravin) 12	GO:0005516,GO:0005737,GO:0005829,GO:0005856,GO:0005886,GO:0007165,GO:0007193,GO:0008179,GO:0010738,GO:0010739,GO:0016020,GO:0030159,GO:0032760,GO:0043025,GO:0043116,GO:0050804,GO:0051018,GO:0051770,GO:0061870,GO:0070374,GO:0090036,GO:0098685,GO:1900143	calmodulin binding|cytoplasm|cytosol|cytoskeleton|plasma membrane|signal transduction|adenylate cyclase-inhibiting G protein-coupled receptor signaling pathway|adenylate cyclase binding|regulation of protein kinase A signaling|positive regulation of prote
Akap13	3685.02	0.0546413	24.4998	2.52924	1.3387	1.48276e-132	4.39613e-131	4.85974	4.96695	9.37576	10.1934	9.80601	75547	A kinase (PRKA) anchor protein 13	GO:0004691,GO:0005078,GO:0005085,GO:0005634,GO:0005737,GO:0005829,GO:0005856,GO:0005884,GO:0005938,GO:0007186,GO:0007507,GO:0015629,GO:0016020,GO:0030864,GO:0031267,GO:0035023,GO:0035025,GO:0035556,GO:0043123,GO:0043406,GO:0046872,GO:0048471,GO:0051018,GO	cAMP-dependent protein kinase activity|MAP-kinase scaffold activity|guanyl-nucleotide exchange factor activity|nucleus|cytoplasm|cytosol|cytoskeleton|actin filament|cell cortex|G protein-coupled receptor signaling pathway|heart development|actin cytoskele	mmu04928,mmu05163	Parathyroid hormone synthesis, secretion and action|Human cytomegalovirus infection
Akap17a	954.145	0.0804372	4.8185	1.3082	0.387587	1.44641e-06	5.06554e-06	10.3331	9.93365	10.1577	10.7565	10.4177	118568424
Akap17b	58.636	0.2955	-3.62487	0.475939	-1.07115	0.000289109	0.000794073	0.777733	0.798335	0.267639	0.323793	0.296022	338351	A kinase (PRKA) anchor protein 17B	GO:0003676,GO:0003723,GO:0005634,GO:0005681,GO:0006397,GO:0008380	nucleic acid binding|RNA binding|nucleus|spliceosomal complex|mRNA processing|RNA splicing
Akap3	10.0565	0.753257	-2.75515	0.237281	-2.07533	0.00586653	0.0129339	0.299992	0.374312	0.0903503	0.049048	0.0485781	11642	A kinase (PRKA) anchor protein 3	GO:0001669,GO:0001835,GO:0005515,GO:0005737,GO:0006928,GO:0007178,GO:0008104,GO:0031410,GO:0031514,GO:0035686,GO:0051018,GO:0097225,GO:0097228	acrosomal vesicle|blastocyst hatching|protein binding|cytoplasm|movement of cell or subcellular component|transmembrane receptor protein serine/threonine kinase signaling pathway|protein localization|cytoplasmic vesicle|motile cilium|sperm fibrous sheath|
Akap6	25.9628	0.536893	4.88339	6.15542	2.62186	1.04277e-06	3.7049e-06	0.0201936	0.0218848	0.112803	0.0985763	0.0946734	238161	A kinase (PRKA) anchor protein 6	GO:0001934,GO:0005515,GO:0005634,GO:0005635,GO:0005737,GO:0005901,GO:0007194,GO:0008179,GO:0010738,GO:0014701,GO:0014704,GO:0016529,GO:0019899,GO:0030307,GO:0030315,GO:0031965,GO:0032991,GO:0034237,GO:0034629,GO:0034704,GO:0042383,GO:0043495,GO:0044325,GO	positive regulation of protein phosphorylation|protein binding|nucleus|nuclear envelope|cytoplasm|caveola|negative regulation of adenylate cyclase activity|adenylate cyclase binding|regulation of protein kinase A signaling|junctional sarcoplasmic reticulu
Akap7	98.8006	0.247861	-0.603955	0.90144	-0.149697	0.545874	0.644253	0.242111	0.299741	0.243735	0.160171	0.172431	432442	A kinase (PRKA) anchor protein 7	GO:0000166,GO:0005515,GO:0005634,GO:0005737,GO:0005829,GO:0005886,GO:0007178,GO:0008022,GO:0008104,GO:0010738,GO:0016020,GO:0016208,GO:0016324,GO:0016328,GO:0016529,GO:0019901,GO:0019904,GO:0030315,GO:0032991,GO:0034237,GO:0050804,GO:0051018,GO:0060306,GO	nucleotide binding|protein binding|nucleus|cytoplasm|cytosol|plasma membrane|transmembrane receptor protein serine/threonine kinase signaling pathway|protein C-terminus binding|protein localization|regulation of protein kinase A signaling|membrane|AMP bin
Akap8	1081.1	0.0761686	-4.33448	0.795453	-0.330151	1.46107e-05	4.65719e-05	15.9282	16.6073	9.82439	10.4883	10.2818	56399	A kinase (PRKA) anchor protein 8	GO:0000785,GO:0000793,GO:0001939,GO:0002376,GO:0003677,GO:0003682,GO:0003690,GO:0005515,GO:0005634,GO:0005654,GO:0005730,GO:0005737,GO:0005739,GO:0005794,GO:0007076,GO:0008270,GO:0015031,GO:0016363,GO:0031065,GO:0032720,GO:0033127,GO:0034237,GO:0042826,GO	chromatin|condensed chromosome|female pronucleus|immune system process|DNA binding|chromatin binding|double-stranded DNA binding|protein binding|nucleus|nucleoplasm|nucleolus|cytoplasm|mitochondrion|Golgi apparatus|mitotic chromosome condensation|zinc ion
Akap8l	352.066	0.124749	-0.999019	0.917241	-0.124627	0.317786	0.424783	9.86793	9.99912	6.8749	7.70585	6.96212	54194	A kinase (PRKA) anchor protein 8-like	GO:0000785,GO:0003677,GO:0005521,GO:0005634,GO:0005737,GO:0006397,GO:0007076,GO:0010793,GO:0016363,GO:0016607,GO:0031065,GO:0033127,GO:0034237,GO:0042826,GO:0044839,GO:0045944,GO:0046872,GO:0051081,GO:1990904	chromatin|DNA binding|lamin binding|nucleus|cytoplasm|mRNA processing|mitotic chromosome condensation|regulation of mRNA export from nucleus|nuclear matrix|nuclear speck|positive regulation of histone deacetylation|regulation of histone phosphorylation|pr
Akap9	878.743	0.0978268	2.76546	1.20626	0.270536	0.00568424	0.0125579	1.79507	2.08278	1.7408	2.04866	1.74139	100986	A kinase (PRKA) anchor protein (yotiao) 9	GO:0000242,GO:0005515,GO:0005737,GO:0005794,GO:0005795,GO:0005801,GO:0005813,GO:0005856,GO:0007165,GO:0007194,GO:0007283,GO:0015459,GO:0033138,GO:0034237,GO:0034629,GO:0034705,GO:0036064,GO:0043025,GO:0044307,GO:0051661,GO:0060009,GO:0060090,GO:0060307,GO	pericentriolar material|protein binding|cytoplasm|Golgi apparatus|Golgi stack|cis-Golgi network|centrosome|cytoskeleton|signal transduction|negative regulation of adenylate cyclase activity|spermatogenesis|potassium channel regulator activity|positive reg
Akip1	289.238	0.13809	-3.47416	0.717104	-0.479745	0.000512456	0.00135535	13.7455	12.2951	7.65492	6.86429	7.5317	57373	A kinase (PRKA) interacting protein 1	GO:0005515,GO:0005634,GO:0005654,GO:0034446,GO:0048471,GO:1901222	protein binding|nucleus|nucleoplasm|substrate adhesion-dependent cell spreading|perinuclear region of cytoplasm|regulation of NIK/NF-kappaB signaling
Akirin1	2511.77	0.0552253	5.21599	1.22099	0.288055	1.82834e-07	6.94844e-07	53.6269	53.5026	52.6878	50.3097	51.551	68050	akirin 1	GO:0000785,GO:0003712,GO:0005634,GO:0005654,GO:0010592,GO:0010759,GO:0014839,GO:0031965,GO:0045663,GO:0045944,GO:1902723,GO:1902725	chromatin|transcription coregulator activity|nucleus|nucleoplasm|positive regulation of lamellipodium assembly|positive regulation of macrophage chemotaxis|myoblast migration involved in skeletal muscle regeneration|nuclear membrane|positive regulation of
Akirin2	846.786	0.0879957	0.0256883	1.00157	0.00226046	0.979506	0.985349	27.6222	27.9833	20.3443	23.3912	22.1114	433693	akirin 2	GO:0000122,GO:0000785,GO:0002376,GO:0003712,GO:0005515,GO:0005634,GO:0005654,GO:0007275,GO:0008284,GO:0009792,GO:0010629,GO:0010950,GO:0017053,GO:0019899,GO:0032496,GO:0032755,GO:0042802,GO:0045087,GO:0045089,GO:0045892,GO:0045944	negative regulation of transcription by RNA polymerase II|chromatin|immune system process|transcription coregulator activity|protein binding|nucleus|nucleoplasm|multicellular organism development|positive regulation of cell population proliferation|embryo
Akna	4670.48	0.0583403	46.917	6.66752	2.73715	0	0	8.47036	8.89626	43.9151	48.1443	44.8068	100182	AT-hook transcription factor	GO:0001650,GO:0001837,GO:0003677,GO:0005515,GO:0005634,GO:0005654,GO:0005737,GO:0005813,GO:0005814,GO:0005829,GO:0005856,GO:0005874,GO:0007399,GO:0021849,GO:0043231,GO:0045944,GO:0050727,GO:0060232,GO:0060234	fibrillar center|epithelial to mesenchymal transition|DNA binding|protein binding|nucleus|nucleoplasm|cytoplasm|centrosome|centriole|cytosol|cytoskeleton|microtubule|nervous system development|neuroblast division in subventricular zone|intracellular membr
Akr1a1	23857	0.0414171	2.7224	1.08129	0.112754	0.00648097	0.0141615	945.875	895.721	792.941	755.415	804.757	58810	aldo-keto reductase family 1, member A1 (aldehyde reductase)	GO:0004032,GO:0005737,GO:0005829,GO:0005886,GO:0008106,GO:0016020,GO:0016324,GO:0016491,GO:0019726,GO:0019853,GO:0042840,GO:0044597,GO:0044598,GO:0045202,GO:0046185,GO:0047655,GO:0047939,GO:0047941,GO:0110095	alditol:NADP+ 1-oxidoreductase activity|cytoplasm|cytosol|plasma membrane|alcohol dehydrogenase (NADP+) activity|membrane|apical plasma membrane|oxidoreductase activity|mevaldate reductase (NADPH) activity|L-ascorbic acid biosynthetic process|D-glucuronat	mmu00010,mmu00040,mmu00053,mmu00561,mmu00620	Glycolysis / Gluconeogenesis|Pentose and glucuronate interconversions|Ascorbate and aldarate metabolism|Glycerolipid metabolism|Pyruvate metabolism
Akr1b10	603.109	0.108512	-2.34444	0.838336	-0.2544	0.0190557	0.0378259	30.9241	26.1212	20.4999	17.606	18.3511	67861	aldo-keto reductase family 1, member B10 (aldose reductase)	GO:0004032,GO:0005739,GO:0005829,GO:0016918,GO:0052650,GO:0070401,GO:0070402	alditol:NADP+ 1-oxidoreductase activity|mitochondrion|cytosol|retinal binding|NADP-retinol dehydrogenase activity|NADP+ binding|NADPH binding	mmu00040,mmu00051,mmu00052,mmu00561,mmu00790	Pentose and glucuronate interconversions|Fructose and mannose metabolism|Galactose metabolism|Glycerolipid metabolism|Folate biosynthesis
Akr1b3	2554.18	0.0553391	0.805997	1.0314	0.0446032	0.420245	0.527814	104.324	100.376	83.0715	84.5676	81.8273	11677	aldo-keto reductase family 1, member B3 (aldose reductase)	GO:0001523,GO:0001758,GO:0001894,GO:0002070,GO:0003091,GO:0004032,GO:0005615,GO:0005654,GO:0005737,GO:0005829,GO:0005996,GO:0006061,GO:0009414,GO:0010033,GO:0016491,GO:0031098,GO:0032838,GO:0033010,GO:0035809,GO:0042415,GO:0042629,GO:0043066,GO:0043220,GO	retinoid metabolic process|retinal dehydrogenase activity|tissue homeostasis|epithelial cell maturation|renal water homeostasis|alditol:NADP+ 1-oxidoreductase activity|extracellular space|nucleoplasm|cytoplasm|cytosol|monosaccharide metabolic process|sorb	mmu00040,mmu00051,mmu00052,mmu00561,mmu00790	Pentose and glucuronate interconversions|Fructose and mannose metabolism|Galactose metabolism|Glycerolipid metabolism|Folate biosynthesis
Akr1b8	2519.05	0.0562132	-3.29436	0.879535	-0.185186	0.000986477	0.00249959	119.644	114.273	83.133	79.9036	80.0216	14187	aldo-keto reductase family 1, member B8	GO:0001523,GO:0001758,GO:0004032,GO:0005737,GO:0005739,GO:0005829,GO:0008106,GO:0016488,GO:0016491,GO:0044597,GO:0044598,GO:0045550,GO:0047718,GO:0052650,GO:0110095	retinoid metabolic process|retinal dehydrogenase activity|alditol:NADP+ 1-oxidoreductase activity|cytoplasm|mitochondrion|cytosol|alcohol dehydrogenase (NADP+) activity|farnesol catabolic process|oxidoreductase activity|daunorubicin metabolic process|doxo	mmu00040,mmu00051,mmu00052,mmu00561,mmu00790	Pentose and glucuronate interconversions|Fructose and mannose metabolism|Galactose metabolism|Glycerolipid metabolism|Folate biosynthesis
Akr1c12	70.4871	0.270187	0.341302	1.06601	0.0922154	0.732876	0.804219	3.35661	2.95291	2.81558	2.34506	2.77882	622402	aldo-keto reductase family 1, member C12	GO:0004032,GO:0004033,GO:0005829,GO:0006805,GO:0008202,GO:0016229,GO:0047086	alditol:NADP+ 1-oxidoreductase activity|aldo-keto reductase (NADP) activity|cytosol|xenobiotic metabolic process|steroid metabolic process|steroid dehydrogenase activity|ketosteroid monooxygenase activity
Akr1c13	485.821	0.108538	-0.688926	0.94949	-0.0747748	0.49087	0.59402	19.4057	21.7571	15.3378	15.7276	15.1371	27384	aldo-keto reductase family 1, member C13	GO:0004032,GO:0004033,GO:0005829,GO:0006805,GO:0008202,GO:0016229,GO:0016491,GO:0047086	alditol:NADP+ 1-oxidoreductase activity|aldo-keto reductase (NADP) activity|cytosol|xenobiotic metabolic process|steroid metabolic process|steroid dehydrogenase activity|oxidoreductase activity|ketosteroid monooxygenase activity
Akr1c14	9.63665	0.853045	1.2283	2.06736	1.04779	0.219336	0.314975	0.0683596	0.16206	0.228186	0.300838	0.0350536	105387	aldo-keto reductase family 1, member C14	GO:0004032,GO:0005829,GO:0006693,GO:0008202,GO:0016229,GO:0032052,GO:0042448,GO:0044597,GO:0044598,GO:0047023,GO:0047086	alditol:NADP+ 1-oxidoreductase activity|cytosol|prostaglandin metabolic process|steroid metabolic process|steroid dehydrogenase activity|bile acid binding|progesterone metabolic process|daunorubicin metabolic process|doxorubicin metabolic process|androste
Akr1cl	73.5694	0.325603	2.86894	1.91075	0.934137	0.00411847	0.00935529	1.52397	2.44299	3.49518	3.64453	1.82341	70861	aldo-keto reductase family 1, member C-like	GO:0004032,GO:0004033,GO:0005737,GO:0005829,GO:0006693,GO:0008202,GO:0016229,GO:0032052,GO:0042448,GO:0044597,GO:0044598,GO:0047023,GO:0047086	alditol:NADP+ 1-oxidoreductase activity|aldo-keto reductase (NADP) activity|cytoplasm|cytosol|prostaglandin metabolic process|steroid metabolic process|steroid dehydrogenase activity|bile acid binding|progesterone metabolic process|daunorubicin metabolic
Akr1e1	438.78	0.11191	-1.338	0.901416	-0.149736	0.180897	0.269829	8.79283	8.53733	5.85781	6.19263	6.4151	56043	aldo-keto reductase family 1, member E1	GO:0004032,GO:0005737,GO:0005829,GO:0016491,GO:0050571	alditol:NADP+ 1-oxidoreductase activity|cytoplasm|cytosol|oxidoreductase activity|1,5-anhydro-D-fructose reductase activity
Akr7a5	291.541	0.134197	-1.40472	0.877512	-0.18851	0.160105	0.243571	11.0259	10.8281	7.26015	7.53848	7.869	110198	aldo-keto reductase family 7, member A5 (aflatoxin aldehyde reductase)	GO:0004032,GO:0005635,GO:0005737,GO:0005739,GO:0005794,GO:0005829,GO:0016491,GO:0019119,GO:0044597,GO:0044598	alditol:NADP+ 1-oxidoreductase activity|nuclear envelope|cytoplasm|mitochondrion|Golgi apparatus|cytosol|oxidoreductase activity|phenanthrene-9,10-epoxide hydrolase activity|daunorubicin metabolic process|doxorubicin metabolic process	mmu00980	Metabolism of xenobiotics by cytochrome P450
Akt1	4786.75	0.0451132	-3.24779	0.903428	-0.146518	0.00116305	0.00292079	96.2568	95.1465	68.4611	68.6817	67.1837	11651	thymoma viral proto-oncogene 1	GO:0000166,GO:0001649,GO:0001893,GO:0001934,GO:0001938,GO:0002042,GO:0003376,GO:0004672,GO:0004674,GO:0004712,GO:0005080,GO:0005515,GO:0005516,GO:0005524,GO:0005547,GO:0005634,GO:0005654,GO:0005737,GO:0005739,GO:0005819,GO:0005829,GO:0005886,GO:0005911,GO	nucleotide binding|osteoblast differentiation|maternal placenta development|positive regulation of protein phosphorylation|positive regulation of endothelial cell proliferation|cell migration involved in sprouting angiogenesis|sphingosine-1-phosphate rece	mmu01521,mmu01522,mmu01524,mmu04010,mmu04012,mmu04014,mmu04015,mmu04022,mmu04024,mmu04062,mmu04066,mmu04068,mmu04071,mmu04072,mmu04140,mmu04150,mmu04151,mmu04152,mmu04210,mmu04211,mmu04213,mmu04218,mmu04261,mmu04370,mmu04371,mmu04380,mmu04510,mmu04550,mmu	EGFR tyrosine kinase inhibitor resistance|Endocrine resistance|Platinum drug resistance|MAPK signaling pathway|ErbB signaling pathway|Ras signaling pathway|Rap1 signaling pathway|cGMP-PKG signaling pathway|cAMP signaling pathway|Chemokine signaling pathwa
Akt1s1	679.705	0.0945143	-0.713795	0.954314	-0.0674638	0.475354	0.579239	11.444	11.1455	8.21934	9.09868	8.16082	67605	AKT1 substrate 1 (proline-rich)	GO:0005634,GO:0005737,GO:0005829,GO:0006469,GO:0007219,GO:0031931,GO:0032007,GO:0032991,GO:0042981,GO:0043523,GO:0045792,GO:0048011	nucleus|cytoplasm|cytosol|negative regulation of protein kinase activity|Notch signaling pathway|TORC1 complex|negative regulation of TOR signaling|protein-containing complex|regulation of apoptotic process|regulation of neuron apoptotic process|negative	mmu04140,mmu04150,mmu04152,mmu04211,mmu04213,mmu04714	Autophagy - animal|mTOR signaling pathway|AMPK signaling pathway|Longevity regulating pathway|Longevity regulating pathway - multiple species|Thermogenesis
Akt2	1668.86	0.0673145	2.14961	1.1055	0.1447	0.0315862	0.0593343	16.0482	15.0792	13.9073	13.8316	12.912	11652	thymoma viral proto-oncogene 2	GO:0000166,GO:0001934,GO:0004672,GO:0004674,GO:0005080,GO:0005515,GO:0005524,GO:0005634,GO:0005654,GO:0005737,GO:0005739,GO:0005768,GO:0005829,GO:0005886,GO:0005938,GO:0005975,GO:0005977,GO:0005978,GO:0006006,GO:0006417,GO:0006468,GO:0006915,GO:0007275,GO	nucleotide binding|positive regulation of protein phosphorylation|protein kinase activity|protein serine/threonine kinase activity|protein kinase C binding|protein binding|ATP binding|nucleus|nucleoplasm|cytoplasm|mitochondrion|endosome|cytosol|plasma mem	mmu01521,mmu01522,mmu01524,mmu04010,mmu04012,mmu04014,mmu04015,mmu04022,mmu04024,mmu04062,mmu04066,mmu04068,mmu04071,mmu04072,mmu04140,mmu04150,mmu04151,mmu04152,mmu04210,mmu04211,mmu04213,mmu04218,mmu04261,mmu04370,mmu04371,mmu04380,mmu04510,mmu04550,mmu	EGFR tyrosine kinase inhibitor resistance|Endocrine resistance|Platinum drug resistance|MAPK signaling pathway|ErbB signaling pathway|Ras signaling pathway|Rap1 signaling pathway|cGMP-PKG signaling pathway|cAMP signaling pathway|Chemokine signaling pathwa
Akt3	1169.41	0.0726989	1.02057	1.05277	0.074194	0.30746	0.413492	4.52733	4.72048	3.86776	3.77684	3.86073	23797	thymoma viral proto-oncogene 3	GO:0000002,GO:0000166,GO:0001938,GO:0004672,GO:0004674,GO:0005080,GO:0005515,GO:0005524,GO:0005634,GO:0005737,GO:0005886,GO:0006468,GO:0007165,GO:0010765,GO:0016020,GO:0016301,GO:0016310,GO:0016740,GO:0018105,GO:0018107,GO:0032008,GO:0032869,GO:0035556,GO	mitochondrial genome maintenance|nucleotide binding|positive regulation of endothelial cell proliferation|protein kinase activity|protein serine/threonine kinase activity|protein kinase C binding|protein binding|ATP binding|nucleus|cytoplasm|plasma membra	mmu01521,mmu01522,mmu01524,mmu04010,mmu04012,mmu04014,mmu04015,mmu04022,mmu04024,mmu04062,mmu04066,mmu04068,mmu04071,mmu04072,mmu04140,mmu04150,mmu04151,mmu04152,mmu04210,mmu04211,mmu04213,mmu04218,mmu04261,mmu04370,mmu04371,mmu04380,mmu04510,mmu04550,mmu	EGFR tyrosine kinase inhibitor resistance|Endocrine resistance|Platinum drug resistance|MAPK signaling pathway|ErbB signaling pathway|Ras signaling pathway|Rap1 signaling pathway|cGMP-PKG signaling pathway|cAMP signaling pathway|Chemokine signaling pathwa
Aktip	484.408	0.109797	0.0820824	1.00627	0.0090124	0.934581	0.955101	3.57879	3.52726	2.89417	2.5788	2.9743	14339	thymoma viral proto-oncogene 1 interacting protein	GO:0000209,GO:0001934,GO:0005634,GO:0005737,GO:0005886,GO:0006915,GO:0006974,GO:0007032,GO:0007040,GO:0008333,GO:0015031,GO:0016020,GO:0030897,GO:0032092,GO:0045022,GO:0061631,GO:0070695,GO:1905719	protein polyubiquitination|positive regulation of protein phosphorylation|nucleus|cytoplasm|plasma membrane|apoptotic process|cellular response to DNA damage stimulus|endosome organization|lysosome organization|endosome to lysosome transport|protein trans
Alad	238.808	0.14949	-2.37409	0.781923	-0.354902	0.0175925	0.0352664	3.12524	3.52241	2.08743	2.09205	1.96409	17025	aminolevulinate, delta-, dehydratase	GO:0003824,GO:0004655,GO:0005615,GO:0005829,GO:0006779,GO:0006783,GO:0007584,GO:0008152,GO:0008270,GO:0010033,GO:0010038,GO:0010043,GO:0016829,GO:0033014,GO:0042493,GO:0042802,GO:0045471,GO:0046685,GO:0046686,GO:0046872,GO:0051260,GO:0071353,GO:1901799,GO	catalytic activity|porphobilinogen synthase activity|extracellular space|cytosol|porphyrin-containing compound biosynthetic process|heme biosynthetic process|response to nutrient|metabolic process|zinc ion binding|response to organic substance|response to	mmu00860	Porphyrin and chlorophyll metabolism
Alas1	10093.2	0.0509359	28.4235	2.72788	1.44778	1.03484e-177	3.86163e-176	85.2527	88.8105	184.919	176.809	199.413	11655	aminolevulinic acid synthase 1	GO:0001666,GO:0003824,GO:0003870,GO:0005654,GO:0005739,GO:0005759,GO:0005829,GO:0006778,GO:0006783,GO:0009058,GO:0016740,GO:0016746,GO:0030170,GO:0033014,GO:0042541,GO:0042802,GO:0048821	response to hypoxia|catalytic activity|5-aminolevulinate synthase activity|nucleoplasm|mitochondrion|mitochondrial matrix|cytosol|porphyrin-containing compound metabolic process|heme biosynthetic process|biosynthetic process|transferase activity|acyltrans	mmu00260,mmu00860	Glycine, serine and threonine metabolism|Porphyrin and chlorophyll metabolism
Alcam	9607.75	0.0399392	13.9911	1.47304	0.558794	1.76623e-44	2.18649e-43	85.1828	84.6902	97.133	100.492	98.0716	11658	activated leukocyte cell adhesion molecule	GO:0001772,GO:0002250,GO:0002376,GO:0005515,GO:0005886,GO:0007155,GO:0007157,GO:0007411,GO:0008045,GO:0009897,GO:0016020,GO:0016021,GO:0030424,GO:0031226,GO:0042101,GO:0042802,GO:0042995,GO:0043025	immunological synapse|adaptive immune response|immune system process|protein binding|plasma membrane|cell adhesion|heterophilic cell-cell adhesion via plasma membrane cell adhesion molecules|axon guidance|motor neuron axon guidance|external side of plasma	mmu04514	Cell adhesion molecules
Aldh16a1	574.679	0.100793	-1.91373	0.874851	-0.192891	0.055655	0.0978389	13.3008	13.8381	8.8978	9.95573	9.21728	69748	aldehyde dehydrogenase 16 family, member A1	GO:0016491,GO:0016620	oxidoreductase activity|oxidoreductase activity, acting on the aldehyde or oxo group of donors, NAD or NADP as acceptor
Aldh18a1	312.487	0.155626	-5.00748	0.582652	-0.779295	5.5146e-07	2.00877e-06	8.02394	5.76807	3.49716	2.96313	3.02322	56454	aldehyde dehydrogenase 18 family, member A1	GO:0000166,GO:0003824,GO:0004349,GO:0004350,GO:0005524,GO:0005737,GO:0005739,GO:0005743,GO:0006536,GO:0006561,GO:0006592,GO:0008152,GO:0008652,GO:0009266,GO:0016020,GO:0016301,GO:0016310,GO:0016491,GO:0016620,GO:0016740,GO:0019240,GO:0031966,GO:0042802	nucleotide binding|catalytic activity|glutamate 5-kinase activity|glutamate-5-semialdehyde dehydrogenase activity|ATP binding|cytoplasm|mitochondrion|mitochondrial inner membrane|glutamate metabolic process|proline biosynthetic process|ornithine biosynthe	mmu00330	Arginine and proline metabolism
Aldh1a1	79.7412	0.270265	2.28973	1.53563	0.618835	0.0220367	0.0431497	1.17852	1.46005	1.88539	1.614	1.28662	11668	aldehyde dehydrogenase family 1, subfamily A1	GO:0001523,GO:0001758,GO:0002072,GO:0002138,GO:0004028,GO:0004029,GO:0005634,GO:0005737,GO:0005829,GO:0006979,GO:0016491,GO:0016620,GO:0018479,GO:0030392,GO:0042493,GO:0042572,GO:0042573,GO:0042802,GO:0042904,GO:0042905,GO:0043065,GO:0045471,GO:0048048,GO	retinoid metabolic process|retinal dehydrogenase activity|optic cup morphogenesis involved in camera-type eye development|retinoic acid biosynthetic process|3-chloroallyl aldehyde dehydrogenase activity|aldehyde dehydrogenase (NAD+) activity|nucleus|cytop	mmu00830	Retinol metabolism
Aldh1a2	4.88253	1.1857	1.74796	4.2063	2.07255	0.0804707	0.135117	0	0.0834067	0.125828	0.159384	0.135306	19378	aldehyde dehydrogenase family 1, subfamily A2	GO:0001523,GO:0001568,GO:0001758,GO:0001936,GO:0001947,GO:0002138,GO:0003007,GO:0004028,GO:0004029,GO:0005737,GO:0005829,GO:0007507,GO:0008284,GO:0008285,GO:0009855,GO:0009952,GO:0009954,GO:0010628,GO:0014032,GO:0016331,GO:0016491,GO:0016620,GO:0016918,GO	retinoid metabolic process|blood vessel development|retinal dehydrogenase activity|regulation of endothelial cell proliferation|heart looping|retinoic acid biosynthetic process|heart morphogenesis|3-chloroallyl aldehyde dehydrogenase activity|aldehyde deh	mmu00830	Retinol metabolism
Aldh1b1	258.621	0.151029	3.52387	1.44614	0.532206	0.000425299	0.00113875	4.60633	5.53702	6.02254	5.30722	6.01045	72535	aldehyde dehydrogenase 1 family, member B1	GO:0004029,GO:0005654,GO:0005739,GO:0005829,GO:0016491,GO:0016620,GO:0043231,GO:0043878	aldehyde dehydrogenase (NAD+) activity|nucleoplasm|mitochondrion|cytosol|oxidoreductase activity|oxidoreductase activity, acting on the aldehyde or oxo group of donors, NAD or NADP as acceptor|intracellular membrane-bounded organelle|glyceraldehyde-3-phos	mmu00010,mmu00053,mmu00071,mmu00280,mmu00310,mmu00330,mmu00340,mmu00380,mmu00410,mmu00561,mmu00620,mmu00770	Glycolysis / Gluconeogenesis|Ascorbate and aldarate metabolism|Fatty acid degradation|Valine, leucine and isoleucine degradation|Lysine degradation|Arginine and proline metabolism|Histidine metabolism|Tryptophan metabolism|beta-Alanine metabolism|Glycerol
Aldh1l1	391.936	0.118504	-1.0196	0.91966	-0.120827	0.307919	0.413917	7.57397	7.15276	5.31006	5.60425	5.08801	107747	aldehyde dehydrogenase 1 family, member L1	GO:0003824,GO:0004029,GO:0004030,GO:0005515,GO:0005737,GO:0005739,GO:0005829,GO:0006730,GO:0009058,GO:0009258,GO:0016155,GO:0016491,GO:0016620,GO:0016742,GO:0032991,GO:0033721,GO:0044877	catalytic activity|aldehyde dehydrogenase (NAD+) activity|aldehyde dehydrogenase [NAD(P)+] activity|protein binding|cytoplasm|mitochondrion|cytosol|one-carbon metabolic process|biosynthetic process|10-formyltetrahydrofolate catabolic process|formyltetrahy	mmu00670	One carbon pool by folate
Aldh1l2	11.5791	0.742176	-1.83847	0.388378	-1.36447	0.0659933	0.113674	0.12412	0.102348	0.0102936	0.0223521	0.0719482	216188	aldehyde dehydrogenase 1 family, member L2	GO:0003824,GO:0004029,GO:0005654,GO:0005737,GO:0005739,GO:0006730,GO:0009058,GO:0009258,GO:0016155,GO:0016491,GO:0016620,GO:0016742	catalytic activity|aldehyde dehydrogenase (NAD+) activity|nucleoplasm|cytoplasm|mitochondrion|one-carbon metabolic process|biosynthetic process|10-formyltetrahydrofolate catabolic process|formyltetrahydrofolate dehydrogenase activity|oxidoreductase activi	mmu00670	One carbon pool by folate
Aldh2	13781.1	0.0432954	-1.87234	0.94536	-0.0810638	0.0611592	0.106363	198.497	194.059	148.128	150.902	139.478	11669	aldehyde dehydrogenase 2, mitochondrial	GO:0004029,GO:0005515,GO:0005739,GO:0005759,GO:0006117,GO:0008631,GO:0014070,GO:0016491,GO:0016620,GO:0042802,GO:0043066,GO:0043878,GO:0048149,GO:0050727,GO:0051287,GO:0070404,GO:0110095,GO:2000377	aldehyde dehydrogenase (NAD+) activity|protein binding|mitochondrion|mitochondrial matrix|acetaldehyde metabolic process|intrinsic apoptotic signaling pathway in response to oxidative stress|response to organic cyclic compound|oxidoreductase activity|oxid	mmu00010,mmu00053,mmu00071,mmu00280,mmu00310,mmu00330,mmu00340,mmu00380,mmu00410,mmu00561,mmu00620,mmu00770	Glycolysis / Gluconeogenesis|Ascorbate and aldarate metabolism|Fatty acid degradation|Valine, leucine and isoleucine degradation|Lysine degradation|Arginine and proline metabolism|Histidine metabolism|Tryptophan metabolism|beta-Alanine metabolism|Glycerol
Aldh3a2	1016.52	0.0806624	-2.6228	0.863602	-0.211561	0.00872113	0.0186271	8.27705	7.87907	5.18801	5.77738	5.52673	11671	aldehyde dehydrogenase family 3, subfamily A2	GO:0000302,GO:0004028,GO:0004029,GO:0005634,GO:0005739,GO:0005743,GO:0005777,GO:0005783,GO:0005829,GO:0006081,GO:0006629,GO:0006631,GO:0006714,GO:0007417,GO:0007422,GO:0008544,GO:0016020,GO:0016021,GO:0016491,GO:0016620,GO:0033306,GO:0042406,GO:0042803,GO	response to reactive oxygen species|3-chloroallyl aldehyde dehydrogenase activity|aldehyde dehydrogenase (NAD+) activity|nucleus|mitochondrion|mitochondrial inner membrane|peroxisome|endoplasmic reticulum|cytosol|cellular aldehyde metabolic process|lipid	mmu00010,mmu00053,mmu00071,mmu00280,mmu00310,mmu00330,mmu00340,mmu00380,mmu00410,mmu00561,mmu00620,mmu00770	Glycolysis / Gluconeogenesis|Ascorbate and aldarate metabolism|Fatty acid degradation|Valine, leucine and isoleucine degradation|Lysine degradation|Arginine and proline metabolism|Histidine metabolism|Tryptophan metabolism|beta-Alanine metabolism|Glycerol
Aldh3b1	2118.41	0.0622307	-0.914404	0.961325	-0.056904	0.360505	0.468787	62.2706	57.2772	45.9475	43.8307	45.9918	67689	aldehyde dehydrogenase 3 family, member B1	GO:0004028,GO:0004029,GO:0004030,GO:0005737,GO:0005829,GO:0005886,GO:0006081,GO:0006979,GO:0016020,GO:0016491,GO:0016620,GO:0018477,GO:0018479,GO:0034599,GO:0046185	3-chloroallyl aldehyde dehydrogenase activity|aldehyde dehydrogenase (NAD+) activity|aldehyde dehydrogenase [NAD(P)+] activity|cytoplasm|cytosol|plasma membrane|cellular aldehyde metabolic process|response to oxidative stress|membrane|oxidoreductase activ	mmu00010,mmu00340,mmu00350,mmu00360,mmu00410,mmu00980,mmu00982,mmu05204	Glycolysis / Gluconeogenesis|Histidine metabolism|Tyrosine metabolism|Phenylalanine metabolism|beta-Alanine metabolism|Metabolism of xenobiotics by cytochrome P450|Drug metabolism - cytochrome P450|Chemical carcinogenesis
Aldh4a1	300.58	0.135358	-2.29202	0.806505	-0.310244	0.0219045	0.0429102	3.76525	3.32961	2.20652	2.3581	2.19594	212647	aldehyde dehydrogenase 4 family, member A1	GO:0003842,GO:0004029,GO:0005739,GO:0005829,GO:0006560,GO:0010133,GO:0016491,GO:0016620,GO:0042802,GO:0043878	1-pyrroline-5-carboxylate dehydrogenase activity|aldehyde dehydrogenase (NAD+) activity|mitochondrion|cytosol|proline metabolic process|proline catabolic process to glutamate|oxidoreductase activity|oxidoreductase activity, acting on the aldehyde or oxo g	mmu00250,mmu00330	Alanine, aspartate and glutamate metabolism|Arginine and proline metabolism
Aldh5a1	16.0762	0.599137	-0.705355	0.746077	-0.422604	0.48059	0.584139	0.113352	0.194825	0.06081	0.146718	0.0653906	214579	aldhehyde dehydrogenase family 5, subfamily A1	GO:0004777,GO:0005739,GO:0006105,GO:0006536,GO:0007417,GO:0009013,GO:0009448,GO:0009450,GO:0009791,GO:0016491,GO:0016620,GO:0031406,GO:0042135,GO:0042802,GO:0051287	succinate-semialdehyde dehydrogenase (NAD+) activity|mitochondrion|succinate metabolic process|glutamate metabolic process|central nervous system development|succinate-semialdehyde dehydrogenase [NAD(P)+] activity|gamma-aminobutyric acid metabolic process	mmu00250,mmu00650	Alanine, aspartate and glutamate metabolism|Butanoate metabolism
Aldh6a1	348.227	0.124329	-0.893675	0.925875	-0.11111	0.371496	0.47969	5.59389	5.62184	4.13527	3.85235	4.28208	104776	aldehyde dehydrogenase family 6, subfamily A1	GO:0004491,GO:0005654,GO:0005739,GO:0006210,GO:0006573,GO:0006574,GO:0016491,GO:0016620,GO:0016790,GO:0018478,GO:0019484,GO:0019859,GO:0050873	methylmalonate-semialdehyde dehydrogenase (acylating) activity|nucleoplasm|mitochondrion|thymine catabolic process|valine metabolic process|valine catabolic process|oxidoreductase activity|oxidoreductase activity, acting on the aldehyde or oxo group of do	mmu00280,mmu00410,mmu00562,mmu00640	Valine, leucine and isoleucine degradation|beta-Alanine metabolism|Inositol phosphate metabolism|Propanoate metabolism
Aldh7a1	508.157	0.104366	0.000867768	1.00006	9.05659e-05	0.999308	0.999459	8.9326	9.25275	7.36156	6.86467	7.26173	110695	aldehyde dehydrogenase family 7, member A1	GO:0004029,GO:0004043,GO:0005634,GO:0005737,GO:0005739,GO:0005829,GO:0008802,GO:0016491,GO:0016620,GO:0042802,GO:0043878	aldehyde dehydrogenase (NAD+) activity|L-aminoadipate-semialdehyde dehydrogenase activity|nucleus|cytoplasm|mitochondrion|cytosol|betaine-aldehyde dehydrogenase activity|oxidoreductase activity|oxidoreductase activity, acting on the aldehyde or oxo group	mmu00010,mmu00053,mmu00071,mmu00260,mmu00280,mmu00310,mmu00330,mmu00340,mmu00380,mmu00410,mmu00561,mmu00620	Glycolysis / Gluconeogenesis|Ascorbate and aldarate metabolism|Fatty acid degradation|Glycine, serine and threonine metabolism|Valine, leucine and isoleucine degradation|Lysine degradation|Arginine and proline metabolism|Histidine metabolism|Tryptophan me
Aldh9a1	2179.53	0.0586961	-5.39295	0.802991	-0.316545	6.93099e-08	2.7258e-07	49.2783	49.6338	32.5101	30.4684	30.8546	56752	aldehyde dehydrogenase 9, subfamily A1	GO:0004029,GO:0005737,GO:0005739,GO:0005829,GO:0006081,GO:0009437,GO:0016491,GO:0016620,GO:0019145,GO:0042136,GO:0042802,GO:0043176,GO:0043878,GO:0047105,GO:0051287,GO:0051289	aldehyde dehydrogenase (NAD+) activity|cytoplasm|mitochondrion|cytosol|cellular aldehyde metabolic process|carnitine metabolic process|oxidoreductase activity|oxidoreductase activity, acting on the aldehyde or oxo group of donors, NAD or NADP as acceptor|	mmu00010,mmu00053,mmu00071,mmu00280,mmu00310,mmu00330,mmu00340,mmu00380,mmu00410,mmu00561,mmu00620	Glycolysis / Gluconeogenesis|Ascorbate and aldarate metabolism|Fatty acid degradation|Valine, leucine and isoleucine degradation|Lysine degradation|Arginine and proline metabolism|Histidine metabolism|Tryptophan metabolism|beta-Alanine metabolism|Glycerol
Aldoa	34595	0.0352724	2.48836	1.06273	0.0877704	0.0128335	0.0264869	839.262	807.939	686.51	687.007	695.056	11674	aldolase A, fructose-bisphosphate	GO:0000792,GO:0002020,GO:0004332,GO:0005615,GO:0005737,GO:0005739,GO:0005829,GO:0005886,GO:0006000,GO:0006096,GO:0006754,GO:0006941,GO:0007339,GO:0008092,GO:0008360,GO:0015629,GO:0016020,GO:0019242,GO:0030018,GO:0030335,GO:0030388,GO:0032991,GO:0035686,GO	heterochromatin|protease binding|fructose-bisphosphate aldolase activity|extracellular space|cytoplasm|mitochondrion|cytosol|plasma membrane|fructose metabolic process|glycolytic process|ATP biosynthetic process|striated muscle contraction|binding of sper	mmu00010,mmu00030,mmu00051,mmu04066	Glycolysis / Gluconeogenesis|Pentose phosphate pathway|Fructose and mannose metabolism|HIF-1 signaling pathway
Aldoart1	4.96336	1.01853	-0.420702	0.743034	-0.428499	0.673973	0.754956	0.121303	0.207054	0.161966	0.0502431	0.0746426	353204	aldolase 1 A, retrogene 1	GO:0004332,GO:0005829,GO:0006096,GO:0030388,GO:0035686	fructose-bisphosphate aldolase activity|cytosol|glycolytic process|fructose 1,6-bisphosphate metabolic process|sperm fibrous sheath	mmu00010,mmu00030,mmu00051,mmu04066	Glycolysis / Gluconeogenesis|Pentose phosphate pathway|Fructose and mannose metabolism|HIF-1 signaling pathway
Aldoc	804.085	0.0893372	-1.52881	0.909673	-0.136579	0.126312	0.199524	17.2239	16.6617	12.9729	12.1113	11.32	11676	aldolase C, fructose-bisphosphate	GO:0003824,GO:0004332,GO:0005737,GO:0005739,GO:0005829,GO:0006096,GO:0006915,GO:0007568,GO:0008092,GO:0016829,GO:0030388,GO:0030424,GO:0042802,GO:0044877,GO:0099524	catalytic activity|fructose-bisphosphate aldolase activity|cytoplasm|mitochondrion|cytosol|glycolytic process|apoptotic process|aging|cytoskeletal protein binding|lyase activity|fructose 1,6-bisphosphate metabolic process|axon|identical protein binding|pr	mmu00010,mmu00030,mmu00051,mmu04066	Glycolysis / Gluconeogenesis|Pentose phosphate pathway|Fructose and mannose metabolism|HIF-1 signaling pathway
Alg1	587.115	0.0980094	-1.71922	0.889768	-0.168499	0.0855751	0.142655	19.0571	17.7816	13.1211	12.8478	12.7508	208211	asparagine-linked glycosylation 1 (beta-1,4-mannosyltransferase)	GO:0000030,GO:0004578,GO:0005783,GO:0006486,GO:0016020,GO:0016021,GO:0016740,GO:0016757	mannosyltransferase activity|chitobiosyldiphosphodolichol beta-mannosyltransferase activity|endoplasmic reticulum|protein glycosylation|membrane|integral component of membrane|transferase activity|glycosyltransferase activity	mmu00510,mmu00513	N-Glycan biosynthesis|Various types of N-glycan biosynthesis
Alg10b	1054.32	0.0777436	-5.15769	0.757345	-0.400978	2.50014e-07	9.39979e-07	18.8339	19.0631	11.1086	11.9226	10.8906	380959	asparagine-linked glycosylation 10B (alpha-1,2-glucosyltransferase)	GO:0005783,GO:0005886,GO:0006487,GO:0006488,GO:0007605,GO:0016020,GO:0016021,GO:0016740,GO:0016757,GO:0060117,GO:0071805,GO:0106073	endoplasmic reticulum|plasma membrane|protein N-linked glycosylation|dolichol-linked oligosaccharide biosynthetic process|sensory perception of sound|membrane|integral component of membrane|transferase activity|glycosyltransferase activity|auditory recept	mmu00510	N-Glycan biosynthesis
Alg11	394.662	0.118161	3.33472	1.31406	0.394034	0.000853866	0.00218489	3.56425	3.8496	3.75127	3.90191	3.86453	207958	asparagine-linked glycosylation 11 (alpha-1,2-mannosyltransferase)	GO:0004377,GO:0005783,GO:0005789,GO:0006487,GO:0006490,GO:0016020,GO:0016021,GO:0016740,GO:0016757	GDP-Man:Man3GlcNAc2-PP-Dol alpha-1,2-mannosyltransferase activity|endoplasmic reticulum|endoplasmic reticulum membrane|protein N-linked glycosylation|oligosaccharide-lipid intermediate biosynthetic process|membrane|integral component of membrane|transfera	mmu00510,mmu00513	N-Glycan biosynthesis|Various types of N-glycan biosynthesis
Alg12	190.526	0.17153	-3.10459	0.691341	-0.53253	0.00190541	0.00459491	5.37255	5.61772	3.40945	2.94024	2.61877	223774	asparagine-linked glycosylation 12 (alpha-1,6-mannosyltransferase)	GO:0000009,GO:0000030,GO:0005783,GO:0005788,GO:0005789,GO:0006487,GO:0006488,GO:0016020,GO:0016021,GO:0016740,GO:0016757,GO:0052917	alpha-1,6-mannosyltransferase activity|mannosyltransferase activity|endoplasmic reticulum|endoplasmic reticulum lumen|endoplasmic reticulum membrane|protein N-linked glycosylation|dolichol-linked oligosaccharide biosynthetic process|membrane|integral comp	mmu00510,mmu00513	N-Glycan biosynthesis|Various types of N-glycan biosynthesis
Alg13	109.17	0.231332	-0.619235	0.905478	-0.143249	0.535761	0.635437	4.18905	3.88604	2.48976	2.54604	3.61125	67574	asparagine-linked glycosylation 13	GO:0003824,GO:0004577,GO:0004843,GO:0005737,GO:0005783,GO:0006508,GO:0008152,GO:0008233,GO:0008234,GO:0016740,GO:0016757,GO:0016758,GO:0016787,GO:0048167,GO:1901215,GO:1904262	catalytic activity|N-acetylglucosaminyldiphosphodolichol N-acetylglucosaminyltransferase activity|thiol-dependent deubiquitinase|cytoplasm|endoplasmic reticulum|proteolysis|metabolic process|peptidase activity|cysteine-type peptidase activity|transferase	mmu00510,mmu00513	N-Glycan biosynthesis|Various types of N-glycan biosynthesis
Alg14	185.38	0.1732	-1.24482	0.861186	-0.215603	0.213198	0.307894	5.48955	5.47374	4.24683	3.58626	3.31028	66789	asparagine-linked glycosylation 14	GO:0005634,GO:0005783,GO:0006488,GO:0016020,GO:0016021,GO:0043541	nucleus|endoplasmic reticulum|dolichol-linked oligosaccharide biosynthetic process|membrane|integral component of membrane|UDP-N-acetylglucosamine transferase complex	mmu00510,mmu00513	N-Glycan biosynthesis|Various types of N-glycan biosynthesis
Alg2	533.931	0.101861	-6.9249	0.613281	-0.705379	4.36291e-12	2.24117e-11	12.7431	13.3048	6.16995	6.46266	6.25034	56737	asparagine-linked glycosylation 2 (alpha-1,3-mannosyltransferase)	GO:0000033,GO:0004378,GO:0005634,GO:0005737,GO:0005829,GO:0006486,GO:0006488,GO:0006490,GO:0015629,GO:0016020,GO:0016021,GO:0016740,GO:0016757,GO:0033577,GO:0046982,GO:0047485,GO:0048306,GO:0048471,GO:0051592,GO:0102704	alpha-1,3-mannosyltransferase activity|GDP-Man:Man1GlcNAc2-PP-Dol alpha-1,3-mannosyltransferase activity|nucleus|cytoplasm|cytosol|protein glycosylation|dolichol-linked oligosaccharide biosynthetic process|oligosaccharide-lipid intermediate biosynthetic p	mmu00510,mmu00513	N-Glycan biosynthesis|Various types of N-glycan biosynthesis
Alg3	406.964	0.118863	1.19314	1.1033	0.14182	0.232813	0.331285	14.9245	15.5286	14.3327	12.9142	12.4362	208624	asparagine-linked glycosylation 3 (alpha-1,3-mannosyltransferase)	GO:0000030,GO:0000033,GO:0005783,GO:0005789,GO:0006486,GO:0016020,GO:0016021,GO:0016740,GO:0016757,GO:0052925	mannosyltransferase activity|alpha-1,3-mannosyltransferase activity|endoplasmic reticulum|endoplasmic reticulum membrane|protein glycosylation|membrane|integral component of membrane|transferase activity|glycosyltransferase activity|dol-P-Man:Man(5)GlcNAc	mmu00510,mmu00513	N-Glycan biosynthesis|Various types of N-glycan biosynthesis
Alg5	698.82	0.0937115	1.56332	1.10688	0.146501	0.117978	0.188306	11.2278	11.4147	10.508	9.8256	9.27025	66248	asparagine-linked glycosylation 5 (dolichyl-phosphate beta-glucosyltransferase)	GO:0004581,GO:0005783,GO:0005789,GO:0006487,GO:0007368,GO:0016020,GO:0016021,GO:0016740,GO:0016757	dolichyl-phosphate beta-glucosyltransferase activity|endoplasmic reticulum|endoplasmic reticulum membrane|protein N-linked glycosylation|determination of left/right symmetry|membrane|integral component of membrane|transferase activity|glycosyltransferase	mmu00510	N-Glycan biosynthesis
Alg6	204.348	0.163437	-2.02703	0.794824	-0.331292	0.0426591	0.0772515	4.25753	4.72082	2.70167	3.10685	2.63014	320438	asparagine-linked glycosylation 6 (alpha-1,3,-glucosyltransferase)	GO:0005783,GO:0005789,GO:0006487,GO:0006488,GO:0006490,GO:0016020,GO:0016021,GO:0016740,GO:0016757,GO:0016758,GO:0042281,GO:0046527	endoplasmic reticulum|endoplasmic reticulum membrane|protein N-linked glycosylation|dolichol-linked oligosaccharide biosynthetic process|oligosaccharide-lipid intermediate biosynthetic process|membrane|integral component of membrane|transferase activity|g	mmu00510	N-Glycan biosynthesis
Alg8	470.647	0.11528	-0.697501	0.94579	-0.0804078	0.485489	0.589267	12.856	14.9501	10.1029	11.1236	9.86938	381903	asparagine-linked glycosylation 8 (alpha-1,3-glucosyltransferase)	GO:0000033,GO:0005783,GO:0005789,GO:0006487,GO:0006490,GO:0016020,GO:0016021,GO:0016740,GO:0016757,GO:0016758,GO:0018279,GO:0042283	alpha-1,3-mannosyltransferase activity|endoplasmic reticulum|endoplasmic reticulum membrane|protein N-linked glycosylation|oligosaccharide-lipid intermediate biosynthetic process|membrane|integral component of membrane|transferase activity|glycosyltransfe	mmu00510	N-Glycan biosynthesis
Alg9	759.293	0.0910468	7.65899	1.6215	0.697327	1.87398e-14	1.07489e-13	7.5191	8.31072	10.4005	10.0933	9.84342	102580	asparagine-linked glycosylation 9 (alpha 1,2 mannosyltransferase)	GO:0000026,GO:0000030,GO:0005783,GO:0005789,GO:0006487,GO:0016020,GO:0016021,GO:0016740,GO:0016757,GO:0052918,GO:0052926	alpha-1,2-mannosyltransferase activity|mannosyltransferase activity|endoplasmic reticulum|endoplasmic reticulum membrane|protein N-linked glycosylation|membrane|integral component of membrane|transferase activity|glycosyltransferase activity|dol-P-Man:Man	mmu00510,mmu00513	N-Glycan biosynthesis|Various types of N-glycan biosynthesis
Alkbh1	162.393	0.193154	3.40053	1.57661	0.656827	0.000672557	0.00174781	3.39719	3.68171	3.72719	5.10469	4.37469	211064	alkB homolog 1, histone H2A dioxygenase	GO:0000049,GO:0000791,GO:0001701,GO:0001764,GO:0001890,GO:0002101,GO:0005515,GO:0005634,GO:0005654,GO:0005737,GO:0005739,GO:0005783,GO:0006281,GO:0006307,GO:0006446,GO:0006448,GO:0008198,GO:0010468,GO:0016706,GO:0030154,GO:0031175,GO:0035513,GO:0035515,GO	tRNA binding|euchromatin|in utero embryonic development|neuron migration|placenta development|tRNA wobble cytosine modification|protein binding|nucleus|nucleoplasm|cytoplasm|mitochondrion|endoplasmic reticulum|DNA repair|DNA dealkylation involved in DNA r
Alkbh2	39.5771	0.377275	-3.74549	0.375509	-1.41308	0.000180039	0.000507596	2.01892	1.69639	0.389972	0.555718	0.707649	231642	alkB homolog 2, alpha-ketoglutarate-dependent dioxygenase	GO:0004519,GO:0004527,GO:0005634,GO:0005654,GO:0006281,GO:0006307,GO:0006974,GO:0008198,GO:0016491,GO:0016706,GO:0035511,GO:0043734,GO:0046872,GO:0051213,GO:0051747,GO:0103053	endonuclease activity|exonuclease activity|nucleus|nucleoplasm|DNA repair|DNA dealkylation involved in DNA repair|cellular response to DNA damage stimulus|ferrous iron binding|oxidoreductase activity|2-oxoglutarate-dependent dioxygenase activity|oxidative
Alkbh3	381.698	0.118938	2.27294	1.20609	0.270338	0.0230297	0.0447902	1.54189	1.6276	1.5402	1.48317	1.49392	69113	alkB homolog 3, alpha-ketoglutarate-dependent dioxygenase	GO:0004519,GO:0004527,GO:0005634,GO:0005654,GO:0005737,GO:0005739,GO:0005829,GO:0006281,GO:0006307,GO:0006974,GO:0008198,GO:0008283,GO:0016491,GO:0016706,GO:0035552,GO:0035553,GO:0043734,GO:0046872,GO:0051213,GO:0051747,GO:1990930	endonuclease activity|exonuclease activity|nucleus|nucleoplasm|cytoplasm|mitochondrion|cytosol|DNA repair|DNA dealkylation involved in DNA repair|cellular response to DNA damage stimulus|ferrous iron binding|cell population proliferation|oxidoreductase ac
Alkbh4	126.692	0.203286	0.511759	1.07477	0.104033	0.60882	0.699658	2.96133	3.53785	2.77981	2.80081	2.67832	72041	alkB homolog 4, lysine demethylase	GO:0003779,GO:0005634,GO:0005737,GO:0006325,GO:0006482,GO:0016491,GO:0016706,GO:0030496,GO:0031032,GO:0032451,GO:0035516,GO:0036090,GO:0046872,GO:0051213,GO:0070938,GO:0070988,GO:0070989,GO:0080111,GO:1902275	actin binding|nucleus|cytoplasm|chromatin organization|protein demethylation|oxidoreductase activity|2-oxoglutarate-dependent dioxygenase activity|midbody|actomyosin structure organization|demethylase activity|oxidative DNA demethylase activity|cleavage f
Alkbh5	2574.6	0.0583838	6.19463	1.28491	0.361666	5.84236e-10	2.66113e-09	20.5659	21.2026	20.2288	21.116	22.0916	268420	alkB homolog 5, RNA demethylase	GO:0001666,GO:0004622,GO:0005634,GO:0005654,GO:0005794,GO:0005829,GO:0006397,GO:0006406,GO:0007283,GO:0016491,GO:0016607,GO:0016706,GO:0030154,GO:0035515,GO:0035553,GO:0043488,GO:0046872,GO:0051213,GO:1990931	response to hypoxia|lysophospholipase activity|nucleus|nucleoplasm|Golgi apparatus|cytosol|mRNA processing|mRNA export from nucleus|spermatogenesis|oxidoreductase activity|nuclear speck|2-oxoglutarate-dependent dioxygenase activity|cell differentiation|ox
Alkbh6	242.003	0.149465	-0.21542	0.977929	-0.0321977	0.82944	0.879155	15.3827	14.3373	11.8572	10.4735	11.994	233065	alkB homolog 6	GO:0005634,GO:0005654,GO:0005737,GO:0005925,GO:0016491,GO:0016706,GO:0046872,GO:0051213	nucleus|nucleoplasm|cytoplasm|focal adhesion|oxidoreductase activity|2-oxoglutarate-dependent dioxygenase activity|metal ion binding|dioxygenase activity
Alkbh7	186.108	0.17034	-0.581926	0.933599	-0.0991253	0.560617	0.657173	12.565	11.0605	7.98903	8.83862	9.24329	66400	alkB homolog 7	GO:0005739,GO:0005759,GO:0006631,GO:0006974,GO:0010883,GO:0012501,GO:0016491,GO:0016706,GO:0046872,GO:0051213,GO:1902445	mitochondrion|mitochondrial matrix|fatty acid metabolic process|cellular response to DNA damage stimulus|regulation of lipid storage|programmed cell death|oxidoreductase activity|2-oxoglutarate-dependent dioxygenase activity|metal ion binding|dioxygenase
Alkbh8	325.516	0.142507	2.15217	1.23688	0.3067	0.0313841	0.0589804	2.19934	1.78601	2.17289	1.83072	1.81318	67667	alkB homolog 8, tRNA methyltransferase	GO:0000049,GO:0002098,GO:0003676,GO:0003723,GO:0003824,GO:0005506,GO:0005634,GO:0005654,GO:0005737,GO:0005829,GO:0006974,GO:0008152,GO:0008168,GO:0008270,GO:0016300,GO:0016491,GO:0016604,GO:0016706,GO:0016740,GO:0030488,GO:0032259,GO:0046872,GO:0106335	tRNA binding|tRNA wobble uridine modification|nucleic acid binding|RNA binding|catalytic activity|iron ion binding|nucleus|nucleoplasm|cytoplasm|cytosol|cellular response to DNA damage stimulus|metabolic process|methyltransferase activity|zinc ion binding
Alms1	74.6828	0.271165	-5.40909	0.361795	-1.46676	6.33451e-08	2.49651e-07	0.702143	0.675207	0.235792	0.174084	0.177488	236266	ALMS1, centrosome and basal body associated	GO:0001678,GO:0001736,GO:0005813,GO:0005814,GO:0005829,GO:0006629,GO:0007286,GO:0007605,GO:0008017,GO:0016197,GO:0019722,GO:0030728,GO:0036064,GO:0040015,GO:0042593,GO:0042632,GO:0043066,GO:0045598,GO:0046548,GO:0046599,GO:0050673,GO:0051393,GO:0051492,GO	cellular glucose homeostasis|establishment of planar polarity|centrosome|centriole|cytosol|lipid metabolic process|spermatid development|sensory perception of sound|microtubule binding|endosomal transport|calcium-mediated signaling|ovulation|ciliary basal
Alox15	6.27744	0.909655	-0.891812	0.569891	-0.811241	0.372494	0.480787	0.0293013	0.0339605	0.0124201	0.0235986	0.00667786	11687	arachidonate 15-lipoxygenase	GO:0001503,GO:0002820,GO:0004052,GO:0005506,GO:0005546,GO:0005737,GO:0005811,GO:0005829,GO:0005886,GO:0006629,GO:0006631,GO:0006646,GO:0008289,GO:0010811,GO:0016020,GO:0016165,GO:0016491,GO:0016702,GO:0019369,GO:0019372,GO:0030282,GO:0030838,GO:0031234,GO	ossification|negative regulation of adaptive immune response|arachidonate 12(S)-lipoxygenase activity|iron ion binding|phosphatidylinositol-4,5-bisphosphate binding|cytoplasm|lipid droplet|cytosol|plasma membrane|lipid metabolic process|fatty acid metabol	mmu00590,mmu00591,mmu04216,mmu04217,mmu04726	Arachidonic acid metabolism|Linoleic acid metabolism|Ferroptosis|Necroptosis|Serotonergic synapse
Alox5	18.2061	0.525689	-0.623538	0.796758	-0.327787	0.532931	0.633005	0.400313	0.364425	0.30543	0.198969	0.213484	11689	arachidonate 5-lipoxygenase	GO:0001937,GO:0002232,GO:0002523,GO:0002526,GO:0002540,GO:0004051,GO:0005506,GO:0005515,GO:0005634,GO:0005635,GO:0005641,GO:0005654,GO:0005737,GO:0005829,GO:0006691,GO:0006954,GO:0006959,GO:0016020,GO:0016363,GO:0016491,GO:0016525,GO:0016702,GO:0016787,GO	negative regulation of endothelial cell proliferation|leukocyte chemotaxis involved in inflammatory response|leukocyte migration involved in inflammatory response|acute inflammatory response|leukotriene production involved in inflammatory response|arachid	mmu00590,mmu04664,mmu04726,mmu04913,mmu05145	Arachidonic acid metabolism|Fc epsilon RI signaling pathway|Serotonergic synapse|Ovarian steroidogenesis|Toxoplasmosis
Alox5ap	6153.32	0.0474999	-2.07215	0.934051	-0.0984268	0.0382515	0.0702098	364.731	358.624	274.667	252.816	270.836	11690	arachidonate 5-lipoxygenase activating protein	GO:0002540,GO:0002675,GO:0004051,GO:0004364,GO:0004464,GO:0004602,GO:0005515,GO:0005634,GO:0005635,GO:0005783,GO:0005829,GO:0006691,GO:0008047,GO:0016020,GO:0016021,GO:0019370,GO:0019372,GO:0019899,GO:0031965,GO:0042802,GO:0044877,GO:0047485,GO:0050544,GO	leukotriene production involved in inflammatory response|positive regulation of acute inflammatory response|arachidonate 5-lipoxygenase activity|glutathione transferase activity|leukotriene-C4 synthase activity|glutathione peroxidase activity|protein bind	mmu04664	Fc epsilon RI signaling pathway
Aloxe3	5.77188	0.971502	0.926899	1.86669	0.900484	0.353979	0.461851	0.0573536	0.108775	0.0729325	0.178166	0.11764	23801	arachidonate lipoxygenase 3	GO:0003824,GO:0005506,GO:0005737,GO:0006629,GO:0006631,GO:0006665,GO:0008544,GO:0016491,GO:0016702,GO:0016829,GO:0016853,GO:0019233,GO:0019369,GO:0019372,GO:0035357,GO:0043651,GO:0045444,GO:0046513,GO:0046872,GO:0050486,GO:0051120,GO:0051122,GO:0051213,GO	catalytic activity|iron ion binding|cytoplasm|lipid metabolic process|fatty acid metabolic process|sphingolipid metabolic process|epidermis development|oxidoreductase activity|oxidoreductase activity, acting on single donors with incorporation of molecula
Alpk1	631.766	0.0996133	2.47934	1.18672	0.246976	0.0131625	0.0271142	3.3979	3.51326	2.98826	3.45819	3.25136	71481	alpha-kinase 1	GO:0002376,GO:0002753,GO:0004674,GO:0005524,GO:0005737,GO:0005829,GO:0006468,GO:0009617,GO:0016301,GO:0016310,GO:0016740,GO:0043123,GO:0045087,GO:0048029,GO:0106310,GO:0106311	immune system process|cytoplasmic pattern recognition receptor signaling pathway|protein serine/threonine kinase activity|ATP binding|cytoplasm|cytosol|protein phosphorylation|response to bacterium|kinase activity|phosphorylation|transferase activity|posi
Alpk2	11.9984	1.17562	3.84141	22.8806	4.51605	0.00012233	0.000351844	0.0137332	0	0.157172	0.0995438	0.105632	225638	alpha-kinase 2	GO:0003007,GO:0003308,GO:0004674,GO:0005524,GO:0005886,GO:0006468,GO:0010468,GO:0016020,GO:0016301,GO:0016310,GO:0016323,GO:0016740,GO:0030010,GO:0042981,GO:0055013,GO:0106310,GO:0106311,GO:1905223	heart morphogenesis|negative regulation of Wnt signaling pathway involved in heart development|protein serine/threonine kinase activity|ATP binding|plasma membrane|protein phosphorylation|regulation of gene expression|membrane|kinase activity|phosphorylat
Alpk3	1.47491	1.98581	-0.885477	0.295578	-1.75839	0.375899	0.483981	0.0232124	0.0220119	0	0.0160241	0	116904	alpha-kinase 3	GO:0004674,GO:0005524,GO:0005634,GO:0006468,GO:0007275,GO:0007507,GO:0016301,GO:0016310,GO:0016740,GO:0055007,GO:0055013,GO:0106310,GO:0106311	protein serine/threonine kinase activity|ATP binding|nucleus|protein phosphorylation|multicellular organism development|heart development|kinase activity|phosphorylation|transferase activity|cardiac muscle cell differentiation|cardiac muscle cell developm
Als2	499.404	0.126595	-2.6305	0.79388	-0.333007	0.00852604	0.0182434	4.19455	5.07767	3.30559	2.87851	2.50998	74018	alsin Rho guanine nucleotide exchange factor	GO:0001662,GO:0001726,GO:0001881,GO:0005085,GO:0005096,GO:0005515,GO:0005634,GO:0005737,GO:0005769,GO:0005813,GO:0005829,GO:0006979,GO:0007032,GO:0007041,GO:0007409,GO:0007528,GO:0007626,GO:0008104,GO:0008219,GO:0014069,GO:0016020,GO:0016050,GO:0016197,GO	behavioral fear response|ruffle|receptor recycling|guanyl-nucleotide exchange factor activity|GTPase activator activity|protein binding|nucleus|cytoplasm|early endosome|centrosome|cytosol|response to oxidative stress|endosome organization|lysosomal transp	mmu05014,mmu05022	Amyotrophic lateral sclerosis|Pathways of neurodegeneration - multiple diseases
Als2cl	130.326	0.199589	-2.71354	0.687012	-0.541592	0.00665693	0.0145216	1.67942	1.72382	0.862456	1.02239	0.880105	235633	ALS2 C-terminal like	GO:0005085,GO:0005096,GO:0005515,GO:0005737,GO:0007032,GO:0008104,GO:0031267,GO:0031410,GO:0042802	guanyl-nucleotide exchange factor activity|GTPase activator activity|protein binding|cytoplasm|endosome organization|protein localization|small GTPase binding|cytoplasmic vesicle|identical protein binding
Alyref	936.771	0.0823779	-0.735989	0.958846	-0.0606292	0.461737	0.56642	47.1442	50.0023	38.6711	35.4289	35.9464	21681	Aly/REF export factor	GO:0003676,GO:0003697,GO:0003723,GO:0005634,GO:0005681,GO:0005737,GO:0006397,GO:0008380,GO:0051028	nucleic acid binding|single-stranded DNA binding|RNA binding|nucleus|spliceosomal complex|cytoplasm|mRNA processing|RNA splicing|mRNA transport	mmu03013,mmu03015,mmu03040,mmu05014,mmu05168	RNA transport|mRNA surveillance pathway|Spliceosome|Amyotrophic lateral sclerosis|Herpes simplex virus 1 infection
Alyref2	44.791	0.340337	0.0993527	1.02371	0.0338135	0.920858	0.945392	2.18998	1.78004	1.41729	1.86275	1.52405	56009	Aly/REF export factor 2	GO:0003676,GO:0003697,GO:0003723,GO:0005634,GO:0005681,GO:0005737,GO:0006397,GO:0008380,GO:0051028	nucleic acid binding|single-stranded DNA binding|RNA binding|nucleus|spliceosomal complex|cytoplasm|mRNA processing|RNA splicing|mRNA transport	mmu03013,mmu03015,mmu03040,mmu05014,mmu05168	RNA transport|mRNA surveillance pathway|Spliceosome|Amyotrophic lateral sclerosis|Herpes simplex virus 1 infection
Amacr	43.9037	0.343623	-2.18857	0.593762	-0.752043	0.0286281	0.054304	2.10174	2.08228	0.83769	1.20185	0.900791	17117	alpha-methylacyl-CoA racemase	GO:0005102,GO:0005737,GO:0005739,GO:0005777,GO:0005886,GO:0006699,GO:0008111,GO:0008206,GO:0008300,GO:0008410,GO:0016853,GO:0043231	signaling receptor binding|cytoplasm|mitochondrion|peroxisome|plasma membrane|bile acid biosynthetic process|alpha-methylacyl-CoA racemase activity|bile acid metabolic process|isoprenoid catabolic process|CoA-transferase activity|isomerase activity|intrac	mmu00120,mmu04146	Primary bile acid biosynthesis|Peroxisome
Ambp	2.60141	1.87706	1.74017	9.62245	3.2664	0.0818284	0.137113	0	0.0372598	0.149894	0.162745	0.120889	11699	alpha 1 microglobulin/bikunin precursor	GO:0004867,GO:0005576,GO:0005615,GO:0005886,GO:0009986,GO:0010466,GO:0018298,GO:0019862,GO:0020037,GO:0030163,GO:0030414,GO:0042803,GO:0043231,GO:0051604,GO:0062023	serine-type endopeptidase inhibitor activity|extracellular region|extracellular space|plasma membrane|cell surface|negative regulation of peptidase activity|protein-chromophore linkage|IgA binding|heme binding|protein catabolic process|peptidase inhibitor
Ambra1	990.878	0.0781292	3.76669	1.22628	0.294289	0.000165424	0.000468936	10.0436	9.78661	9.36194	9.69367	9.6819	228361	autophagy/beclin 1 regulator 1	GO:0000045,GO:0000422,GO:0000423,GO:0005515,GO:0005737,GO:0005739,GO:0005829,GO:0005930,GO:0006914,GO:0007275,GO:0007399,GO:0008285,GO:0009790,GO:0010508,GO:0010667,GO:0021915,GO:0030154,GO:0031410,GO:0031625,GO:0043231,GO:0043524,GO:0043552,GO:0045335,GO	autophagosome assembly|autophagy of mitochondrion|mitophagy|protein binding|cytoplasm|mitochondrion|cytosol|axoneme|autophagy|multicellular organism development|nervous system development|negative regulation of cell population proliferation|embryo develop	mmu04137,mmu04140,mmu05010,mmu05014,mmu05016,mmu05017,mmu05022	Mitophagy - animal|Autophagy - animal|Alzheimer disease|Amyotrophic lateral sclerosis|Huntington disease|Spinocerebellar ataxia|Pathways of neurodegeneration - multiple diseases
Amd1	1183.06	0.0723699	-4.8243	0.785055	-0.349135	1.40493e-06	4.92691e-06	24.1151	24.3845	15.2537	15.1947	14.5395	11702	S-adenosylmethionine decarboxylase 1	GO:0001701,GO:0004014,GO:0005515,GO:0005829,GO:0006596,GO:0006597,GO:0008295,GO:0016829,GO:0016831,GO:0019810,GO:0042802	in utero embryonic development|adenosylmethionine decarboxylase activity|protein binding|cytosol|polyamine biosynthetic process|spermine biosynthetic process|spermidine biosynthetic process|lyase activity|carboxy-lyase activity|putrescine binding|identica	mmu00270,mmu00330	Cysteine and methionine metabolism|Arginine and proline metabolism
Amd2	11.1764	0.706741	-0.0517793	0.974954	-0.0365946	0.958705	0.971801	0.139971	0.265463	0.148326	0.0805209	0.239248	100041585	S-adenosylmethionine decarboxylase 2	GO:0004014,GO:0005829,GO:0006596,GO:0006597,GO:0008295,GO:0016829,GO:0016831,GO:0019810,GO:0042802	adenosylmethionine decarboxylase activity|cytosol|polyamine biosynthetic process|spermine biosynthetic process|spermidine biosynthetic process|lyase activity|carboxy-lyase activity|putrescine binding|identical protein binding	mmu00270,mmu00330	Cysteine and methionine metabolism|Arginine and proline metabolism
Amdhd2	806.575	0.0874778	-3.30714	0.818298	-0.289301	0.00094253	0.00239477	33.4279	31.5511	21.2837	21.7186	19.814	245847	amidohydrolase domain containing 2	GO:0005975,GO:0006044,GO:0006046,GO:0008448,GO:0016787,GO:0016810,GO:0019262,GO:0046872,GO:0047419	carbohydrate metabolic process|N-acetylglucosamine metabolic process|N-acetylglucosamine catabolic process|N-acetylglucosamine-6-phosphate deacetylase activity|hydrolase activity|hydrolase activity, acting on carbon-nitrogen (but not peptide) bonds|N-acet	mmu00520	Amino sugar and nucleotide sugar metabolism
Amer1	173.169	0.173233	2.69059	1.38137	0.466097	0.00713267	0.0154969	0.934642	0.969917	1.02594	1.02868	1.05499	72345	APC membrane recruitment 1	GO:0001822,GO:0005546,GO:0005634,GO:0005737,GO:0005886,GO:0008013,GO:0008289,GO:0016020,GO:0016055,GO:0016604,GO:0031398,GO:0043231,GO:0060348,GO:0060612,GO:0060828,GO:0072161,GO:0090090,GO:0090263,GO:1903364,GO:1904713	kidney development|phosphatidylinositol-4,5-bisphosphate binding|nucleus|cytoplasm|plasma membrane|beta-catenin binding|lipid binding|membrane|Wnt signaling pathway|nuclear body|positive regulation of protein ubiquitination|intracellular membrane-bounded
Amfr	4075.4	0.0511012	4.43968	1.1703	0.226873	9.00923e-06	2.92558e-05	55.6267	55.5391	53.1147	51.6307	48.964	23802	autocrine motility factor receptor	GO:0000151,GO:0000166,GO:0000209,GO:0004842,GO:0005515,GO:0005634,GO:0005737,GO:0005783,GO:0005789,GO:0005794,GO:0005829,GO:0005887,GO:0006511,GO:0009987,GO:0016020,GO:0016021,GO:0016055,GO:0016567,GO:0016740,GO:0030176,GO:0030425,GO:0030426,GO:0030433,GO	ubiquitin ligase complex|nucleotide binding|protein polyubiquitination|ubiquitin-protein transferase activity|protein binding|nucleus|cytoplasm|endoplasmic reticulum|endoplasmic reticulum membrane|Golgi apparatus|cytosol|integral component of plasma membr	mmu04141	Protein processing in endoplasmic reticulum
Amh	9.11346	0.771079	1.38075	2.09168	1.06466	0.167357	0.252768	0.175292	0.19393	0.222906	0.30252	0.389508	11705	anti-Mullerian hormone	GO:0001546,GO:0001655,GO:0001880,GO:0005102,GO:0005160,GO:0005576,GO:0005615,GO:0005737,GO:0010628,GO:0051092,GO:2000355	preantral ovarian follicle growth|urogenital system development|Mullerian duct regression|signaling receptor binding|transforming growth factor beta receptor binding|extracellular region|extracellular space|cytoplasm|positive regulation of gene expression	mmu04024,mmu04060,mmu04350,mmu04390	cAMP signaling pathway|Cytokine-cytokine receptor interaction|TGF-beta signaling pathway|Hippo signaling pathway
Amhr2	3.51479	1.20251	-0.144002	0.886895	-0.173165	0.885499	0.919486	0.0444689	0.147592	0.042411	0.0690703	0.0912114	110542	anti-Mullerian hormone type 2 receptor	GO:0000166,GO:0004672,GO:0004674,GO:0004675,GO:0005024,GO:0005026,GO:0005524,GO:0005886,GO:0005887,GO:0006468,GO:0007178,GO:0007179,GO:0007548,GO:0016020,GO:0016021,GO:0016301,GO:0016310,GO:0016740,GO:0017002,GO:0032924,GO:0042562,GO:0043235,GO:0046872,GO	nucleotide binding|protein kinase activity|protein serine/threonine kinase activity|transmembrane receptor protein serine/threonine kinase activity|transforming growth factor beta-activated receptor activity|transforming growth factor beta receptor activi	mmu04060,mmu04350	Cytokine-cytokine receptor interaction|TGF-beta signaling pathway
Amigo1	37.5922	0.376718	-3.56569	0.39413	-1.34326	0.000362899	0.000981589	1.98039	2.65506	0.683855	0.742482	0.735368	229715	adhesion molecule with Ig like domain 1	GO:0005515,GO:0005886,GO:0005887,GO:0007155,GO:0007156,GO:0007157,GO:0007275,GO:0007399,GO:0007409,GO:0007413,GO:0007420,GO:0008076,GO:0010976,GO:0015459,GO:0016020,GO:0016021,GO:0030154,GO:0030425,GO:0032809,GO:0042552,GO:0042995,GO:0043025,GO:0050772,GO	protein binding|plasma membrane|integral component of plasma membrane|cell adhesion|homophilic cell adhesion via plasma membrane adhesion molecules|heterophilic cell-cell adhesion via plasma membrane cell adhesion molecules|multicellular organism developm
Amigo2	2.5269	1.74351	1.22461	4.3927	2.13511	0.220724	0.316581	0	0.0293766	0.0738629	0.0801952	0	105827	adhesion molecule with Ig like domain 2	GO:0005634,GO:0005886,GO:0007155,GO:0007156,GO:0007157,GO:0007420,GO:0016020,GO:0016021,GO:0043066,GO:0043069,GO:0043524,GO:0051965	nucleus|plasma membrane|cell adhesion|homophilic cell adhesion via plasma membrane adhesion molecules|heterophilic cell-cell adhesion via plasma membrane cell adhesion molecules|brain development|membrane|integral component of membrane|negative regulation
Amigo3	31.0134	0.438163	0.410674	1.13284	0.179942	0.681312	0.761076	0.646023	0.649739	0.802832	0.324338	0.602307	320844	adhesion molecule with Ig like domain 3	GO:0007155,GO:0007157,GO:0007399,GO:0007420,GO:0010977,GO:0016020,GO:0016021,GO:0044877,GO:0051965	cell adhesion|heterophilic cell-cell adhesion via plasma membrane cell adhesion molecules|nervous system development|brain development|negative regulation of neuron projection development|membrane|integral component of membrane|protein-containing complex
Ammecr1	299.002	0.137326	5.59727	1.70368	0.768653	2.17753e-08	8.86718e-08	2.10673	2.31915	2.84787	2.9782	3.09058	56068	Alport syndrome, mental retardation, midface hypoplasia and elliptocytosis chromosomal region gene 1	GO:0005634,GO:0005654,GO:0005739	nucleus|nucleoplasm|mitochondrion
Ammecr1l	1119.48	0.0754906	10.1395	1.69989	0.765439	3.6889e-24	2.97726e-23	6.04826	6.24342	8.27101	8.36924	8.05262	225339	AMME chromosomal region gene 1-like	GO:0005634	nucleus
Amn1	100.67	0.231676	1.45836	1.26389	0.337867	0.144742	0.223657	3.88428	3.24409	3.90844	3.54241	3.17955	232566	antagonist of mitotic exit network 1	GO:0005515,GO:0019005,GO:0031146	protein binding|SCF ubiquitin ligase complex|SCF-dependent proteasomal ubiquitin-dependent protein catabolic process
Amot	68.4562	0.319029	-1.51996	0.71454	-0.484912	0.12852	0.20247	0.400384	0.625954	0.232209	0.408989	0.227506	27494	angiomotin	GO:0001525,GO:0001570,GO:0001701,GO:0001702,GO:0001725,GO:0001726,GO:0003365,GO:0005515,GO:0005654,GO:0005737,GO:0005884,GO:0005886,GO:0005923,GO:0006935,GO:0008180,GO:0009897,GO:0009986,GO:0016021,GO:0016525,GO:0030027,GO:0030036,GO:0030054,GO:0030139,GO	angiogenesis|vasculogenesis|in utero embryonic development|gastrulation with mouth forming second|stress fiber|ruffle|establishment of cell polarity involved in ameboidal cell migration|protein binding|nucleoplasm|cytoplasm|actin filament|plasma membrane|	mmu04390,mmu04530	Hippo signaling pathway|Tight junction
Amotl1	86.1048	0.242774	0.615442	1.10912	0.149413	0.538263	0.637763	0.385297	0.39317	0.355484	0.312237	0.352196	75723	angiomotin-like 1	GO:0001525,GO:0003365,GO:0005515,GO:0005886,GO:0005923,GO:0008180,GO:0016055,GO:0016324,GO:0030027,GO:0030036,GO:0030054,GO:0030334,GO:0031410,GO:0035329,GO:0042802,GO:0043536	angiogenesis|establishment of cell polarity involved in ameboidal cell migration|protein binding|plasma membrane|bicellular tight junction|COP9 signalosome|Wnt signaling pathway|apical plasma membrane|lamellipodium|actin cytoskeleton organization|cell jun	mmu04530	Tight junction
Amotl2	8.97374	0.745432	0.348988	1.1976	0.260147	0.727098	0.799229	0.0817789	0.10663	0.0877437	0.105851	0.0733858	56332	angiomotin-like 2	GO:0001525,GO:0003365,GO:0005515,GO:0005768,GO:0005886,GO:0005923,GO:0016055,GO:0016324,GO:0030036,GO:0030334,GO:0031410,GO:0035329,GO:0042802	angiogenesis|establishment of cell polarity involved in ameboidal cell migration|protein binding|endosome|plasma membrane|bicellular tight junction|Wnt signaling pathway|apical plasma membrane|actin cytoskeleton organization|regulation of cell migration|c	mmu04530	Tight junction
Ampd2	1090.68	0.0832085	9.54307	1.73395	0.794065	1.38668e-21	1.04149e-20	10.4048	11.0343	15.0787	15.3641	13.4869	109674	adenosine monophosphate deaminase 2	GO:0003876,GO:0005829,GO:0006188,GO:0009117,GO:0009168,GO:0016787,GO:0019239,GO:0032264,GO:0042632,GO:0042802,GO:0046033,GO:0046034,GO:0046039,GO:0046872,GO:0052652,GO:0072015,GO:0097009	AMP deaminase activity|cytosol|IMP biosynthetic process|nucleotide metabolic process|purine ribonucleoside monophosphate biosynthetic process|hydrolase activity|deaminase activity|IMP salvage|cholesterol homeostasis|identical protein binding|AMP metabolic	mmu00230	Purine metabolism
Ampd3	6858.08	0.0489757	40.3149	3.92978	1.97445	0	0	27.7408	26.0385	83.5592	85.6009	80.5278	11717	adenosine monophosphate deaminase 3	GO:0003876,GO:0005829,GO:0006188,GO:0006196,GO:0009117,GO:0009168,GO:0016787,GO:0019239,GO:0032264,GO:0034101,GO:0046031,GO:0046032,GO:0046033,GO:0046034,GO:0046039,GO:0046872,GO:0097009	AMP deaminase activity|cytosol|IMP biosynthetic process|AMP catabolic process|nucleotide metabolic process|purine ribonucleoside monophosphate biosynthetic process|hydrolase activity|deaminase activity|IMP salvage|erythrocyte homeostasis|ADP metabolic pro	mmu00230	Purine metabolism
Amt	3.76158	1.23591	-1.85611	0.203912	-2.29398	0.0634382	0.109783	0.218879	0.184497	0.0463889	0.0251829	0.0249417	434437	aminomethyltransferase	GO:0004047,GO:0005654,GO:0005739,GO:0006546,GO:0008483,GO:0016740,GO:0019464	aminomethyltransferase activity|nucleoplasm|mitochondrion|glycine catabolic process|transaminase activity|transferase activity|glycine decarboxylation via glycine cleavage system	mmu00260,mmu00630,mmu00670	Glycine, serine and threonine metabolism|Glyoxylate and dicarboxylate metabolism|One carbon pool by folate
Amy1	1.09039	2.28691	-1.06449	0.185001	-2.43439	0.287106	0.391922	0.109293	0.0259101	0	0.0282928	0	11722	amylase 1, salivary	GO:0003824,GO:0004556,GO:0005509,GO:0005576,GO:0005615,GO:0005975,GO:0008152,GO:0009617,GO:0016052,GO:0016160,GO:0016787,GO:0016798,GO:0031404,GO:0043169,GO:0046872,GO:0103025	catalytic activity|alpha-amylase activity|calcium ion binding|extracellular region|extracellular space|carbohydrate metabolic process|metabolic process|response to bacterium|carbohydrate catabolic process|amylase activity|hydrolase activity|hydrolase acti	mmu00500,mmu04970,mmu04972,mmu04973	Starch and sucrose metabolism|Salivary secretion|Pancreatic secretion|Carbohydrate digestion and absorption
Amz1	79.8499	0.267197	-5.90911	0.334738	-1.5789	3.43953e-09	1.48787e-08	2.707	2.95381	0.583542	0.787161	0.874695	231842	archaelysin family metallopeptidase 1	GO:0006508,GO:0008233,GO:0008237,GO:0016787,GO:0046872	proteolysis|peptidase activity|metallopeptidase activity|hydrolase activity|metal ion binding
Amz2	323.824	0.128808	-0.168842	0.985038	-0.0217483	0.865921	0.905309	6.0573	6.08101	4.79104	4.41566	4.92002	13929	archaelysin family metallopeptidase 2	GO:0006508,GO:0008233,GO:0008237,GO:0016787,GO:0046872	proteolysis|peptidase activity|metallopeptidase activity|hydrolase activity|metal ion binding
Anapc1	2238.38	0.0592477	-1.05442	0.957622	-0.062472	0.291691	0.396348	13.7316	13.6207	9.90485	10.695	10.3588	17222	anaphase promoting complex subunit 1	GO:0005515,GO:0005634,GO:0005680,GO:0007049,GO:0007091,GO:0031145,GO:0051301,GO:0060090,GO:0070979	protein binding|nucleus|anaphase-promoting complex|cell cycle|metaphase/anaphase transition of mitotic cell cycle|anaphase-promoting complex-dependent catabolic process|cell division|molecular adaptor activity|protein K11-linked ubiquitination	mmu04110,mmu04114,mmu04120,mmu04914,mmu05166	Cell cycle|Oocyte meiosis|Ubiquitin mediated proteolysis|Progesterone-mediated oocyte maturation|Human T-cell leukemia virus 1 infection
Anapc10	213.402	0.162404	2.55961	1.33394	0.415692	0.0104789	0.0220299	8.27677	8.38999	8.55479	7.93718	9.7846	68999	anaphase promoting complex subunit 10	GO:0005515,GO:0005680,GO:0005737,GO:0007049,GO:0031145,GO:0051301,GO:0070979	protein binding|anaphase-promoting complex|cytoplasm|cell cycle|anaphase-promoting complex-dependent catabolic process|cell division|protein K11-linked ubiquitination	mmu04110,mmu04114,mmu04120,mmu04914,mmu05166	Cell cycle|Oocyte meiosis|Ubiquitin mediated proteolysis|Progesterone-mediated oocyte maturation|Human T-cell leukemia virus 1 infection
Anapc11	856.567	0.0837144	-1.78237	0.901744	-0.14921	0.0746888	0.126596	14.7996	15.0067	10.0936	10.8261	10.8539	66156	anaphase promoting complex subunit 11	GO:0004842,GO:0005634,GO:0005654,GO:0005680,GO:0005730,GO:0005737,GO:0006511,GO:0007049,GO:0008270,GO:0016567,GO:0031145,GO:0031461,GO:0034450,GO:0045842,GO:0046872,GO:0051301,GO:0061630,GO:0070979,GO:0097602	ubiquitin-protein transferase activity|nucleus|nucleoplasm|anaphase-promoting complex|nucleolus|cytoplasm|ubiquitin-dependent protein catabolic process|cell cycle|zinc ion binding|protein ubiquitination|anaphase-promoting complex-dependent catabolic proce	mmu04110,mmu04114,mmu04120,mmu04914,mmu05166	Cell cycle|Oocyte meiosis|Ubiquitin mediated proteolysis|Progesterone-mediated oocyte maturation|Human T-cell leukemia virus 1 infection
Anapc13	263.186	0.141464	0.174623	1.01727	0.0247029	0.861376	0.90201	8.51767	7.99873	6.83531	6.36519	6.64344	69010	anaphase promoting complex subunit 13	GO:0005634,GO:0005680,GO:0007049,GO:0051301,GO:0070979	nucleus|anaphase-promoting complex|cell cycle|cell division|protein K11-linked ubiquitination	mmu04110,mmu04114,mmu04120,mmu04914	Cell cycle|Oocyte meiosis|Ubiquitin mediated proteolysis|Progesterone-mediated oocyte maturation
Anapc15	502.237	0.107289	-1.93207	0.866163	-0.207289	0.0533512	0.0941725	6.88348	6.77497	4.90555	4.76309	4.30482	75430	anaphase promoting complex C subunit 15	GO:0005680,GO:0007049,GO:0051301,GO:0090266	anaphase-promoting complex|cell cycle|cell division|regulation of mitotic cell cycle spindle assembly checkpoint
Anapc16	343.155	0.127616	-3.51401	0.732833	-0.448443	0.000441398	0.00117797	12.3541	12.2364	6.69001	6.8299	7.7845	52717	anaphase promoting complex subunit 16	GO:0000775,GO:0000776,GO:0005634,GO:0005680,GO:0005694,GO:0005737,GO:0005829,GO:0007049,GO:0016567,GO:0051301	chromosome, centromeric region|kinetochore|nucleus|anaphase-promoting complex|chromosome|cytoplasm|cytosol|cell cycle|protein ubiquitination|cell division
Anapc2	2386.34	0.0583144	3.12082	1.13445	0.181989	0.00180347	0.00436856	42.5226	41.2622	37.0611	38.9056	36.3498	99152	anaphase promoting complex subunit 2	GO:0005634,GO:0005680,GO:0006511,GO:0007049,GO:0007399,GO:0010629,GO:0030154,GO:0031625,GO:0031915,GO:0045773,GO:0050775,GO:0051301,GO:0070979,GO:0090129	nucleus|anaphase-promoting complex|ubiquitin-dependent protein catabolic process|cell cycle|nervous system development|negative regulation of gene expression|cell differentiation|ubiquitin protein ligase binding|positive regulation of synaptic plasticity|	mmu04110,mmu04114,mmu04120,mmu04914,mmu05166	Cell cycle|Oocyte meiosis|Ubiquitin mediated proteolysis|Progesterone-mediated oocyte maturation|Human T-cell leukemia virus 1 infection
Anapc4	789.693	0.0870165	-2.1465	0.878564	-0.186781	0.0318332	0.0596688	18.3421	18.2074	12.7951	11.9599	13.1849	52206	anaphase promoting complex subunit 4	GO:0005634,GO:0005680,GO:0007049,GO:0019903,GO:0030071,GO:0031145,GO:0034399,GO:0045842,GO:0051301,GO:0070979	nucleus|anaphase-promoting complex|cell cycle|protein phosphatase binding|regulation of mitotic metaphase/anaphase transition|anaphase-promoting complex-dependent catabolic process|nuclear periphery|positive regulation of mitotic metaphase/anaphase transi	mmu04110,mmu04114,mmu04120,mmu04914,mmu05166	Cell cycle|Oocyte meiosis|Ubiquitin mediated proteolysis|Progesterone-mediated oocyte maturation|Human T-cell leukemia virus 1 infection
Anapc5	3407.59	0.0507065	-1.61847	0.944703	-0.082067	0.105562	0.171224	69.7592	72.2497	52.3256	52.0757	54.1466	59008	anaphase-promoting complex subunit 5	GO:0005634,GO:0005680,GO:0005737,GO:0005819,GO:0005856,GO:0007049,GO:0019903,GO:0031145,GO:0045842,GO:0051301,GO:0070979	nucleus|anaphase-promoting complex|cytoplasm|spindle|cytoskeleton|cell cycle|protein phosphatase binding|anaphase-promoting complex-dependent catabolic process|positive regulation of mitotic metaphase/anaphase transition|cell division|protein K11-linked u	mmu04110,mmu04114,mmu04120,mmu04657,mmu04914,mmu05166	Cell cycle|Oocyte meiosis|Ubiquitin mediated proteolysis|IL-17 signaling pathway|Progesterone-mediated oocyte maturation|Human T-cell leukemia virus 1 infection
Anapc7	760.654	0.0876334	-0.146113	0.991164	-0.0128043	0.883832	0.918509	13.4729	13.7905	10.8532	10.8686	10.2079	56317	anaphase promoting complex subunit 7	GO:0005634,GO:0005680,GO:0005737,GO:0005819,GO:0005856,GO:0007049,GO:0007091,GO:0015630,GO:0016567,GO:0019903,GO:0031145,GO:0045842,GO:0051301,GO:0070979	nucleus|anaphase-promoting complex|cytoplasm|spindle|cytoskeleton|cell cycle|metaphase/anaphase transition of mitotic cell cycle|microtubule cytoskeleton|protein ubiquitination|protein phosphatase binding|anaphase-promoting complex-dependent catabolic pro	mmu04110,mmu04114,mmu04120,mmu04914,mmu05166	Cell cycle|Oocyte meiosis|Ubiquitin mediated proteolysis|Progesterone-mediated oocyte maturation|Human T-cell leukemia virus 1 infection
Ang	45.3966	0.330894	-1.62929	0.68819	-0.539122	0.103252	0.16815	2.42082	2.59182	1.30335	1.29379	1.48161	11727	angiogenin, ribonuclease, RNase A family, 5	GO:0001525,GO:0001666,GO:0001878,GO:0001938,GO:0003676,GO:0003677,GO:0003723,GO:0003779,GO:0004518,GO:0004519,GO:0004540,GO:0005102,GO:0005507,GO:0005576,GO:0005604,GO:0005615,GO:0005634,GO:0005694,GO:0005730,GO:0006651,GO:0007202,GO:0007275,GO:0007417,GO	angiogenesis|response to hypoxia|response to yeast|positive regulation of endothelial cell proliferation|nucleic acid binding|DNA binding|RNA binding|actin binding|nuclease activity|endonuclease activity|ribonuclease activity|signaling receptor binding|co	mmu05014	Amyotrophic lateral sclerosis
Angel1	97.4793	0.235484	-1.21849	0.819641	-0.286936	0.223037	0.31951	0.467742	0.591401	0.357681	0.301076	0.367337	68737	angel homolog 1	GO:0000175,GO:0005634,GO:0005783,GO:0005801,GO:0005829,GO:0008190,GO:0019904,GO:0048471	3'-5'-exoribonuclease activity|nucleus|endoplasmic reticulum|cis-Golgi network|cytosol|eukaryotic initiation factor 4E binding|protein domain specific binding|perinuclear region of cytoplasm
Angel2	460.637	0.116955	-5.37522	0.646777	-0.62866	7.64903e-08	2.9991e-07	7.69227	7.65158	4.2015	4.11261	3.40605	52477	angel homolog 2	GO:0000175,GO:0003730,GO:0005737,GO:0015030,GO:0045930,GO:0070935	3'-5'-exoribonuclease activity|mRNA 3'-UTR binding|cytoplasm|Cajal body|negative regulation of mitotic cell cycle|3'-UTR-mediated mRNA stabilization
Angpt1	18.7559	0.519743	0.344126	1.13199	0.178857	0.730751	0.802633	0.263611	0.262476	0.188559	0.286613	0.229797	11600	angiopoietin 1	GO:0001525,GO:0001541,GO:0001569,GO:0001570,GO:0001701,GO:0001933,GO:0001934,GO:0002040,GO:0002092,GO:0002719,GO:0003160,GO:0005102,GO:0005172,GO:0005515,GO:0005576,GO:0005615,GO:0005886,GO:0005902,GO:0007162,GO:0007169,GO:0007171,GO:0007275,GO:0007492,GO	angiogenesis|ovarian follicle development|branching involved in blood vessel morphogenesis|vasculogenesis|in utero embryonic development|negative regulation of protein phosphorylation|positive regulation of protein phosphorylation|sprouting angiogenesis|p	mmu04010,mmu04014,mmu04015,mmu04066,mmu04151,mmu05323	MAPK signaling pathway|Ras signaling pathway|Rap1 signaling pathway|HIF-1 signaling pathway|PI3K-Akt signaling pathway|Rheumatoid arthritis
Angpt2	120.337	0.228704	-9.5813	0.218957	-2.19128	9.58336e-22	7.21865e-21	3.56591	3.71301	0.533473	0.564727	0.78878	11601	angiopoietin 2	GO:0001525,GO:0001974,GO:0005102,GO:0005172,GO:0005515,GO:0005576,GO:0005615,GO:0005634,GO:0005886,GO:0007169,GO:0007275,GO:0007492,GO:0010467,GO:0010812,GO:0016525,GO:0030097,GO:0030154,GO:0030971,GO:0042995,GO:0043537,GO:0045765,GO:0045766,GO:0046872,GO	angiogenesis|blood vessel remodeling|signaling receptor binding|vascular endothelial growth factor receptor binding|protein binding|extracellular region|extracellular space|nucleus|plasma membrane|transmembrane receptor protein tyrosine kinase signaling p	mmu04010,mmu04014,mmu04015,mmu04066,mmu04151,mmu05167	MAPK signaling pathway|Ras signaling pathway|Rap1 signaling pathway|HIF-1 signaling pathway|PI3K-Akt signaling pathway|Kaposi sarcoma-associated herpesvirus infection
Angptl2	1682.4	0.0653884	-23.0418	0.351923	-1.50667	1.77588e-117	4.76479e-116	44.7805	44.9103	11.9745	12.8543	12.4841	26360	angiopoietin-like 2	GO:0001525,GO:0005102,GO:0005576,GO:0005615,GO:0062023	angiogenesis|signaling receptor binding|extracellular region|extracellular space|collagen-containing extracellular matrix
Angptl3	8.8036	0.798681	0.0868146	1.04923	0.0693371	0.930819	0.952906	0.402224	0.205381	0.118034	0.224267	0.412506	30924	angiopoietin-like 3	GO:0001525,GO:0004857,GO:0004859,GO:0005102,GO:0005178,GO:0005576,GO:0005615,GO:0005769,GO:0005794,GO:0006071,GO:0006629,GO:0006631,GO:0006641,GO:0006644,GO:0007155,GO:0007160,GO:0007165,GO:0008083,GO:0008201,GO:0008203,GO:0009395,GO:0009986,GO:0010519,GO	angiogenesis|enzyme inhibitor activity|phospholipase inhibitor activity|signaling receptor binding|integrin binding|extracellular region|extracellular space|early endosome|Golgi apparatus|glycerol metabolic process|lipid metabolic process|fatty acid metab	mmu04979	Cholesterol metabolism
Angptl4	26.1882	0.446035	-2.43756	0.470662	-1.08724	0.0147868	0.0300832	0.994089	1.31478	0.449093	0.352151	0.482922	57875	angiopoietin-like 4	GO:0001525,GO:0004857,GO:0005102,GO:0005576,GO:0005615,GO:0006629,GO:0009267,GO:0042802,GO:0043066,GO:0043335,GO:0045834,GO:0051005,GO:0062023,GO:0070328,GO:2000352	angiogenesis|enzyme inhibitor activity|signaling receptor binding|extracellular region|extracellular space|lipid metabolic process|cellular response to starvation|identical protein binding|negative regulation of apoptotic process|protein unfolding|positiv	mmu03320,mmu04979	PPAR signaling pathway|Cholesterol metabolism
Angptl6	19.4836	0.503799	-1.29677	0.635819	-0.653311	0.19471	0.286452	0.577627	0.649189	0.326457	0.265833	0.329108	70726	angiopoietin-like 6	GO:0001525,GO:0005102,GO:0005576,GO:0005615,GO:0007275,GO:0030141,GO:0030154,GO:0062023	angiogenesis|signaling receptor binding|extracellular region|extracellular space|multicellular organism development|secretory granule|cell differentiation|collagen-containing extracellular matrix
Ank	1563.02	0.0662243	-6.63572	0.737418	-0.439446	3.22916e-11	1.57765e-10	29.9011	30.8243	18.3646	17.3305	17.2083	11732	progressive ankylosis	GO:0005315,GO:0005886,GO:0005887,GO:0006817,GO:0015114,GO:0016020,GO:0016021,GO:0030500,GO:0030504,GO:0035435	inorganic phosphate transmembrane transporter activity|plasma membrane|integral component of plasma membrane|phosphate ion transport|phosphate ion transmembrane transporter activity|membrane|integral component of membrane|regulation of bone mineralization
Ank1	35.4703	0.38694	-2.17621	0.557845	-0.842063	0.0295396	0.0558859	0.231832	0.219842	0.100854	0.0715965	0.125136	11733	ankyrin 1, erythroid	GO:0005515,GO:0005634,GO:0005737,GO:0005856,GO:0005886,GO:0006779,GO:0006888,GO:0007165,GO:0008093,GO:0009898,GO:0010638,GO:0014731,GO:0016020,GO:0016529,GO:0019899,GO:0019903,GO:0030018,GO:0030507,GO:0030673,GO:0030863,GO:0031430,GO:0031672,GO:0042383,GO	protein binding|nucleus|cytoplasm|cytoskeleton|plasma membrane|porphyrin-containing compound biosynthetic process|endoplasmic reticulum to Golgi vesicle-mediated transport|signal transduction|cytoskeletal anchor activity|cytoplasmic side of plasma membran	mmu05205	Proteoglycans in cancer
Ank2	18.4549	0.534304	0.681657	1.28718	0.364212	0.495456	0.598288	0.037066	0.0213951	0.0338137	0.0283688	0.0264442	109676	ankyrin 2, brain	GO:0002027,GO:0005515,GO:0005737,GO:0005739,GO:0005764,GO:0005768,GO:0005856,GO:0005886,GO:0005887,GO:0006874,GO:0006897,GO:0007165,GO:0008104,GO:0010628,GO:0010881,GO:0010882,GO:0014069,GO:0014704,GO:0015031,GO:0015459,GO:0016020,GO:0030018,GO:0030054,GO	regulation of heart rate|protein binding|cytoplasm|mitochondrion|lysosome|endosome|cytoskeleton|plasma membrane|integral component of plasma membrane|cellular calcium ion homeostasis|endocytosis|signal transduction|protein localization|positive regulation	mmu05205	Proteoglycans in cancer
Ankdd1a	66.9182	0.281317	-2.76061	0.583738	-0.776606	0.00576941	0.0127309	0.646747	0.487493	0.268869	0.257576	0.255108	330963	ankyrin repeat and death domain containing 1A
Ankfy1	4965.83	0.0474649	-2.3514	0.925555	-0.111609	0.018703	0.0372283	40.217	40.2963	28.6224	30.4623	28.9822	11736	ankyrin repeat and FYVE domain containing 1	GO:0005737,GO:0005768,GO:0005769,GO:0006897,GO:0010008,GO:0016020,GO:0016197,GO:0030904,GO:0031267,GO:0031410,GO:0034058,GO:0042147,GO:0043231,GO:0044354,GO:0046872,GO:0048549,GO:0090160,GO:1901981	cytoplasm|endosome|early endosome|endocytosis|endosome membrane|membrane|endosomal transport|retromer complex|small GTPase binding|cytoplasmic vesicle|endosomal vesicle fusion|retrograde transport, endosome to Golgi|intracellular membrane-bounded organell
Ankhd1	1573.4	0.06633	0.132109	1.00609	0.00876282	0.894898	0.925914	10.6751	11.1267	8.71017	8.87445	8.33662	108857	ankyrin repeat and KH domain containing 1	GO:0005737,GO:0045087	cytoplasm|innate immune response
Ankib1	1457.69	0.0718065	7.22461	1.43274	0.518774	5.02546e-13	2.69895e-12	9.80702	9.14448	10.3856	11.2465	10.4521	70797	ankyrin repeat and IBR domain containing 1	GO:0000151,GO:0000209,GO:0004842,GO:0005737,GO:0006511,GO:0016740,GO:0031624,GO:0032436,GO:0046872,GO:0061630	ubiquitin ligase complex|protein polyubiquitination|ubiquitin-protein transferase activity|cytoplasm|ubiquitin-dependent protein catabolic process|transferase activity|ubiquitin conjugating enzyme binding|positive regulation of proteasomal ubiquitin-depen
Ankle1	30.5838	0.435138	-4.33216	0.270727	-1.88509	1.47652e-05	4.70416e-05	0.332378	0.437762	0.093925	0.0573622	0.0946876	234396	ankyrin repeat and LEM domain containing 1	GO:0004518,GO:0004519,GO:0005634,GO:0005654,GO:0005737,GO:0005829,GO:0006281,GO:0006611,GO:0006974,GO:0008340,GO:0016787,GO:0033081,GO:0043249,GO:0045577,GO:0045950,GO:0046637,GO:1905453,GO:1905456,GO:2001020,GO:2001022	nuclease activity|endonuclease activity|nucleus|nucleoplasm|cytoplasm|cytosol|DNA repair|protein export from nucleus|cellular response to DNA damage stimulus|determination of adult lifespan|hydrolase activity|regulation of T cell differentiation in thymus
Ankle2	1089.96	0.0796441	2.39581	1.14141	0.190812	0.0165835	0.0333882	10.5359	11.3375	10.4456	9.48847	9.5626	71782	ankyrin repeat and LEM domain containing 2	GO:0005783,GO:0007049,GO:0007084,GO:0007417,GO:0016020,GO:0016021,GO:0030176,GO:0035307,GO:0042326,GO:0043066,GO:0051301,GO:0051721	endoplasmic reticulum|cell cycle|mitotic nuclear membrane reassembly|central nervous system development|membrane|integral component of membrane|integral component of endoplasmic reticulum membrane|positive regulation of protein dephosphorylation|negative
Ankmy1	1.6853	1.75371	-0.680496	0.437273	-1.19339	0.49619	0.599008	0.0304856	0.0289089	0.00969159	0.0210449	0	241158	ankyrin repeat and MYND domain containing 1	GO:0046872	metal ion binding
Ankmy2	200.358	0.169132	-5.59261	0.519109	-0.945889	2.2368e-08	9.10283e-08	6.65748	6.14456	3.01454	2.47519	2.35018	217473	ankyrin repeat and MYND domain containing 2	GO:0005929,GO:0019899,GO:0042995,GO:0046872	cilium|enzyme binding|cell projection|metal ion binding
Ankra2	164.385	0.180363	-0.329528	0.95964	-0.0594345	0.741757	0.811427	3.39797	3.56321	2.46912	2.94143	2.48917	68558	ankyrin repeat, family A (RFXANK-like), 2	GO:0005515,GO:0005634,GO:0005737,GO:0005829,GO:0005856,GO:0010468,GO:0016020,GO:0019901,GO:0031625,GO:0032991,GO:0042826,GO:0043254,GO:0050750,GO:1990393	protein binding|nucleus|cytoplasm|cytosol|cytoskeleton|regulation of gene expression|membrane|protein kinase binding|ubiquitin protein ligase binding|protein-containing complex|histone deacetylase binding|regulation of protein-containing complex assembly|
Ankrd10	285.803	0.14111	-6.24351	0.542983	-0.881021	4.27859e-10	1.96609e-09	2.51765	2.86042	1.23455	1.06985	1.14485	102334	ankyrin repeat domain 10
Ankrd11	2520.46	0.0607163	0.963598	1.04139	0.0585061	0.335248	0.443332	15.3154	14.8164	11.6487	12.9619	12.477	77087	ankyrin repeat domain 11	GO:0001701,GO:0001894,GO:0005634,GO:0005654,GO:0005829,GO:0009653,GO:0035264,GO:0042475,GO:0048705,GO:0060323,GO:0060325,GO:0060348	in utero embryonic development|tissue homeostasis|nucleus|nucleoplasm|cytosol|anatomical structure morphogenesis|multicellular organism growth|odontogenesis of dentin-containing tooth|skeletal system morphogenesis|head morphogenesis|face morphogenesis|bon
Ankrd12	750.492	0.107187	-4.69928	0.705296	-0.5037	2.6108e-06	8.94796e-06	4.46581	4.62132	2.39008	2.95415	2.23218	106585	ankyrin repeat domain 12	GO:0005654,GO:0005829	nucleoplasm|cytosol
Ankrd13a	3612.27	0.0495793	6.1871	1.23692	0.306752	6.12818e-10	2.78351e-09	52.0353	52.9723	52.3399	50.8767	50.256	68420	ankyrin repeat domain 13a	GO:0002091,GO:0005737,GO:0005768,GO:0005770,GO:0005886,GO:0016020,GO:0048471,GO:0140036,GO:1905667	negative regulation of receptor internalization|cytoplasm|endosome|late endosome|plasma membrane|membrane|perinuclear region of cytoplasm|ubiquitin-dependent protein binding|negative regulation of protein localization to endosome
Ankrd13b	476.296	0.113721	-1.85469	0.863988	-0.210916	0.0636409	0.110027	7.68902	7.36319	4.79246	5.68704	4.8945	268445	ankyrin repeat domain 13b	GO:0002091,GO:0005737,GO:0005768,GO:0005769,GO:0005770,GO:0005886,GO:0016020,GO:0043231,GO:0048471,GO:0140036	negative regulation of receptor internalization|cytoplasm|endosome|early endosome|late endosome|plasma membrane|membrane|intracellular membrane-bounded organelle|perinuclear region of cytoplasm|ubiquitin-dependent protein binding
Ankrd13c	1244.29	0.0729817	2.42176	1.13033	0.176744	0.0154455	0.0312909	10.3142	10.8709	9.67702	9.55599	9.06326	433667	ankyrin repeat domain 13c	GO:0005102,GO:0005737,GO:0005783,GO:0006621,GO:0010469,GO:0016020,GO:0048471,GO:2000209	signaling receptor binding|cytoplasm|endoplasmic reticulum|protein retention in ER lumen|regulation of signaling receptor activity|membrane|perinuclear region of cytoplasm|regulation of anoikis
Ankrd13d	104.932	0.237764	0.141847	1.02365	0.0337261	0.887201	0.920664	2.39497	3.13104	1.99585	2.69666	2.00311	68423	ankyrin repeat domain 13 family, member D	GO:0002091,GO:0005737,GO:0005768,GO:0005886,GO:0016020,GO:0048471,GO:0140036	negative regulation of receptor internalization|cytoplasm|endosome|plasma membrane|membrane|perinuclear region of cytoplasm|ubiquitin-dependent protein binding
Ankrd16	117.969	0.212783	-2.06098	0.73788	-0.438541	0.0393054	0.0719306	2.52023	2.8838	1.37806	1.61799	1.7231	320816	ankyrin repeat domain 16	GO:0005634,GO:0005737,GO:0006400	nucleus|cytoplasm|tRNA modification
Ankrd17	3833.86	0.059201	11.3221	1.59138	0.670278	1.02034e-29	9.39726e-29	10.388	10.7471	13.1663	14.1773	12.4024	81702	ankyrin repeat domain 17	GO:0000785,GO:0001955,GO:0002376,GO:0003676,GO:0003682,GO:0003723,GO:0005634,GO:0005654,GO:0005737,GO:0006275,GO:0007492,GO:0031965,GO:0042742,GO:0043123,GO:0045087,GO:0045787,GO:0051151,GO:1900087,GO:1900245,GO:1900246	chromatin|blood vessel maturation|immune system process|nucleic acid binding|chromatin binding|RNA binding|nucleus|nucleoplasm|cytoplasm|regulation of DNA replication|endoderm development|nuclear membrane|defense response to bacterium|positive regulation
Ankrd23	24.5465	0.45895	-1.16204	0.690964	-0.533319	0.245219	0.345794	0.686661	0.63306	0.254677	0.434516	0.39123	78321	ankyrin repeat domain 23	GO:0005634,GO:0005654,GO:0005829,GO:0006631,GO:0014704,GO:0015629,GO:0030016,GO:0031432,GO:0031674,GO:0035994,GO:0060297	nucleus|nucleoplasm|cytosol|fatty acid metabolic process|intercalated disc|actin cytoskeleton|myofibril|titin binding|I band|response to muscle stretch|regulation of sarcomere organization
Ankrd24	92.0487	0.249434	0.181576	1.03189	0.0452911	0.855916	0.898321	0.800029	0.765809	0.503871	0.773711	0.634711	70615	ankyrin repeat domain 24	GO:0005515	protein binding
Ankrd26	171.504	0.180114	-4.80441	0.548917	-0.865341	1.5521e-06	5.41235e-06	1.68274	2.06195	0.851968	0.774425	0.802515	232339	ankyrin repeat domain 26	GO:0005515,GO:0005737,GO:0005813,GO:0015629,GO:0019216,GO:0019217,GO:0040015,GO:0042593,GO:0045599,GO:0046621,GO:0046627,GO:0060259,GO:0070373	protein binding|cytoplasm|centrosome|actin cytoskeleton|regulation of lipid metabolic process|regulation of fatty acid metabolic process|negative regulation of multicellular organism growth|glucose homeostasis|negative regulation of fat cell differentiati
Ankrd27	692.03	0.0939949	3.70157	1.27273	0.347929	0.00021427	0.000598647	7.23769	6.45517	6.84547	6.83111	6.90939	245886	ankyrin repeat domain 27 (VPS9 domain)	GO:0000149,GO:0005085,GO:0005096,GO:0005515,GO:0005764,GO:0005768,GO:0005769,GO:0005770,GO:0005886,GO:0010976,GO:0015031,GO:0016020,GO:0030133,GO:0031267,GO:0031410,GO:0032456,GO:0035544,GO:0035646,GO:0042470,GO:0043005,GO:0045022,GO:0048812,GO:0050775,GO	SNARE binding|guanyl-nucleotide exchange factor activity|GTPase activator activity|protein binding|lysosome|endosome|early endosome|late endosome|plasma membrane|positive regulation of neuron projection development|protein transport|membrane|transport ves
Ankrd28	1357.39	0.0703053	-3.2003	0.855596	-0.224998	0.00137283	0.00340481	10.1643	10.1112	6.7229	7.16408	6.61471	105522	ankyrin repeat domain 28	GO:0005634	nucleus
Ankrd29	28.9499	0.433708	-1.97789	0.551783	-0.857827	0.0479411	0.0856184	0.398628	0.637219	0.184659	0.224077	0.268652	225187	ankyrin repeat domain 29
Ankrd33b	2809.3	0.0574224	36.1055	4.20838	2.07327	1.85994e-285	1.07348e-283	2.43033	2.4622	8.13046	8.18744	8.01357	67434	ankyrin repeat domain 33B	GO:0003677	DNA binding
Ankrd34a	16.1163	0.57873	-2.00574	0.44727	-1.16078	0.0448841	0.080718	0.355897	0.431988	0.0950396	0.206375	0.116799	545554	ankyrin repeat domain 34A
Ankrd37	124.325	0.247176	-11.9022	0.130133	-2.94195	1.1522e-32	1.14567e-31	7.64393	6.92541	0.998338	0.705812	0.524287	654824	ankyrin repeat domain 37	GO:0005515,GO:0005634,GO:0005654,GO:0005737,GO:0005739,GO:0005829	protein binding|nucleus|nucleoplasm|cytoplasm|mitochondrion|cytosol
Ankrd39	55.7979	0.309514	-0.524311	0.893611	-0.162282	0.600062	0.691841	1.80642	1.83895	1.57081	1.01779	1.25323	109346	ankyrin repeat domain 39	GO:0030315,GO:0036371,GO:0055117	T-tubule|protein localization to T-tubule|regulation of cardiac muscle contraction
Ankrd40	2235.44	0.0574466	-0.303966	0.987969	-0.0174618	0.761154	0.826076	33.5899	34.9012	26.2062	27.0008	26.7692	71452	ankyrin repeat domain 40
Ankrd42	8.69823	0.781906	-0.0604773	0.967754	-0.0472876	0.951775	0.967765	0.076077	0.117231	0.0362782	0.0787766	0.10728	73845	ankyrin repeat domain 42	GO:0005515,GO:0005634,GO:0051059,GO:0051091,GO:0051092,GO:1900017	protein binding|nucleus|NF-kappaB binding|positive regulation of DNA-binding transcription factor activity|positive regulation of NF-kappaB transcription factor activity|positive regulation of cytokine production involved in inflammatory response
Ankrd44	1610.73	0.0700328	21.866	2.89054	1.53134	5.46986e-106	1.34275e-104	4.36683	4.42442	10.1655	10.2921	9.57	329154	ankyrin repeat domain 44
Ankrd46	466.754	0.110858	-5.47239	0.656717	-0.606656	4.44011e-08	1.76869e-07	11.304	12.1684	6.19364	5.66379	6.35746	68839	ankyrin repeat domain 46	GO:0016020,GO:0016021	membrane|integral component of membrane
Ankrd49	396.221	0.127693	1.63717	1.15593	0.209056	0.101594	0.165804	7.18631	8.31528	6.42761	6.94009	7.82827	56503	ankyrin repeat domain 49	GO:0005634,GO:0007283,GO:0030154,GO:0045893	nucleus|spermatogenesis|cell differentiation|positive regulation of transcription, DNA-templated
Ankrd50	1468.16	0.0677583	-0.351921	0.983607	-0.0238455	0.724898	0.797553	10.319	9.74067	7.70371	7.65749	7.95217	99696	ankyrin repeat domain 50
Ankrd52	2431.67	0.0713277	0.928351	1.04697	0.0662172	0.353225	0.461209	19.7702	21.1456	15.166	18.0248	17.4507	237615	ankyrin repeat domain 52
Ankrd54	139.567	0.196518	-3.18173	0.6483	-0.625265	0.00146401	0.00361231	4.53247	5.54285	2.71646	2.46206	2.54008	223690	ankyrin repeat domain 54	GO:0005515,GO:0005634,GO:0005737,GO:0006913,GO:0019887,GO:0030496,GO:0044877,GO:0045648,GO:0045859,GO:1902531	protein binding|nucleus|cytoplasm|nucleocytoplasmic transport|protein kinase regulator activity|midbody|protein-containing complex binding|positive regulation of erythrocyte differentiation|regulation of protein kinase activity|regulation of intracellular
Ankrd55	21.4636	0.520391	-4.19912	0.219884	-2.18518	2.67956e-05	8.28101e-05	0.37253	0.292122	0.05466	0.0519278	0.0661246	77318	ankyrin repeat domain 55
Ankrd6	3.93459	1.20419	-1.63021	0.25648	-1.96308	0.103056	0.167979	0.0403166	0.0917555	0.0230705	0.00834944	0.00826945	140577	ankyrin repeat domain 6	GO:0005515,GO:0005634,GO:0005737,GO:0043231,GO:0046330,GO:0090090,GO:2000096	protein binding|nucleus|cytoplasm|intracellular membrane-bounded organelle|positive regulation of JNK cascade|negative regulation of canonical Wnt signaling pathway|positive regulation of Wnt signaling pathway, planar cell polarity pathway
Ankrd63	1.42818	2.09519	-0.838013	0.29611	-1.7558	0.402023	0.51038	0	0.0582698	0.00976735	0.0106047	0	383787	ankyrin repeat domain 63
Ankrd66	12.9432	0.646963	-0.31408	0.868623	-0.203198	0.75346	0.820704	0.728353	0.448944	0.416788	0.565649	0.224092	100043332	ankyrin repeat domain 66
Ankrd9	69.4906	0.272014	-3.75636	0.492508	-1.02178	0.000172404	0.000487023	2.96389	3.05933	1.07566	1.30367	1.12979	74251	ankyrin repeat domain 9	GO:0005829,GO:0006878,GO:0016567,GO:0016787,GO:0031410,GO:0031466,GO:0043161,GO:1990756	cytosol|cellular copper ion homeostasis|protein ubiquitination|hydrolase activity|cytoplasmic vesicle|Cul5-RING ubiquitin ligase complex|proteasome-mediated ubiquitin-dependent protein catabolic process|ubiquitin ligase-substrate adaptor activity
Anks1	595.694	0.111409	-11.5717	0.409181	-1.28919	5.73206e-31	5.46524e-30	3.76826	3.76534	1.10086	1.41589	1.12915	224650	ankyrin repeat and SAM domain containing 1	GO:0005654,GO:0005829,GO:0006929,GO:0016322,GO:0043005,GO:0046875,GO:0048013,GO:1901187,GO:2000059	nucleoplasm|cytosol|substrate-dependent cell migration|neuron remodeling|neuron projection|ephrin receptor binding|ephrin receptor signaling pathway|regulation of ephrin receptor signaling pathway|negative regulation of ubiquitin-dependent protein catabol
Anks3	220.599	0.156588	-3.14379	0.710901	-0.49228	0.00166775	0.00406863	5.68674	6.06444	3.39658	3.50933	2.96515	72615	ankyrin repeat and sterile alpha motif domain containing 3	GO:0005515,GO:0005737,GO:0005929,GO:0042995	protein binding|cytoplasm|cilium|cell projection
Anks6	62.9343	0.301096	-5.42449	0.322352	-1.63329	5.812e-08	2.29615e-07	1.07334	1.14721	0.355681	0.263728	0.223887	75691	ankyrin repeat and sterile alpha motif domain containing 6	GO:0001701,GO:0001822,GO:0005515,GO:0005737,GO:0005929,GO:0007368,GO:0007507,GO:0042802,GO:0042995,GO:0097543	in utero embryonic development|kidney development|protein binding|cytoplasm|cilium|determination of left/right symmetry|heart development|identical protein binding|cell projection|ciliary inversin compartment
Ankzf1	188.884	0.172648	-1.42724	0.842992	-0.246409	0.153512	0.235278	3.84997	4.14079	2.70219	2.96837	2.29041	52231	ankyrin repeat and zinc finger domain containing 1	GO:0005515,GO:0005737,GO:0030433,GO:0046872,GO:0070301	protein binding|cytoplasm|ubiquitin-dependent ERAD pathway|metal ion binding|cellular response to hydrogen peroxide
Anln	425.659	0.121094	-10.0188	0.431307	-1.21321	1.2605e-23	1.00422e-22	4.57184	4.85251	1.72354	1.39855	1.67779	68743	anillin, actin binding protein	GO:0000281,GO:0000915,GO:0002244,GO:0003779,GO:0005634,GO:0005654,GO:0005737,GO:0005826,GO:0005856,GO:0007049,GO:0015629,GO:0030496,GO:0031106,GO:0032059,GO:0042995,GO:0051301,GO:0090521,GO:0099738,GO:1904172	mitotic cytokinesis|actomyosin contractile ring assembly|hematopoietic progenitor cell differentiation|actin binding|nucleus|nucleoplasm|cytoplasm|actomyosin contractile ring|cytoskeleton|cell cycle|actin cytoskeleton|midbody|septin ring organization|bleb
Ano1	3.1292	1.39192	1.29023	3.47229	1.79589	0.196972	0.289063	0.00915127	0.017356	0.0523666	0.018952	0.0375409	101772	anoctamin 1, calcium activated chloride channel	GO:0005102,GO:0005227,GO:0005229,GO:0005247,GO:0005254,GO:0005515,GO:0005654,GO:0005737,GO:0005886,GO:0005887,GO:0006811,GO:0006812,GO:0006821,GO:0007200,GO:0007275,GO:0009897,GO:0015111,GO:0015705,GO:0016020,GO:0016021,GO:0016324,GO:0017128,GO:0034605,GO	signaling receptor binding|calcium activated cation channel activity|intracellular calcium activated chloride channel activity|voltage-gated chloride channel activity|chloride channel activity|protein binding|nucleoplasm|cytoplasm|plasma membrane|integral
Ano10	586.115	0.107732	-1.7112	0.880044	-0.184352	0.0870434	0.144805	11.6284	10.7637	7.07479	7.55356	8.66743	102566	anoctamin 10	GO:0005227,GO:0005229,GO:0005622,GO:0005886,GO:0006812,GO:0006821,GO:0016020,GO:0016021,GO:0017128,GO:0043231,GO:0055085	calcium activated cation channel activity|intracellular calcium activated chloride channel activity|intracellular anatomical structure|plasma membrane|cation transport|chloride transport|membrane|integral component of membrane|phospholipid scramblase acti
Ano6	4358.39	0.0512578	14.3134	1.66287	0.733673	1.80497e-46	2.289e-45	21.8986	23.6071	29.2212	30.5761	29.6387	105722	anoctamin 6	GO:0002407,GO:0002543,GO:0005227,GO:0005229,GO:0005244,GO:0005247,GO:0005254,GO:0005829,GO:0005886,GO:0005887,GO:0006811,GO:0006812,GO:0006821,GO:0006869,GO:0007596,GO:0016020,GO:0016021,GO:0017121,GO:0017128,GO:0030501,GO:0032060,GO:0034707,GO:0034765,GO	dendritic cell chemotaxis|activation of blood coagulation via clotting cascade|calcium activated cation channel activity|intracellular calcium activated chloride channel activity|voltage-gated ion channel activity|voltage-gated chloride channel activity|c
Ano7	1.45991	2.00206	-0.877214	0.296019	-1.75624	0.38037	0.488055	0.023577	0.0447153	0	0	0.0241798	404545	anoctamin 7	GO:0005229,GO:0005254,GO:0005622,GO:0005634,GO:0005783,GO:0005886,GO:0006821,GO:0006869,GO:0016020,GO:0016021,GO:0017128,GO:0046983,GO:0055085,GO:0061588,GO:0061589,GO:0061590,GO:0061591,GO:1902476	intracellular calcium activated chloride channel activity|chloride channel activity|intracellular anatomical structure|nucleus|endoplasmic reticulum|plasma membrane|chloride transport|lipid transport|membrane|integral component of membrane|phospholipid sc
Ano8	428.072	0.123166	0.0481825	1.00412	0.00593447	0.961571	0.973828	5.30796	6.37644	4.80126	4.84316	4.2231	382014	anoctamin 8	GO:0005229,GO:0005622,GO:0005886,GO:0006821,GO:0016020,GO:0016021,GO:0017128,GO:0055085	intracellular calcium activated chloride channel activity|intracellular anatomical structure|plasma membrane|chloride transport|membrane|integral component of membrane|phospholipid scramblase activity|transmembrane transport
Anp32a	2397.09	0.0619597	14.8504	1.89228	0.920127	6.91451e-50	9.32418e-49	34.2949	35.3924	55.0128	50.9063	49.8812	11737	acidic (leucine-rich) nuclear phosphoprotein 32 family, member A	GO:0005515,GO:0005634,GO:0005737,GO:0005783,GO:0006913,GO:0016363,GO:0042393,GO:0042981,GO:0048471	protein binding|nucleus|cytoplasm|endoplasmic reticulum|nucleocytoplasmic transport|nuclear matrix|histone binding|regulation of apoptotic process|perinuclear region of cytoplasm
Anp32b	3281.15	0.0509056	-2.65001	0.910733	-0.134901	0.00804889	0.017308	91.5625	93.3605	65.5105	65.3857	68.1375	67628	acidic (leucine-rich) nuclear phosphoprotein 32 family, member B	GO:0000082,GO:0001944,GO:0005634,GO:0008284,GO:0021591,GO:0042393,GO:0042981,GO:0043066,GO:0048839,GO:0060021,GO:1900087	G1/S transition of mitotic cell cycle|vasculature development|nucleus|positive regulation of cell population proliferation|ventricular system development|histone binding|regulation of apoptotic process|negative regulation of apoptotic process|inner ear de
Anp32e	1988.2	0.0619217	-0.610263	0.974147	-0.0377886	0.541687	0.640827	34.0356	36.6181	27.4398	26.4049	27.4939	66471	acidic (leucine-rich) nuclear phosphoprotein 32 family, member E	GO:0005634,GO:0005737,GO:0006325,GO:0019212,GO:0031410,GO:0042393,GO:0042981,GO:0043486	nucleus|cytoplasm|chromatin organization|phosphatase inhibitor activity|cytoplasmic vesicle|histone binding|regulation of apoptotic process|histone exchange
Anpep	13749.8	0.0457519	1.63792	1.05332	0.074938	0.101439	0.165613	203.192	192.953	160.233	172.59	160.248	16790	alanyl (membrane) aminopeptidase	GO:0001525,GO:0004177,GO:0005615,GO:0005737,GO:0005793,GO:0005886,GO:0006508,GO:0007165,GO:0007275,GO:0008217,GO:0008233,GO:0008237,GO:0008270,GO:0009897,GO:0016020,GO:0016021,GO:0016787,GO:0030154,GO:0031526,GO:0035814,GO:0042277,GO:0043171,GO:0046872,GO	angiogenesis|aminopeptidase activity|extracellular space|cytoplasm|endoplasmic reticulum-Golgi intermediate compartment|plasma membrane|proteolysis|signal transduction|multicellular organism development|regulation of blood pressure|peptidase activity|meta	mmu00480,mmu04614,mmu04640	Glutathione metabolism|Renin-angiotensin system|Hematopoietic cell lineage
Antkmt	542.441	0.107926	-1.24802	0.910864	-0.134693	0.212025	0.306542	32.9341	34.1753	26.7009	23.0339	22.4477	214917	adenine nucleotide translocase lysine methyltransferase	GO:0005739,GO:0008168,GO:0016020,GO:0016021,GO:0016279,GO:0016740,GO:0018023,GO:0032259,GO:1905273,GO:1905706	mitochondrion|methyltransferase activity|membrane|integral component of membrane|protein-lysine N-methyltransferase activity|transferase activity|peptidyl-lysine trimethylation|methylation|positive regulation of proton-transporting ATP synthase activity,
Antxr1	9.33685	0.794102	1.56795	2.37038	1.24512	0.116892	0.186871	0.0851152	0.0269044	0.126274	0.107721	0.077592	69538	anthrax toxin receptor 1	GO:0001568,GO:0004888,GO:0005518,GO:0005886,GO:0009897,GO:0009986,GO:0016020,GO:0016021,GO:0022414,GO:0031258,GO:0031527,GO:0031532,GO:0034446,GO:0038023,GO:0042995,GO:0046872,GO:0051015,GO:1901202,GO:1901998,GO:1905050	blood vessel development|transmembrane signaling receptor activity|collagen binding|plasma membrane|external side of plasma membrane|cell surface|membrane|integral component of membrane|reproductive process|lamellipodium membrane|filopodium membrane|actin	mmu04621	NOD-like receptor signaling pathway
Antxr2	3761.2	0.0481831	1.86331	1.06421	0.0897798	0.0624193	0.108221	53.877	55.0473	45.1463	45.8067	46.0385	71914	anthrax toxin receptor 2	GO:0004888,GO:0005886,GO:0009897,GO:0009986,GO:0016020,GO:0016021,GO:0022414,GO:0038023,GO:0046872,GO:1901998	transmembrane signaling receptor activity|plasma membrane|external side of plasma membrane|cell surface|membrane|integral component of membrane|reproductive process|signaling receptor activity|metal ion binding|toxin transport	mmu04621	NOD-like receptor signaling pathway
Anxa1	37597.4	0.0376723	21.2712	1.74272	0.801337	2.09676e-100	4.87094e-99	1054.33	1079.9	1478.15	1414.75	1502.28	16952	annexin A1	GO:0001533,GO:0001780,GO:0002250,GO:0002376,GO:0002548,GO:0002685,GO:0003697,GO:0003727,GO:0004859,GO:0005509,GO:0005515,GO:0005543,GO:0005544,GO:0005576,GO:0005615,GO:0005634,GO:0005654,GO:0005737,GO:0005768,GO:0005829,GO:0005884,GO:0005886,GO:0005929,GO	cornified envelope|neutrophil homeostasis|adaptive immune response|immune system process|monocyte chemotaxis|regulation of leukocyte migration|single-stranded DNA binding|single-stranded RNA binding|phospholipase inhibitor activity|calcium ion binding|pro
Anxa11	2405.63	0.0567707	1.64879	1.06703	0.0936032	0.0991897	0.162431	53.079	53.7834	43.4155	45.6183	45.7377	11744	annexin A11	GO:0005509,GO:0005544,GO:0005634,GO:0005635,GO:0005654,GO:0005737,GO:0005819,GO:0005829,GO:0005856,GO:0006909,GO:0007049,GO:0008429,GO:0030496,GO:0032506,GO:0042581,GO:0042582,GO:0044548,GO:0045335,GO:0048306,GO:0051301,GO:0051592,GO:0062023	calcium ion binding|calcium-dependent phospholipid binding|nucleus|nuclear envelope|nucleoplasm|cytoplasm|spindle|cytosol|cytoskeleton|phagocytosis|cell cycle|phosphatidylethanolamine binding|midbody|cytokinetic process|specific granule|azurophil granule|	mmu05014	Amyotrophic lateral sclerosis
Anxa2	19684.4	0.0383077	14.57	1.47237	0.558141	4.36163e-48	5.67536e-47	476.272	499.688	569.775	554.407	573.9	12306	annexin A2	GO:0001525,GO:0001725,GO:0001726,GO:0001765,GO:0001786,GO:0001921,GO:0001934,GO:0002020,GO:0004859,GO:0004867,GO:0005262,GO:0005509,GO:0005515,GO:0005544,GO:0005546,GO:0005576,GO:0005604,GO:0005615,GO:0005634,GO:0005737,GO:0005765,GO:0005768,GO:0005769,GO	angiogenesis|stress fiber|ruffle|membrane raft assembly|phosphatidylserine binding|positive regulation of receptor recycling|positive regulation of protein phosphorylation|protease binding|phospholipase inhibitor activity|serine-type endopeptidase inhibit	mmu05132	Salmonella infection
Anxa3	5134.44	0.0487688	9.64799	1.38561	0.470521	5.013e-22	3.80028e-21	106.967	108.73	120.275	120.453	112.424	11745	annexin A3	GO:0004859,GO:0005509,GO:0005544,GO:0005737,GO:0005886,GO:0006909,GO:0010595,GO:0016020,GO:0019834,GO:0030424,GO:0030425,GO:0030670,GO:0042581,GO:0042742,GO:0043025,GO:0043312,GO:0045766,GO:0048306,GO:0051054,GO:0051091,GO:0062023	phospholipase inhibitor activity|calcium ion binding|calcium-dependent phospholipid binding|cytoplasm|plasma membrane|phagocytosis|positive regulation of endothelial cell migration|membrane|phospholipase A2 inhibitor activity|axon|dendrite|phagocytic vesi
Anxa4	8843.99	0.0417069	8.85632	1.29179	0.36937	8.27016e-19	5.61109e-18	160.235	155.372	162.003	156.329	163.415	11746	annexin A4	GO:0001822,GO:0005509,GO:0005544,GO:0005634,GO:0005737,GO:0005886,GO:0006357,GO:0007219,GO:0009986,GO:0012506,GO:0016324,GO:0031965,GO:0032088,GO:0032717,GO:0042802,GO:0048306,GO:0048471,GO:0051059,GO:0062023	kidney development|calcium ion binding|calcium-dependent phospholipid binding|nucleus|cytoplasm|plasma membrane|regulation of transcription by RNA polymerase II|Notch signaling pathway|cell surface|vesicle membrane|apical plasma membrane|nuclear membrane|
Anxa5	15394.7	0.0357253	13.0526	1.38157	0.466308	6.14168e-39	6.97776e-38	415.762	416.029	455.21	450.759	451.978	11747	annexin A5	GO:0005388,GO:0005509,GO:0005515,GO:0005544,GO:0005615,GO:0005634,GO:0005737,GO:0005783,GO:0005829,GO:0005886,GO:0007596,GO:0007599,GO:0008021,GO:0009897,GO:0010033,GO:0014704,GO:0017046,GO:0030018,GO:0030195,GO:0030425,GO:0030971,GO:0042383,GO:0042802,GO	P-type calcium transporter activity|calcium ion binding|protein binding|calcium-dependent phospholipid binding|extracellular space|nucleus|cytoplasm|endoplasmic reticulum|cytosol|plasma membrane|blood coagulation|hemostasis|synaptic vesicle|external side
Anxa6	3532.56	0.051359	9.63105	1.40897	0.494641	5.91217e-22	4.47148e-21	60.504	61.1055	67.2709	69.6207	65.5882	11749	annexin A6	GO:0001755,GO:0001778,GO:0001786,GO:0003418,GO:0005262,GO:0005509,GO:0005525,GO:0005544,GO:0005634,GO:0005737,GO:0005765,GO:0005829,GO:0005925,GO:0006816,GO:0006937,GO:0008289,GO:0014704,GO:0015276,GO:0015485,GO:0016020,GO:0016324,GO:0031902,GO:0032991,GO	neural crest cell migration|plasma membrane repair|phosphatidylserine binding|growth plate cartilage chondrocyte differentiation|calcium channel activity|calcium ion binding|GTP binding|calcium-dependent phospholipid binding|nucleus|cytoplasm|lysosomal me
Anxa7	5479.28	0.0453323	16.4427	1.67642	0.745383	9.46659e-61	1.44798e-59	73.0032	71.0257	96.69	92.8988	95.7003	11750	annexin A7	GO:0005178,GO:0005509,GO:0005515,GO:0005544,GO:0005634,GO:0005635,GO:0005737,GO:0005789,GO:0005829,GO:0005886,GO:0006874,GO:0006914,GO:0007599,GO:0008283,GO:0008360,GO:0009651,GO:0009992,GO:0010629,GO:0014070,GO:0031982,GO:0042584,GO:0048306,GO:0051592,GO	integrin binding|calcium ion binding|protein binding|calcium-dependent phospholipid binding|nucleus|nuclear envelope|cytoplasm|endoplasmic reticulum membrane|cytosol|plasma membrane|cellular calcium ion homeostasis|autophagy|hemostasis|cell population pro	mmu05014	Amyotrophic lateral sclerosis
Anxa9	81.1022	0.24929	-2.7729	0.619314	-0.691257	0.00555591	0.0123161	0.961951	0.897606	0.42569	0.470153	0.465648	71790	annexin A9	GO:0001786,GO:0002020,GO:0005262,GO:0005509,GO:0005543,GO:0005544,GO:0005546,GO:0005615,GO:0005634,GO:0005737,GO:0005829,GO:0005886,GO:0009986,GO:0015464,GO:0019834,GO:0031982,GO:0046790,GO:0062023,GO:0098609	phosphatidylserine binding|protease binding|calcium channel activity|calcium ion binding|phospholipid binding|calcium-dependent phospholipid binding|phosphatidylinositol-4,5-bisphosphate binding|extracellular space|nucleus|cytoplasm|cytosol|plasma membran
Aoah	722.314	0.0931575	13.5727	2.40227	1.2644	5.81366e-42	6.95817e-41	5.07123	5.27679	9.88099	9.90833	9.58983	27052	acyloxyacyl hydrolase	GO:0005509,GO:0005576,GO:0006629,GO:0006631,GO:0008653,GO:0009104,GO:0016787,GO:0016788,GO:0031410,GO:0043231,GO:0046872,GO:0050528,GO:0050728	calcium ion binding|extracellular region|lipid metabolic process|fatty acid metabolic process|lipopolysaccharide metabolic process|lipopolysaccharide catabolic process|hydrolase activity|hydrolase activity, acting on ester bonds|cytoplasmic vesicle|intrac
Aoc2	23.3256	0.464583	-0.363434	0.889554	-0.168845	0.716281	0.790148	0.351823	0.369373	0.227689	0.312263	0.219067	237940	amine oxidase, copper containing 2 (retina-specific)	GO:0005507,GO:0005886,GO:0006584,GO:0007601,GO:0008131,GO:0009308,GO:0016491,GO:0046872,GO:0048038,GO:0052593,GO:0052594,GO:0052595,GO:0052596	copper ion binding|plasma membrane|catecholamine metabolic process|visual perception|primary amine oxidase activity|amine metabolic process|oxidoreductase activity|metal ion binding|quinone binding|tryptamine:oxygen oxidoreductase (deaminating) activity|a	mmu00260,mmu00350,mmu00360,mmu00410	Glycine, serine and threonine metabolism|Tyrosine metabolism|Phenylalanine metabolism|beta-Alanine metabolism
Aoc3	7.22697	0.83748	0.551043	1.37696	0.461488	0.581604	0.675738	0.053831	0.0918845	0.0821437	0.0891859	0.0662486	11754	amine oxidase, copper containing 3	GO:0002523,GO:0002675,GO:0002687,GO:0005507,GO:0005509,GO:0005615,GO:0005737,GO:0005769,GO:0005783,GO:0005794,GO:0005886,GO:0005902,GO:0007155,GO:0008131,GO:0008217,GO:0009308,GO:0009986,GO:0010828,GO:0016020,GO:0016021,GO:0016491,GO:0035902,GO:0042755,GO	leukocyte migration involved in inflammatory response|positive regulation of acute inflammatory response|positive regulation of leukocyte migration|copper ion binding|calcium ion binding|extracellular space|cytoplasm|early endosome|endoplasmic reticulum|G	mmu00260,mmu00350,mmu00360,mmu00410	Glycine, serine and threonine metabolism|Tyrosine metabolism|Phenylalanine metabolism|beta-Alanine metabolism
Aopep	2143.97	0.0575054	-2.10714	0.919441	-0.121172	0.0351056	0.0650423	33.1368	33.9658	24.0299	24.5071	24.3786	72061	aminopeptidase O	GO:0004177,GO:0005634,GO:0005730,GO:0005737,GO:0006508,GO:0008233,GO:0008237,GO:0008270,GO:0016787,GO:0046872,GO:0070006	aminopeptidase activity|nucleus|nucleolus|cytoplasm|proteolysis|peptidase activity|metallopeptidase activity|zinc ion binding|hydrolase activity|metal ion binding|metalloaminopeptidase activity
Aox1	10.8126	0.676759	0.510835	1.27078	0.345713	0.609466	0.700153	0.0875689	0.0996479	0.0918681	0.0906763	0.0987883	11761	aldehyde oxidase 1	GO:0004031,GO:0005506,GO:0005737,GO:0005829,GO:0009055,GO:0016491,GO:0017144,GO:0042802,GO:0042803,GO:0043546,GO:0046872,GO:0050250,GO:0050660,GO:0051287,GO:0051536,GO:0051537,GO:0071949,GO:0102797,GO:0102798	aldehyde oxidase activity|iron ion binding|cytoplasm|cytosol|electron transfer activity|oxidoreductase activity|drug metabolic process|identical protein binding|protein homodimerization activity|molybdopterin cofactor binding|metal ion binding|retinal oxi	mmu00280,mmu00350,mmu00380,mmu00750,mmu00760,mmu00830,mmu00982,mmu04630	Valine, leucine and isoleucine degradation|Tyrosine metabolism|Tryptophan metabolism|Vitamin B6 metabolism|Nicotinate and nicotinamide metabolism|Retinol metabolism|Drug metabolism - cytochrome P450|JAK-STAT signaling pathway
Aox2	11.0594	0.66949	0.0193914	1.00904	0.0129824	0.984529	0.988258	0.121225	0.134114	0.0963455	0.125526	0.0828824	213043	aldehyde oxidase 2	GO:0004031,GO:0005506,GO:0005737,GO:0009055,GO:0016491,GO:0046872,GO:0050660,GO:0051287,GO:0051536,GO:0051537,GO:0071949,GO:0102797,GO:0102798	aldehyde oxidase activity|iron ion binding|cytoplasm|electron transfer activity|oxidoreductase activity|metal ion binding|flavin adenine dinucleotide binding|NAD binding|iron-sulfur cluster binding|2 iron, 2 sulfur cluster binding|FAD binding|geranial:oxy	mmu00280,mmu00350,mmu00380,mmu00750,mmu00760,mmu00830,mmu00982,mmu04630	Valine, leucine and isoleucine degradation|Tyrosine metabolism|Tryptophan metabolism|Vitamin B6 metabolism|Nicotinate and nicotinamide metabolism|Retinol metabolism|Drug metabolism - cytochrome P450|JAK-STAT signaling pathway
Ap1ar	716.234	0.0930593	-1.27955	0.920778	-0.119074	0.200702	0.293669	14.6253	16.1298	10.6904	11.6438	11.149	211556	adaptor-related protein complex 1 associated regulatory protein	GO:0001920,GO:0005768,GO:0005794,GO:0019894,GO:0030133,GO:0034315,GO:0034613,GO:0035650,GO:0048203,GO:0071933,GO:1900025,GO:2000146	negative regulation of receptor recycling|endosome|Golgi apparatus|kinesin binding|transport vesicle|regulation of Arp2/3 complex-mediated actin nucleation|cellular protein localization|AP-1 adaptor complex binding|vesicle targeting, trans-Golgi to endoso
Ap1b1	3269.55	0.0520685	-8.32563	0.740462	-0.433503	8.38842e-17	5.28283e-16	47.2731	47.0275	27.4916	28.39	26.6301	11764	adaptor protein complex AP-1, beta 1 subunit	GO:0001822,GO:0005515,GO:0005794,GO:0005802,GO:0005829,GO:0006886,GO:0007368,GO:0007507,GO:0015031,GO:0016020,GO:0016192,GO:0019901,GO:0030117,GO:0030131,GO:0030276,GO:0031410,GO:0043231,GO:0048268	kidney development|protein binding|Golgi apparatus|trans-Golgi network|cytosol|intracellular protein transport|determination of left/right symmetry|heart development|protein transport|membrane|vesicle-mediated transport|protein kinase binding|membrane coa	mmu04142,mmu05170	Lysosome|Human immunodeficiency virus 1 infection
Ap1g1	2585.61	0.0581678	-1.24864	0.950903	-0.0726305	0.211798	0.306248	21.7855	22.5605	16.068	17.4381	16.3354	11765	adaptor protein complex AP-1, gamma 1 subunit	GO:0000226,GO:0005515,GO:0005518,GO:0005737,GO:0005794,GO:0005802,GO:0005829,GO:0006886,GO:0006896,GO:0006898,GO:0008022,GO:0015031,GO:0015630,GO:0016020,GO:0016192,GO:0019894,GO:0030117,GO:0030121,GO:0030136,GO:0030742,GO:0031267,GO:0031410,GO:0035615,GO	microtubule cytoskeleton organization|protein binding|collagen binding|cytoplasm|Golgi apparatus|trans-Golgi network|cytosol|intracellular protein transport|Golgi to vacuole transport|receptor-mediated endocytosis|protein C-terminus binding|protein transp	mmu04142,mmu05170	Lysosome|Human immunodeficiency virus 1 infection
Ap1g2	664.787	0.0968813	1.63929	1.11637	0.158817	0.101152	0.165246	12.6309	13.8217	10.9513	11.7367	12.2321	11766	adaptor protein complex AP-1, gamma 2 subunit	GO:0005515,GO:0005768,GO:0005794,GO:0005798,GO:0005802,GO:0006886,GO:0006896,GO:0006898,GO:0015031,GO:0016020,GO:0016192,GO:0030117,GO:0030121,GO:0030133,GO:0031410,GO:0035615,GO:0140312	protein binding|endosome|Golgi apparatus|Golgi-associated vesicle|trans-Golgi network|intracellular protein transport|Golgi to vacuole transport|receptor-mediated endocytosis|protein transport|membrane|vesicle-mediated transport|membrane coat|AP-1 adaptor	mmu04142,mmu05170	Lysosome|Human immunodeficiency virus 1 infection
Ap1m1	1003.56	0.0789474	0.834331	1.04671	0.0658682	0.404095	0.512279	20.1974	21.7775	17.39	17.5834	16.9546	11767	adaptor-related protein complex AP-1, mu subunit 1	GO:0005515,GO:0005794,GO:0005802,GO:0006886,GO:0015031,GO:0016020,GO:0016192,GO:0030131,GO:0030136,GO:0031410,GO:0032438,GO:0035615,GO:0035646,GO:0043231	protein binding|Golgi apparatus|trans-Golgi network|intracellular protein transport|protein transport|membrane|vesicle-mediated transport|clathrin adaptor complex|clathrin-coated vesicle|cytoplasmic vesicle|melanosome organization|clathrin adaptor activit	mmu04142,mmu05170	Lysosome|Human immunodeficiency virus 1 infection
Ap1s1	3141.51	0.0558052	3.28204	1.13536	0.183155	0.0010306	0.00260631	71.9087	70.2474	64.9489	60.0089	65.7395	11769	adaptor protein complex AP-1, sigma 1	GO:0005515,GO:0005794,GO:0005802,GO:0005905,GO:0006886,GO:0015031,GO:0016020,GO:0016192,GO:0030117,GO:0030121,GO:0031410,GO:0042147,GO:0043195,GO:0043231	protein binding|Golgi apparatus|trans-Golgi network|clathrin-coated pit|intracellular protein transport|protein transport|membrane|vesicle-mediated transport|membrane coat|AP-1 adaptor complex|cytoplasmic vesicle|retrograde transport, endosome to Golgi|te	mmu04142,mmu05170	Lysosome|Human immunodeficiency virus 1 infection
Ap1s2	1826.11	0.0640428	-4.97968	0.801674	-0.318913	6.36883e-07	2.31021e-06	20.5539	22.3326	13.3631	13.7353	13.5391	108012	adaptor-related protein complex 1, sigma 2 subunit	GO:0005515,GO:0005794,GO:0005905,GO:0006886,GO:0008542,GO:0015031,GO:0016020,GO:0016182,GO:0016192,GO:0030117,GO:0031410,GO:0036465,GO:0043231,GO:0045444,GO:0050885,GO:0060612	protein binding|Golgi apparatus|clathrin-coated pit|intracellular protein transport|visual learning|protein transport|membrane|synaptic vesicle budding from endosome|vesicle-mediated transport|membrane coat|cytoplasmic vesicle|synaptic vesicle recycling|i	mmu04142,mmu05170	Lysosome|Human immunodeficiency virus 1 infection
Ap1s3	342.242	0.12806	-2.25825	0.818361	-0.289191	0.0239298	0.0463948	7.75478	7.53427	4.85356	4.5527	5.37894	252903	adaptor-related protein complex AP-1, sigma 3	GO:0005794,GO:0005905,GO:0006605,GO:0006886,GO:0015031,GO:0016020,GO:0016192,GO:0030117,GO:0031410,GO:0043231	Golgi apparatus|clathrin-coated pit|protein targeting|intracellular protein transport|protein transport|membrane|vesicle-mediated transport|membrane coat|cytoplasmic vesicle|intracellular membrane-bounded organelle	mmu04142,mmu05170	Lysosome|Human immunodeficiency virus 1 infection
Ap2a1	1938.58	0.0604206	1.51355	1.06544	0.0914494	0.130141	0.204651	28.0021	28.1809	24.158	23.6251	22.9421	11771	adaptor-related protein complex 2, alpha 1 subunit	GO:0005515,GO:0005886,GO:0005905,GO:0006886,GO:0006897,GO:0006898,GO:0008022,GO:0010976,GO:0015031,GO:0016020,GO:0016192,GO:0016323,GO:0016324,GO:0019901,GO:0030117,GO:0030122,GO:0030131,GO:0030136,GO:0030141,GO:0032433,GO:0032991,GO:0035615,GO:0044877,GO	protein binding|plasma membrane|clathrin-coated pit|intracellular protein transport|endocytosis|receptor-mediated endocytosis|protein C-terminus binding|positive regulation of neuron projection development|protein transport|membrane|vesicle-mediated trans	mmu04144,mmu04721,mmu04961,mmu05016	Endocytosis|Synaptic vesicle cycle|Endocrine and other factor-regulated calcium reabsorption|Huntington disease
Ap2a2	2503.25	0.0552125	-5.13896	0.821462	-0.283735	2.7626e-07	1.03446e-06	34.5542	34.5773	21.8576	22.8985	22.3602	11772	adaptor-related protein complex 2, alpha 2 subunit	GO:0005515,GO:0005886,GO:0005905,GO:0006886,GO:0006897,GO:0006898,GO:0008021,GO:0008289,GO:0015031,GO:0016020,GO:0016192,GO:0019900,GO:0019901,GO:0019904,GO:0030117,GO:0030122,GO:0030131,GO:0030141,GO:0031410,GO:0035091,GO:0035615,GO:0044877,GO:0072583,GO	protein binding|plasma membrane|clathrin-coated pit|intracellular protein transport|endocytosis|receptor-mediated endocytosis|synaptic vesicle|lipid binding|protein transport|membrane|vesicle-mediated transport|kinase binding|protein kinase binding|protei	mmu04144,mmu04721,mmu04961,mmu05016	Endocytosis|Synaptic vesicle cycle|Endocrine and other factor-regulated calcium reabsorption|Huntington disease
Ap2b1	4340.78	0.0508043	8.04431	1.32748	0.408685	8.67355e-16	5.27563e-15	24.6605	24.1226	25.0697	26.6618	24.7931	71770	adaptor-related protein complex 2, beta 1 subunit	GO:0001822,GO:0003279,GO:0003281,GO:0005515,GO:0005886,GO:0005905,GO:0006886,GO:0006897,GO:0007507,GO:0015031,GO:0016020,GO:0016192,GO:0030117,GO:0030122,GO:0030131,GO:0030276,GO:0035904,GO:0060976,GO:0072583,GO:0098884,GO:0098978,GO:0099590	kidney development|cardiac septum development|ventricular septum development|protein binding|plasma membrane|clathrin-coated pit|intracellular protein transport|endocytosis|heart development|protein transport|membrane|vesicle-mediated transport|membrane c	mmu04144,mmu04721,mmu04961,mmu05016	Endocytosis|Synaptic vesicle cycle|Endocrine and other factor-regulated calcium reabsorption|Huntington disease
Ap2m1	7045.2	0.0426541	2.27324	1.06952	0.0969629	0.0230117	0.0447686	134.246	129.36	110.995	112.419	109.725	11773	adaptor-related protein complex 2, mu 1 subunit	GO:0002092,GO:0005048,GO:0005515,GO:0005739,GO:0005886,GO:0005905,GO:0006886,GO:0006897,GO:0006900,GO:0008289,GO:0015031,GO:0016020,GO:0016192,GO:0030122,GO:0030131,GO:0030141,GO:0031410,GO:0031623,GO:0035615,GO:0043231,GO:0044325,GO:0048488,GO:0050750,GO	positive regulation of receptor internalization|signal sequence binding|protein binding|mitochondrion|plasma membrane|clathrin-coated pit|intracellular protein transport|endocytosis|vesicle budding from membrane|lipid binding|protein transport|membrane|ve	mmu04144,mmu04721,mmu04961,mmu05016	Endocytosis|Synaptic vesicle cycle|Endocrine and other factor-regulated calcium reabsorption|Huntington disease
Ap2s1	2769.74	0.0541503	0.917603	1.03504	0.0496884	0.358827	0.467234	198.508	190.667	159.989	154.971	160.972	232910	adaptor-related protein complex 2, sigma 1 subunit	GO:0005515,GO:0005886,GO:0005905,GO:0006886,GO:0006897,GO:0015031,GO:0016020,GO:0016192,GO:0030117,GO:0030122,GO:0035615,GO:0043231,GO:0072583	protein binding|plasma membrane|clathrin-coated pit|intracellular protein transport|endocytosis|protein transport|membrane|vesicle-mediated transport|membrane coat|AP-2 adaptor complex|clathrin adaptor activity|intracellular membrane-bounded organelle|cla	mmu04144,mmu04721,mmu04961,mmu05016	Endocytosis|Synaptic vesicle cycle|Endocrine and other factor-regulated calcium reabsorption|Huntington disease
Ap3b1	2498.33	0.0605116	4.83238	1.22469	0.292415	1.34912e-06	4.74018e-06	18.086	16.7654	16.2575	17.4944	16.6843	11774	adaptor-related protein complex 3, beta 1 subunit	GO:0000902,GO:0002224,GO:0002244,GO:0003016,GO:0005794,GO:0005802,GO:0006464,GO:0006622,GO:0006829,GO:0006882,GO:0006886,GO:0006954,GO:0007040,GO:0007283,GO:0007338,GO:0007596,GO:0008089,GO:0015031,GO:0016020,GO:0016182,GO:0016192,GO:0019882,GO:0019903,GO	cell morphogenesis|toll-like receptor signaling pathway|hematopoietic progenitor cell differentiation|respiratory system process|Golgi apparatus|trans-Golgi network|cellular protein modification process|protein targeting to lysosome|zinc ion transport|cel	mmu04142	Lysosome
Ap3d1	4170.34	0.0472842	-1.59746	0.94899	-0.0755348	0.110163	0.177446	51.2301	51.0311	38.557	37.2813	38.8323	11776	adaptor-related protein complex 3, delta 1 subunit	GO:0005737,GO:0005794,GO:0005802,GO:0006623,GO:0006829,GO:0006886,GO:0006896,GO:0008089,GO:0010008,GO:0015031,GO:0016020,GO:0016182,GO:0016192,GO:0019882,GO:0030117,GO:0030123,GO:0030424,GO:0032607,GO:0033365,GO:0035646,GO:0043195,GO:0045944,GO:0048007,GO	cytoplasm|Golgi apparatus|trans-Golgi network|protein targeting to vacuole|zinc ion transport|intracellular protein transport|Golgi to vacuole transport|anterograde axonal transport|endosome membrane|protein transport|membrane|synaptic vesicle budding fro	mmu04142	Lysosome
Ap3m1	2114.44	0.0582268	1.54185	1.06421	0.0897771	0.123109	0.195297	24.3306	24.7423	20.1554	20.6133	20.9533	55946	adaptor-related protein complex 3, mu 1 subunit	GO:0005794,GO:0006886,GO:0006897,GO:0008089,GO:0015031,GO:0016020,GO:0016192,GO:0030131,GO:0031267,GO:0031410,GO:0043231,GO:0048490	Golgi apparatus|intracellular protein transport|endocytosis|anterograde axonal transport|protein transport|membrane|vesicle-mediated transport|clathrin adaptor complex|small GTPase binding|cytoplasmic vesicle|intracellular membrane-bounded organelle|anter	mmu04142	Lysosome
Ap3m2	294.999	0.135322	-1.41174	0.875975	-0.191039	0.158028	0.240919	5.1907	5.12234	3.75647	3.27737	3.63549	64933	adaptor-related protein complex 3, mu 2 subunit	GO:0005794,GO:0006886,GO:0006897,GO:0008089,GO:0015031,GO:0016020,GO:0016192,GO:0030131,GO:0031410,GO:0043231,GO:0048490	Golgi apparatus|intracellular protein transport|endocytosis|anterograde axonal transport|protein transport|membrane|vesicle-mediated transport|clathrin adaptor complex|cytoplasmic vesicle|intracellular membrane-bounded organelle|anterograde synaptic vesic	mmu04142	Lysosome
Ap3s1	1610.75	0.0742164	2.4086	1.13191	0.178757	0.016014	0.0323268	49.4906	50.8673	48.1203	40.7431	45.3294	11777	adaptor-related protein complex 3, sigma 1 subunit	GO:0005794,GO:0005802,GO:0006886,GO:0008089,GO:0015031,GO:0016020,GO:0016192,GO:0030117,GO:0030123,GO:0031410,GO:0043231,GO:0048490	Golgi apparatus|trans-Golgi network|intracellular protein transport|anterograde axonal transport|protein transport|membrane|vesicle-mediated transport|membrane coat|AP-3 adaptor complex|cytoplasmic vesicle|intracellular membrane-bounded organelle|anterogr	mmu04142	Lysosome
Ap3s2	778.763	0.0869754	-2.45715	0.862316	-0.213712	0.0140043	0.0286618	8.49157	8.25574	5.94716	5.54219	5.56826	11778	adaptor-related protein complex 3, sigma 2 subunit	GO:0005794,GO:0005802,GO:0006886,GO:0008089,GO:0015031,GO:0016020,GO:0016192,GO:0030117,GO:0030123,GO:0031410,GO:0043231,GO:0048490	Golgi apparatus|trans-Golgi network|intracellular protein transport|anterograde axonal transport|protein transport|membrane|vesicle-mediated transport|membrane coat|AP-3 adaptor complex|cytoplasmic vesicle|intracellular membrane-bounded organelle|anterogr	mmu04142	Lysosome
Ap4b1	325.574	0.130837	6.97368	1.88219	0.912412	3.08755e-12	1.59804e-11	3.78494	3.87098	5.66825	5.55497	5.80651	67489	adaptor-related protein complex AP-4, beta 1	GO:0005515,GO:0005802,GO:0005829,GO:0006605,GO:0006886,GO:0016192,GO:0019898,GO:0030124,GO:0061938	protein binding|trans-Golgi network|cytosol|protein targeting|intracellular protein transport|vesicle-mediated transport|extrinsic component of membrane|AP-4 adaptor complex|protein localization to somatodendritic compartment	mmu04142	Lysosome
Ap4e1	724	0.090772	9.65131	1.83537	0.876069	4.85315e-22	3.68771e-21	3.35031	3.27331	4.81284	4.69362	4.85689	108011	adaptor-related protein complex AP-4, epsilon 1	GO:0005515,GO:0005794,GO:0005802,GO:0006886,GO:0006898,GO:0015031,GO:0016020,GO:0016192,GO:0030117,GO:0030124,GO:0140312	protein binding|Golgi apparatus|trans-Golgi network|intracellular protein transport|receptor-mediated endocytosis|protein transport|membrane|vesicle-mediated transport|membrane coat|AP-4 adaptor complex|cargo adaptor activity	mmu04142	Lysosome
Ap4m1	164.976	0.18121	-5.12249	0.525497	-0.928244	3.01533e-07	1.12456e-06	3.80543	3.7298	1.76049	1.49973	1.41255	11781	adaptor-related protein complex AP-4, mu 1	GO:0005515,GO:0005768,GO:0005794,GO:0005802,GO:0006605,GO:0006622,GO:0006886,GO:0006895,GO:0008104,GO:0015031,GO:0016020,GO:0016192,GO:0019904,GO:0030124,GO:0030131,GO:0031410,GO:0043231,GO:0090160	protein binding|endosome|Golgi apparatus|trans-Golgi network|protein targeting|protein targeting to lysosome|intracellular protein transport|Golgi to endosome transport|protein localization|protein transport|membrane|vesicle-mediated transport|protein dom	mmu04142	Lysosome
Ap4s1	239.454	0.154148	-0.72741	0.925222	-0.112129	0.466975	0.571549	0.443938	0.470594	0.375006	0.298799	0.325205	11782	adaptor-related protein complex AP-4, sigma 1	GO:0005794,GO:0005802,GO:0006886,GO:0015031,GO:0016020,GO:0016192,GO:0030124,GO:0043231	Golgi apparatus|trans-Golgi network|intracellular protein transport|protein transport|membrane|vesicle-mediated transport|AP-4 adaptor complex|intracellular membrane-bounded organelle	mmu04142	Lysosome
Ap5b1	480.617	0.1084	-4.5868	0.708477	-0.497208	4.50099e-06	1.50644e-05	11.8217	11.3911	6.16633	6.87446	6.39972	381201	adaptor-related protein complex 5, beta 1 subunit	GO:0015031,GO:0016197,GO:0030119	protein transport|endosomal transport|AP-type membrane coat adaptor complex
Ap5m1	298.043	0.132382	-2.31849	0.808362	-0.306927	0.0204224	0.0402742	4.31398	4.56959	2.80125	2.82756	2.8593	74385	adaptor-related protein complex 5, mu 1 subunit	GO:0005737,GO:0005764,GO:0005768,GO:0005770,GO:0005829,GO:0015031,GO:0016020,GO:0016197,GO:0030119	cytoplasm|lysosome|endosome|late endosome|cytosol|protein transport|membrane|endosomal transport|AP-type membrane coat adaptor complex
Ap5s1	123.182	0.214051	-8.70454	0.274863	-1.86321	3.18868e-18	2.11159e-17	7.71153	7.87295	1.51245	1.77091	1.78583	69596	adaptor-related protein 5 complex, sigma 1 subunit	GO:0000724,GO:0005654,GO:0005737,GO:0005764,GO:0005768,GO:0005770,GO:0005829,GO:0006281,GO:0006974,GO:0015031,GO:0016020,GO:0016197,GO:0030119	double-strand break repair via homologous recombination|nucleoplasm|cytoplasm|lysosome|endosome|late endosome|cytosol|DNA repair|cellular response to DNA damage stimulus|protein transport|membrane|endosomal transport|AP-type membrane coat adaptor complex
Ap5z1	366.873	0.126765	-6.88591	0.546051	-0.872892	5.74186e-12	2.93443e-11	5.52104	5.32423	2.10621	2.31585	2.58157	231855	adaptor-related protein complex 5, zeta 1 subunit	GO:0000724,GO:0005634,GO:0005654,GO:0005737,GO:0006281,GO:0006974,GO:0015031,GO:0016197,GO:0016607,GO:0044599	double-strand break repair via homologous recombination|nucleus|nucleoplasm|cytoplasm|DNA repair|cellular response to DNA damage stimulus|protein transport|endosomal transport|nuclear speck|AP-5 adaptor complex
Apaf1	1720.82	0.0640196	12.6134	1.75018	0.807502	1.78235e-36	1.9192e-35	10.3602	10.0371	13.8659	14.3116	14.0058	11783	apoptotic peptidase activating factor 1	GO:0000166,GO:0001843,GO:0005524,GO:0005634,GO:0005737,GO:0005829,GO:0006915,GO:0006919,GO:0007275,GO:0007420,GO:0008635,GO:0008656,GO:0010659,GO:0030900,GO:0031072,GO:0032991,GO:0042802,GO:0042981,GO:0043293,GO:0043531,GO:0051402,GO:0070059,GO:0071560,GO	nucleotide binding|neural tube closure|ATP binding|nucleus|cytoplasm|cytosol|apoptotic process|activation of cysteine-type endopeptidase activity involved in apoptotic process|multicellular organism development|brain development|activation of cysteine-typ	mmu01524,mmu04115,mmu04210,mmu04215,mmu05010,mmu05012,mmu05014,mmu05016,mmu05020,mmu05022,mmu05134,mmu05152,mmu05160,mmu05161,mmu05162,mmu05164,mmu05168,mmu05169,mmu05200,mmu05222,mmu05417	Platinum drug resistance|p53 signaling pathway|Apoptosis|Apoptosis - multiple species|Alzheimer disease|Parkinson disease|Amyotrophic lateral sclerosis|Huntington disease|Prion disease|Pathways of neurodegeneration - multiple diseases|Legionellosis|Tuberc
Apba1	180.457	0.170476	-3.67784	0.647528	-0.626985	0.000235217	0.000654494	1.76559	1.80951	0.984425	0.836773	0.912328	319924	amyloid beta (A4) precursor protein binding, family A, member 1	GO:0001540,GO:0001701,GO:0005515,GO:0005546,GO:0005634,GO:0005737,GO:0005794,GO:0005829,GO:0005886,GO:0006886,GO:0007268,GO:0007626,GO:0008021,GO:0010468,GO:0014047,GO:0014051,GO:0015031,GO:0016020,GO:0030165,GO:0032991,GO:0035264,GO:0043197,GO:0044877,GO	amyloid-beta binding|in utero embryonic development|protein binding|phosphatidylinositol-4,5-bisphosphate binding|nucleus|cytoplasm|Golgi apparatus|cytosol|plasma membrane|intracellular protein transport|chemical synaptic transmission|locomotory behavior|
Apba3	402.74	0.119147	-0.624211	0.949755	-0.0743728	0.532489	0.632712	7.28567	7.06556	5.84534	5.14872	5.09939	57267	amyloid beta (A4) precursor protein-binding, family A, member 3	GO:0001540,GO:0001701,GO:0004857,GO:0005737,GO:0005886,GO:0007268,GO:0010468,GO:0015031,GO:0019899,GO:0043086,GO:0043197,GO:0048471,GO:0050790	amyloid-beta binding|in utero embryonic development|enzyme inhibitor activity|cytoplasm|plasma membrane|chemical synaptic transmission|regulation of gene expression|protein transport|enzyme binding|negative regulation of catalytic activity|dendritic spine
Apbb1	7.217	0.841302	-0.502722	0.745902	-0.422941	0.61516	0.704512	0.13538	0.105037	0.0352132	0.089208	0.0883533	11785	amyloid beta (A4) precursor protein-binding, family B, member 1	GO:0000122,GO:0001540,GO:0001764,GO:0003682,GO:0005515,GO:0005634,GO:0005737,GO:0005783,GO:0005886,GO:0006302,GO:0006325,GO:0006355,GO:0006915,GO:0006974,GO:0007411,GO:0008134,GO:0008542,GO:0010976,GO:0016020,GO:0030027,GO:0030048,GO:0030198,GO:0030308,GO	negative regulation of transcription by RNA polymerase II|amyloid-beta binding|neuron migration|chromatin binding|protein binding|nucleus|cytoplasm|endoplasmic reticulum|plasma membrane|double-strand break repair|chromatin organization|regulation of trans	mmu05010	Alzheimer disease
Apbb1ip	6503.75	0.0432691	12.565	1.45768	0.543675	3.29025e-36	3.52535e-35	85.9914	87.6924	99.843	101.566	97.7692	54519	amyloid beta (A4) precursor protein-binding, family B, member 1 interacting protein	GO:0002291,GO:0005515,GO:0005737,GO:0005829,GO:0005856,GO:0005886,GO:0007165,GO:0016020,GO:0030054,GO:0042101,GO:0042995,GO:0045785	T cell activation via T cell receptor contact with antigen bound to MHC molecule on antigen presenting cell|protein binding|cytoplasm|cytosol|cytoskeleton|plasma membrane|signal transduction|membrane|cell junction|T cell receptor complex|cell projection|p	mmu04015,mmu04611	Rap1 signaling pathway|Platelet activation
Apbb2	1567.55	0.0689771	5.38166	1.29344	0.371211	7.38034e-08	2.89638e-07	3.64429	3.99985	3.9324	3.9725	3.78095	11787	amyloid beta (A4) precursor protein-binding, family B, member 2	GO:0001540,GO:0001764,GO:0005515,GO:0005634,GO:0005737,GO:0006355,GO:0007411,GO:0008134,GO:0030048,GO:0030198,GO:0030308,GO:0035035,GO:0043065,GO:0043066,GO:0050821,GO:0051726	amyloid-beta binding|neuron migration|protein binding|nucleus|cytoplasm|regulation of transcription, DNA-templated|axon guidance|transcription factor binding|actin filament-based movement|extracellular matrix organization|negative regulation of cell growt
Apbb3	94.6743	0.240994	1.61326	1.30929	0.388786	0.106688	0.172685	1.83236	2.2191	2.00023	1.87453	2.39995	225372	amyloid beta (A4) precursor protein-binding, family B, member 3	GO:0001540,GO:0005634,GO:0005737,GO:0005829,GO:0006355,GO:0008134,GO:0015629,GO:0016020,GO:0043066,GO:0050714,GO:0050750	amyloid-beta binding|nucleus|cytoplasm|cytosol|regulation of transcription, DNA-templated|transcription factor binding|actin cytoskeleton|membrane|negative regulation of apoptotic process|positive regulation of protein secretion|low-density lipoprotein pa
Apc	1084.98	0.0745923	-1.04564	0.947372	-0.0779965	0.295728	0.400535	4.78469	4.73343	3.52023	3.6269	3.50879	11789	APC, WNT signaling pathway regulator	GO:0000281,GO:0000776,GO:0001708,GO:0001822,GO:0001942,GO:0002020,GO:0005515,GO:0005634,GO:0005654,GO:0005737,GO:0005794,GO:0005813,GO:0005856,GO:0005874,GO:0005881,GO:0005886,GO:0005912,GO:0005923,GO:0005938,GO:0006974,GO:0007026,GO:0007091,GO:0007094,GO	mitotic cytokinesis|kinetochore|cell fate specification|kidney development|hair follicle development|protease binding|protein binding|nucleus|nucleoplasm|cytoplasm|Golgi apparatus|centrosome|cytoskeleton|microtubule|cytoplasmic microtubule|plasma membrane	mmu04310,mmu04390,mmu04550,mmu04810,mmu04934,mmu05010,mmu05022,mmu05165,mmu05200,mmu05206,mmu05210,mmu05213,mmu05217,mmu05224,mmu05225,mmu05226	Wnt signaling pathway|Hippo signaling pathway|Signaling pathways regulating pluripotency of stem cells|Regulation of actin cytoskeleton|Cushing syndrome|Alzheimer disease|Pathways of neurodegeneration - multiple diseases|Human papillomavirus infection|Pat
Apc2	18.209	0.533728	-0.69918	0.772083	-0.373172	0.48444	0.588103	0.103049	0.146579	0.063882	0.0640233	0.100399	23805	APC regulator of WNT signaling pathway 2	GO:0000226,GO:0001708,GO:0005737,GO:0005794,GO:0005829,GO:0005881,GO:0005884,GO:0007026,GO:0007389,GO:0007399,GO:0008013,GO:0008017,GO:0015630,GO:0016342,GO:0016477,GO:0030496,GO:0030877,GO:0031258,GO:0031941,GO:0045171,GO:0045295,GO:0045595,GO:0045732,GO	microtubule cytoskeleton organization|cell fate specification|cytoplasm|Golgi apparatus|cytosol|cytoplasmic microtubule|actin filament|negative regulation of microtubule depolymerization|pattern specification process|nervous system development|beta-cateni	mmu04310,mmu04390,mmu04550,mmu04810,mmu04934,mmu05010,mmu05022,mmu05165,mmu05200,mmu05206,mmu05210,mmu05213,mmu05217,mmu05224,mmu05225,mmu05226	Wnt signaling pathway|Hippo signaling pathway|Signaling pathways regulating pluripotency of stem cells|Regulation of actin cytoskeleton|Cushing syndrome|Alzheimer disease|Pathways of neurodegeneration - multiple diseases|Human papillomavirus infection|Pat
Apcdd1	4.03533	1.22656	1.40222	3.29413	1.7199	0.160851	0.244505	0.0238082	0.0225769	0.0340596	0.049306	0.0976673	494504	adenomatosis polyposis coli down-regulated 1	GO:0001942,GO:0005886,GO:0005887,GO:0016020,GO:0016021,GO:0016055,GO:0017147,GO:0030178,GO:0042487,GO:0042802,GO:0043615	hair follicle development|plasma membrane|integral component of plasma membrane|membrane|integral component of membrane|Wnt signaling pathway|Wnt-protein binding|negative regulation of Wnt signaling pathway|regulation of odontogenesis of dentin-containing
Apeh	820.529	0.106871	-0.761854	0.945127	-0.0814201	0.446147	0.552514	21.4803	18.8402	12.7373	15.9915	16.3259	235606	acylpeptide hydrolase	GO:0004252,GO:0005737,GO:0005829,GO:0006508,GO:0008236,GO:0008242,GO:0016787,GO:0031965,GO:0042802,GO:0050435	serine-type endopeptidase activity|cytoplasm|cytosol|proteolysis|serine-type peptidase activity|omega peptidase activity|hydrolase activity|nuclear membrane|identical protein binding|amyloid-beta metabolic process
Apex1	1130.39	0.0800596	0.59523	1.03358	0.0476539	0.551689	0.649229	48.983	48.039	36.3268	40.506	41.7195	11792	apurinic/apyrimidinic endonuclease 1	GO:0000723,GO:0003677,GO:0003684,GO:0003691,GO:0003713,GO:0003723,GO:0003906,GO:0004518,GO:0004519,GO:0004521,GO:0004527,GO:0004528,GO:0005634,GO:0005654,GO:0005667,GO:0005730,GO:0005737,GO:0005739,GO:0005783,GO:0005813,GO:0006281,GO:0006284,GO:0006310,GO	telomere maintenance|DNA binding|damaged DNA binding|double-stranded telomeric DNA binding|transcription coactivator activity|RNA binding|DNA-(apurinic or apyrimidinic site) endonuclease activity|nuclease activity|endonuclease activity|endoribonuclease ac	mmu03410	Base excision repair
Apex2	156.661	0.192537	-0.430528	0.944163	-0.0828925	0.666811	0.749132	0.463003	0.608135	0.381237	0.437743	0.377512	77622	apurinic/apyrimidinic endonuclease 2	GO:0001650,GO:0003677,GO:0003906,GO:0004518,GO:0004519,GO:0004527,GO:0004528,GO:0005634,GO:0005654,GO:0005737,GO:0005739,GO:0005743,GO:0006281,GO:0006284,GO:0006310,GO:0006974,GO:0007049,GO:0008270,GO:0008311,GO:0016787,GO:0043231,GO:0046872	fibrillar center|DNA binding|DNA-(apurinic or apyrimidinic site) endonuclease activity|nuclease activity|endonuclease activity|exonuclease activity|phosphodiesterase I activity|nucleus|nucleoplasm|cytoplasm|mitochondrion|mitochondrial inner membrane|DNA r	mmu03410	Base excision repair
Aph1a	1400.99	0.0692528	0.366763	1.01776	0.0253994	0.713796	0.787875	27.6553	27.4044	21.9768	22.9665	21.2761	226548	aph1 homolog A, gamma secretase subunit	GO:0001656,GO:0005515,GO:0005739,GO:0005769,GO:0005783,GO:0005794,GO:0005886,GO:0005887,GO:0006509,GO:0007219,GO:0007220,GO:0008021,GO:0008233,GO:0010950,GO:0016020,GO:0016021,GO:0016485,GO:0019899,GO:0030674,GO:0031293,GO:0034205,GO:0042982,GO:0042987,GO	metanephros development|protein binding|mitochondrion|early endosome|endoplasmic reticulum|Golgi apparatus|plasma membrane|integral component of plasma membrane|membrane protein ectodomain proteolysis|Notch signaling pathway|Notch receptor processing|syna	mmu04330,mmu05010	Notch signaling pathway|Alzheimer disease
Aph1b	137.544	0.1949	-1.19209	0.851254	-0.232339	0.233226	0.331728	1.72802	1.74284	1.29558	1.07567	1.11658	208117	aph1 homolog B, gamma secretase subunit	GO:0001963,GO:0005783,GO:0005886,GO:0006509,GO:0007219,GO:0007220,GO:0007614,GO:0010950,GO:0016020,GO:0016021,GO:0016485,GO:0030133,GO:0030674,GO:0034205,GO:0035249,GO:0042987,GO:0043085,GO:0060134,GO:0061133,GO:0070765	synaptic transmission, dopaminergic|endoplasmic reticulum|plasma membrane|membrane protein ectodomain proteolysis|Notch signaling pathway|Notch receptor processing|short-term memory|positive regulation of endopeptidase activity|membrane|integral component	mmu04330,mmu05010	Notch signaling pathway|Alzheimer disease
Aph1c	460.083	0.123233	-15.6847	0.261908	-1.93287	1.9245e-55	2.79235e-54	8.77032	7.81971	1.81619	1.82716	1.48714	68318	aph1 homolog C, gamma secretase subunit	GO:0001656,GO:0001963,GO:0005783,GO:0005886,GO:0006509,GO:0007219,GO:0007220,GO:0007614,GO:0016020,GO:0016021,GO:0016485,GO:0030674,GO:0035249,GO:0043085,GO:0060134,GO:0070765	metanephros development|synaptic transmission, dopaminergic|endoplasmic reticulum|plasma membrane|membrane protein ectodomain proteolysis|Notch signaling pathway|Notch receptor processing|short-term memory|membrane|integral component of membrane|protein p	mmu04330,mmu05010	Notch signaling pathway|Alzheimer disease
Api5	3199.26	0.0518013	4.69401	1.18358	0.243156	2.67898e-06	9.17197e-06	42.716	44.1621	40.114	39.8602	41.549	11800	apoptosis inhibitor 5	GO:0003723,GO:0005634,GO:0005681,GO:0005737,GO:0006915,GO:0016607,GO:0017134,GO:0043066,GO:2000270	RNA binding|nucleus|spliceosomal complex|cytoplasm|apoptotic process|nuclear speck|fibroblast growth factor binding|negative regulation of apoptotic process|negative regulation of fibroblast apoptotic process
Apip	231.455	0.151	0.538923	1.05803	0.0813773	0.58994	0.683404	14.3314	13.3859	11.8698	11.8274	10.9405	56369	APAF1 interacting protein	GO:0005737,GO:0006915,GO:0008270,GO:0008652,GO:0009086,GO:0016829,GO:0019509,GO:0042802,GO:0043066,GO:0046570,GO:0046872,GO:0051289,GO:0070269,GO:0070372	cytoplasm|apoptotic process|zinc ion binding|cellular amino acid biosynthetic process|methionine biosynthetic process|lyase activity|L-methionine salvage from methylthioadenosine|identical protein binding|negative regulation of apoptotic process|methylthi	mmu00270	Cysteine and methionine metabolism
Aplf	78.239	0.268357	-3.79356	0.493791	-1.01803	0.000148503	0.000423	1.5261	1.65725	0.77469	0.586224	0.492254	72103	aprataxin and PNKP like factor	GO:0000012,GO:0000166,GO:0003906,GO:0004520,GO:0005634,GO:0005654,GO:0005694,GO:0005737,GO:0006281,GO:0006302,GO:0006974,GO:0008408,GO:0016787,GO:0035861,GO:0045191,GO:0046872,GO:0051106	single strand break repair|nucleotide binding|DNA-(apurinic or apyrimidinic site) endonuclease activity|endodeoxyribonuclease activity|nucleus|nucleoplasm|chromosome|cytoplasm|DNA repair|double-strand break repair|cellular response to DNA damage stimulus|
Apln	1.92464	1.7864	0.899074	3.0443	1.60611	0.368613	0.476726	0.0316182	0	0.0150775	0.0491103	0.0486398	30878	apelin	GO:0001525,GO:0002026,GO:0005102,GO:0005179,GO:0005576,GO:0005615,GO:0007165,GO:0007186,GO:0007275,GO:0007369,GO:0007631,GO:0008284,GO:0010629,GO:0031652,GO:0031704,GO:0040037,GO:0042327,GO:0042756,GO:0042802,GO:0043576,GO:0045776,GO:0045823,GO:0045906,GO	angiogenesis|regulation of the force of heart contraction|signaling receptor binding|hormone activity|extracellular region|extracellular space|signal transduction|G protein-coupled receptor signaling pathway|multicellular organism development|gastrulation	mmu04080,mmu04371	Neuroactive ligand-receptor interaction|Apelin signaling pathway
Aplnr	1.66661	1.75937	-0.690892	0.430614	-1.21553	0.489633	0.592967	0.0419048	0.0397376	0.0266437	0.0144639	0	23796	apelin receptor	GO:0001525,GO:0001568,GO:0001570,GO:0001944,GO:0001947,GO:0003171,GO:0003272,GO:0004930,GO:0005886,GO:0007165,GO:0007186,GO:0007275,GO:0007369,GO:0007507,GO:0007512,GO:0010468,GO:0010629,GO:0016020,GO:0016021,GO:0031065,GO:0035886,GO:0035904,GO:0043951,GO	angiogenesis|blood vessel development|vasculogenesis|vasculature development|heart looping|atrioventricular valve development|endocardial cushion formation|G protein-coupled receptor activity|plasma membrane|signal transduction|G protein-coupled receptor	mmu04080,mmu04371	Neuroactive ligand-receptor interaction|Apelin signaling pathway
Aplp1	87.1004	0.248934	0.0196242	1.00339	0.00488515	0.984343	0.988224	1.85229	2.3091	1.86582	1.46545	1.60082	11803	amyloid beta (A4) precursor-like protein 1	GO:0005515,GO:0005654,GO:0005737,GO:0005794,GO:0005886,GO:0006378,GO:0006417,GO:0006897,GO:0006915,GO:0007155,GO:0008201,GO:0016020,GO:0016021,GO:0030198,GO:0030900,GO:0031694,GO:0031695,GO:0031696,GO:0042802,GO:0046872,GO:0046914,GO:0048471,GO:0071874,GO	protein binding|nucleoplasm|cytoplasm|Golgi apparatus|plasma membrane|mRNA polyadenylation|regulation of translation|endocytosis|apoptotic process|cell adhesion|heparin binding|membrane|integral component of membrane|extracellular matrix organization|fore
Aplp2	9096.27	0.0409948	-0.805534	0.97737	-0.0330228	0.420511	0.527967	140.965	141.208	108.348	111.367	106.178	11804	amyloid beta (A4) precursor-like protein 2	GO:0001967,GO:0003677,GO:0005515,GO:0005634,GO:0005886,GO:0006878,GO:0007176,GO:0007617,GO:0007626,GO:0008201,GO:0008203,GO:0009790,GO:0016020,GO:0016021,GO:0030198,GO:0030900,GO:0030901,GO:0042802,GO:0043393,GO:0046872,GO:0046914,GO:0050885	suckling behavior|DNA binding|protein binding|nucleus|plasma membrane|cellular copper ion homeostasis|regulation of epidermal growth factor-activated receptor activity|mating behavior|locomotory behavior|heparin binding|cholesterol metabolic process|embry
Apmap	844.361	0.0844183	2.90654	1.18539	0.245365	0.00365456	0.00837607	4.40624	4.49234	4.01286	4.13008	4.32559	71881	adipocyte plasma membrane associated protein	GO:0004064,GO:0009058,GO:0009986,GO:0016020,GO:0016021,GO:0016844	arylesterase activity|biosynthetic process|cell surface|membrane|integral component of membrane|strictosidine synthase activity
[truncated: 12,222 more rows]

## Sheet: DEGs
gene_id	BaseMean	lfcSE	stat	FoldChange	log2FoldChange	p-value	q-value	Regulation	Expression_Ctrl_1	Expression_Ctrl_2	Expression_LPS-V_1	Expression_LPS-V_2	Expression_LPS-V_3	gene_Dbxref	description	GO_id	GO_term	pathway	pathway_description	TF_family
1110032A03Rik	65.6359	0.295	-3.44776	0.494112	-1.01709	0.000565248	0.00148499	Down	1.07041	0.862791	0.357305	0.295571	0.475701	68721	RIKEN cDNA 1110032A03 gene	GO:0005634,GO:0005654	nucleus|nucleoplasm
1110032F04Rik	18.0003	0.714842	4.53741	9.47108	3.24353	5.695e-06	1.88661e-05	Up	0.057932	0.0732478	0.515677	0.479902	0.475304	68725	RIKEN cDNA 1110032F04 gene	GO:0016020,GO:0016021	membrane|integral component of membrane
[truncated: 2,277 more rows]
