# Supplementary material for: The Trim32-DPEP2 axis is an inflammatory switch in macrophages during intestinal inflammation
Source: Cell Death Differ. 2025 Feb 28;32(7):1336–52. doi: 10.1038/s41418-025-01468-w (PMC12283963; doi:10.1038/s41418-025-01468-w)
Supplement: Supplementary file 4 — table S3 [file 41418_2025_1468_MOESM4_ESM.xlsx]

## Sheet: Diff_distribution
Compared sample name	Up-regulated	Down-regulated
LPS/blank	34	24

## Sheet: differentially expressed prots
Protein accession	Protein description	Gene name	LPS-V/blank Ratio	LPS-V/blank P value	Regulated Type	Intensity blank_1	Intensity blank_2	Intensity blank_3	Intensity LPS-V_1	Intensity LPS-V_2	Intensity LPS-V_3	blank_1	blank_2	blank_3	LPS-V_1	LPS-V_2	LPS-V_3	Subcellular localization	KEGG KO No.	KEGG Gene	KEGG pathway	Biological Process	Cellular Component	Molecular Function	Pfam ID	Domain description	KOG category	KOG NO.	KOG description
A6X935	Inter alpha-trypsin inhibitor, heavy chain 4 OS=Mus musculus OX=10090 GN=Itih4 PE=1 SV=2	Itih4	0.571471	0.04529	Down	2879540	3437610	4807450	2621730	1982250	1753410	0.898737	1.07292	1.50046	0.818271	0.618683	0.547259	extracellular	K24514			GO:0002526 acute inflammatory response; GO:0002576 platelet degranulation; GO:0006810 transport; GO:0006887 exocytosis; GO:0006950 response to stress; GO:0006952 defense response; GO:0006953 acute-phase response; GO:0006954 inflammatory response; GO:0009892 negative regulation of metabolic process; GO:0009987 cellular process; GO:0010033 response to organic substance; GO:0010466 negative regulati…	GO:0005576 extracellular region; GO:0005622 intracellular anatomical structure; GO:0005737 cytoplasm; GO:0005886 plasma membrane; GO:0012505 endomembrane system; GO:0016020 membrane; GO:0030141 secretory granule; GO:0031089 platelet dense granule lumen; GO:0031410 cytoplasmic vesicle; GO:0031974 membrane-enclosed lumen; GO:0031982 vesicle; GO:0031983 vesicle lumen; GO:0034774 secretory granule lu…	GO:0004857 enzyme inhibitor activity; GO:0004866 endopeptidase inhibitor activity; GO:0030234 enzyme regulator activity; GO:0030414 peptidase inhibitor activity; GO:0061134 peptidase regulator activity; GO:0061135 endopeptidase regulator activity; GO:0098772 molecular function regulator;	PF00092	PF00092 von Willebrand factor type A domain
E9Q4Z2	Acetyl-CoA carboxylase 2 OS=Mus musculus OX=10090 GN=Acacb PE=1 SV=1	Acacb	0.44211	0.0236888	Down	827897	942636	1654880	543434	501898	469078	1.11878	1.27383	2.23632	0.73437	0.67824	0.633889	plasma membrane	K01946	ACACB; acetyl-CoA carboxylase / biotin carboxylase 2 [EC:6.4.1.2 6.3.4.14 2.1.3.15]	mmu00620 Pyruvate metabolism; mmu04920 Adipocytokine signaling pathway; mmu04922 Glucagon signaling pathway; mmu04931 Insulin resistance; mmu01100 Metabolic pathways; mmu04936 Alcoholic liver disease; mmu04152 AMPK signaling pathway; mmu00061 Fatty acid biosynthesis; mmu00640 Propanoate metabolism; mmu04910 Insulin signaling pathway	GO:0001101 response to acid chemical; GO:0001894 tissue homeostasis; GO:0002119 nematode larval development; GO:0002164 larval development; GO:0003002 regionalization; GO:0006082 organic acid metabolic process; GO:0006084 acetyl-CoA metabolic process; GO:0006109 regulation of carbohydrate metabolic process; GO:0006139 nucleobase-containing compound metabolic process; GO:0006163 purine nucleotide …	GO:0001650 fibrillar center; GO:0005622 intracellular anatomical structure; GO:0005634 nucleus; GO:0005730 nucleolus; GO:0005737 cytoplasm; GO:0005739 mitochondrion; GO:0005740 mitochondrial envelope; GO:0005741 mitochondrial outer membrane; GO:0005783 endoplasmic reticulum; GO:0005789 endoplasmic reticulum membrane; GO:0005829 cytosol; GO:0005856 cytoskeleton; GO:0012505 endomembrane system; GO:…	GO:0000166 nucleotide binding; GO:0003824 catalytic activity; GO:0003989 acetyl-CoA carboxylase activity; GO:0005488 binding; GO:0005515 protein binding; GO:0005524 ATP binding; GO:0009374 biotin binding; GO:0016421 CoA carboxylase activity; GO:0016874 ligase activity; GO:0016885 ligase activity, forming carbon-carbon bonds; GO:0017076 purine nucleotide binding; GO:0019842 vitamin binding; GO:001…	PF00289; PF02786; PF02785; PF00364	PF00289 Biotin carboxylase, N-terminal domain; PF02786 Carbamoyl-phosphate synthase L chain, ATP binding domain; PF02785 Biotin carboxylase C-terminal domain; PF00364 Biotin-requiring enzyme	I	KOG0368	Acetyl-CoA carboxylase
O35988	Syndecan-4 OS=Mus musculus OX=10090 GN=Sdc4 PE=1 SV=1	Sdc4	9.1412	3.73509e-05	Up	91920.1	76587.7	110415	794764	856225	898700	0.173548	0.1446	0.208467	1.50054	1.61658	1.69678	endoplasmic reticulum	K16338	SDC4; syndecan 4	mmu05418 Fluid shear stress and atherosclerosis; mmu05205 Proteoglycans in cancer; mmu04512 ECM-receptor interaction; mmu04514 Cell adhesion molecules	GO:0001523 retinoid metabolic process; GO:0001655 urogenital system development; GO:0001657 ureteric bud development; GO:0001822 kidney development; GO:0001823 mesonephros development; GO:0001838 embryonic epithelial tube formation; GO:0001841 neural tube formation; GO:0001843 neural tube closure; GO:0001932 regulation of protein phosphorylation; GO:0001934 positive regulation of protein phosphor…	GO:0000323 lytic vacuole; GO:0005576 extracellular region; GO:0005622 intracellular anatomical structure; GO:0005737 cytoplasm; GO:0005764 lysosome; GO:0005773 vacuole; GO:0005775 vacuolar lumen; GO:0005794 Golgi apparatus; GO:0005796 Golgi lumen; GO:0005886 plasma membrane; GO:0005887 integral component of plasma membrane; GO:0005912 adherens junction; GO:0005925 focal adhesion; GO:0009986 cell …	GO:0001968 fibronectin binding; GO:0005080 protein kinase C binding; GO:0005488 binding; GO:0005515 protein binding; GO:0019899 enzyme binding; GO:0019900 kinase binding; GO:0019901 protein kinase binding; GO:0038023 signaling receptor activity; GO:0042802 identical protein binding; GO:0060089 molecular transducer activity; GO:0070053 thrombospondin receptor activity;
O70250	Phosphoglycerate mutase 2 OS=Mus musculus OX=10090 GN=Pgam2 PE=1 SV=3	Pgam2	0.409556	0.00211319	Down	4281290	4906050	3902320	1733700	1840270		1.35791	1.55607	1.23771	0.549883	0.583685		cytoplasm	K01834	PGAM; 2,3-bisphosphoglycerate-dependent phosphoglycerate mutase [EC:5.4.2.11]	mmu01230 Biosynthesis of amino acids; mmu01200 Carbon metabolism; mmu00260 Glycine, serine and threonine metabolism; mmu05230 Central carbon metabolism in cancer; mmu04922 Glucagon signaling pathway; mmu01100 Metabolic pathways; mmu00010 Glycolysis / Gluconeogenesis	GO:0000003 reproduction; GO:0003008 system process; GO:0003012 muscle system process; GO:0005975 carbohydrate metabolic process; GO:0005996 monosaccharide metabolic process; GO:0006006 glucose metabolic process; GO:0006007 glucose catabolic process; GO:0006082 organic acid metabolic process; GO:0006090 pyruvate metabolic process; GO:0006091 generation of precursor metabolites and energy; GO:00060…	GO:0005622 intracellular anatomical structure; GO:0005634 nucleus; GO:0005737 cytoplasm; GO:0005829 cytosol; GO:0043209 myelin sheath; GO:0043226 organelle; GO:0043227 membrane-bounded organelle; GO:0043229 intracellular organelle; GO:0043231 intracellular membrane-bounded organelle;	GO:0003824 catalytic activity; GO:0004619 phosphoglycerate mutase activity; GO:0005488 binding; GO:0005515 protein binding; GO:0016853 isomerase activity; GO:0016866 intramolecular transferase activity; GO:0016868 intramolecular transferase activity, phosphotransferases; GO:0019899 enzyme binding; GO:0019900 kinase binding; GO:0019901 protein kinase binding; GO:0046538 2,3-bisphosphoglycerate-dep…	PF00300	PF00300 Histidine phosphatase superfamily (branch 1)	G	KOG0235	Phosphoglycerate mutase
O89051	Integral membrane protein 2B OS=Mus musculus OX=10090 GN=Itm2b PE=1 SV=1	Itm2b	0.541945	0.00303171	Down	1612640	1629540	1868760	1048030	935747	786070	1.35479	1.36899	1.56996	0.880459	0.786129	0.660384	cytoplasm	K18264			GO:0006807 nitrogen compound metabolic process; GO:0006915 apoptotic process; GO:0007154 cell communication; GO:0007165 signal transduction; GO:0007166 cell surface receptor signaling pathway; GO:0007275 multicellular organism development; GO:0007399 nervous system development; GO:0008152 metabolic process; GO:0008219 cell death; GO:0009889 regulation of biosynthetic process; GO:0009890 negative …	GO:0005576 extracellular region; GO:0005615 extracellular space; GO:0005622 intracellular anatomical structure; GO:0005737 cytoplasm; GO:0005794 Golgi apparatus; GO:0005798 Golgi-associated vesicle; GO:0005886 plasma membrane; GO:0012505 endomembrane system; GO:0016020 membrane; GO:0016021 integral component of membrane; GO:0030660 Golgi-associated vesicle membrane; GO:0031090 organelle membrane;…	GO:0000166 nucleotide binding; GO:0001540 amyloid-beta binding; GO:0005488 binding; GO:0005524 ATP binding; GO:0017076 purine nucleotide binding; GO:0030554 adenyl nucleotide binding; GO:0032553 ribonucleotide binding; GO:0032555 purine ribonucleotide binding; GO:0032559 adenyl ribonucleotide binding; GO:0033218 amide binding; GO:0035639 purine ribonucleoside triphosphate binding; GO:0036094 smal…	PF04089	PF04089 BRICHOS domain	S	KOG4681	Uncharacterized conserved protein
P07724	Albumin OS=Mus musculus OX=10090 GN=Alb PE=1 SV=3	Alb	0.592976	0.000687457	Down	31295400	36744100	32875100	18995800	20899200	19944900	1.18704	1.39371	1.24696	0.720515	0.792711	0.756514	extracellular	K16141	ALB; serum albumin	mmu04918 Thyroid hormone synthesis	GO:0000003 reproduction; GO:0001542 ovulation from ovarian follicle; GO:0001897 cytolysis by symbiont of host cells; GO:0001906 cell killing; GO:0001907 killing by symbiont of host cells; GO:0002576 platelet degranulation; GO:0003006 developmental process involved in reproduction; GO:0003008 system process; GO:0003013 circulatory system process; GO:0003018 vascular process in circulatory system; …	GO:0005576 extracellular region; GO:0005604 basement membrane; GO:0005615 extracellular space; GO:0005622 intracellular anatomical structure; GO:0005737 cytoplasm; GO:0005783 endoplasmic reticulum; GO:0005788 endoplasmic reticulum lumen; GO:0005794 Golgi apparatus; GO:0012505 endomembrane system; GO:0030141 secretory granule; GO:0031012 extracellular matrix; GO:0031091 platelet alpha granule; GO:…	GO:0003676 nucleic acid binding; GO:0003677 DNA binding; GO:0005488 binding; GO:0005504 fatty acid binding; GO:0005507 copper ion binding; GO:0005515 protein binding; GO:0008270 zinc ion binding; GO:0008289 lipid binding; GO:0015643 toxic substance binding; GO:0016209 antioxidant activity; GO:0019842 vitamin binding; GO:0019899 enzyme binding; GO:0030170 pyridoxal phosphate binding; GO:0031406 ca…	PF00273	PF00273 Serum albumin family
P09450	Transcription factor JunB OS=Mus musculus OX=10090 GN=Junb PE=1 SV=1	Junb	3.37917	6.23147e-06	Up	1216320	1248700	1228060	4220020	3863320	4396190	0.403823	0.414573	0.40772	1.40106	1.28264	1.45955	nucleus	K09028	JUNB; transcription factor jun-B	mmu04380 Osteoclast differentiation; mmu04668 TNF signaling pathway; mmu04935 Growth hormone synthesis, secretion and action	GO:0000003 reproduction; GO:0000122 negative regulation of transcription by RNA polymerase II; GO:0001503 ossification; GO:0001568 blood vessel development; GO:0001570 vasculogenesis; GO:0001649 osteoblast differentiation; GO:0001701 in utero embryonic development; GO:0001824 blastocyst development; GO:0001825 blastocyst formation; GO:0001829 trophectodermal cell differentiation; GO:0001890 place…	GO:0000228 nuclear chromosome; GO:0000785 chromatin; GO:0005622 intracellular anatomical structure; GO:0005634 nucleus; GO:0005654 nucleoplasm; GO:0005667 transcription regulator complex; GO:0005694 chromosome; GO:0031974 membrane-enclosed lumen; GO:0031981 nuclear lumen; GO:0032991 protein-containing complex; GO:0035976 transcription factor AP-1 complex; GO:0043226 organelle; GO:0043227 membrane…	GO:0000976 transcription cis-regulatory region binding; GO:0000977 RNA polymerase II transcription regulatory region sequence-specific DNA binding; GO:0000978 RNA polymerase II cis-regulatory region sequence-specific DNA binding; GO:0000981 DNA-binding transcription factor activity, RNA polymerase II-specific; GO:0000987 cis-regulatory region sequence-specific DNA binding; GO:0001067 transcriptio…			K	KOG0837	Transcriptional activator of the JUN family
P09581	Macrophage colony-stimulating factor 1 receptor OS=Mus musculus OX=10090 GN=Csf1r PE=1 SV=3	Csf1r	0.313113	2.3037e-05	Down	9092960	8843300	8968680	2564760	2798600	3060920	1.8588	1.80776	1.83339	0.524292	0.572094	0.625718	extracellular	K05090	CSF1R; macrophage colony-stimulating factor 1 receptor [EC:2.7.10.1]	mmu05221 Acute myeloid leukemia; mmu04015 Rap1 signaling pathway; mmu04010 MAPK signaling pathway; mmu05202 Transcriptional misregulation in cancer; mmu04014 Ras signaling pathway; mmu04060 Cytokine-cytokine receptor interaction; mmu04640 Hematopoietic cell lineage; mmu04380 Osteoclast differentiation; mmu04151 PI3K-Akt signaling pathway; mmu04061 Viral protein interaction with cytokine and cytok…	GO:0000902 cell morphogenesis; GO:0000904 cell morphogenesis involved in differentiation; GO:0001501 skeletal system development; GO:0001667 ameboidal-type cell migration; GO:0001817 regulation of cytokine production; GO:0001819 positive regulation of cytokine production; GO:0001932 regulation of protein phosphorylation; GO:0001934 positive regulation of protein phosphorylation; GO:0002009 morpho…	GO:0005622 intracellular anatomical structure; GO:0005634 nucleus; GO:0005654 nucleoplasm; GO:0005886 plasma membrane; GO:0005887 integral component of plasma membrane; GO:0009986 cell surface; GO:0016020 membrane; GO:0016021 integral component of membrane; GO:0031224 intrinsic component of membrane; GO:0031226 intrinsic component of plasma membrane; GO:0031974 membrane-enclosed lumen; GO:0031981…	GO:0003824 catalytic activity; GO:0004672 protein kinase activity; GO:0004713 protein tyrosine kinase activity; GO:0004714 transmembrane receptor protein tyrosine kinase activity; GO:0004888 transmembrane signaling receptor activity; GO:0005011 macrophage colony-stimulating factor receptor activity; GO:0005488 binding; GO:0005515 protein binding; GO:0016301 kinase activity; GO:0016740 transferase…	PF00047; PF07714	PF00047 Immunoglobulin domain; PF07714 Protein tyrosine and serine/threonine kinase	T	KOG0200	Fibroblast/platelet-derived growth factor receptor and related receptor tyrosine kinases
P0CG49	Polyubiquitin-B OS=Mus musculus OX=10090 GN=Ubb PE=2 SV=1	Ubb	3.49273	0.00372861	Up	38554.6	27371.3		125752	101114	118526	0.44055	0.312762		1.43692	1.15539	1.35435	cytoplasm	K04551	UBB; ubiquitin B	mmu04137 Mitophagy - animal; mmu05022 Pathways of neurodegeneration - multiple diseases; mmu04120 Ubiquitin mediated proteolysis; mmu05167 Kaposi sarcoma-associated herpesvirus infection; mmu05012 Parkinson disease	GO:0000003 reproduction; GO:0000122 negative regulation of transcription by RNA polymerase II; GO:0000165 MAPK cascade; GO:0000209 protein polyubiquitination; GO:0000280 nuclear division; GO:0000715 nucleotide-excision repair, DNA damage recognition; GO:0000731 DNA synthesis involved in DNA repair; GO:0000902 cell morphogenesis; GO:0001666 response to hypoxia; GO:0001932 regulation of protein pho…	GO:0005622 intracellular anatomical structure; GO:0005634 nucleus; GO:0005654 nucleoplasm; GO:0005694 chromosome; GO:0005700 polytene chromosome; GO:0005704 polytene chromosome band; GO:0005737 cytoplasm; GO:0005739 mitochondrion; GO:0005740 mitochondrial envelope; GO:0005741 mitochondrial outer membrane; GO:0005768 endosome; GO:0005783 endoplasmic reticulum; GO:0005789 endoplasmic reticulum memb…	GO:0002020 protease binding; GO:0005488 binding; GO:0005515 protein binding; GO:0019899 enzyme binding; GO:0031386 protein tag;	PF00240	PF00240 Ubiquitin family	OR	KOG0001	Ubiquitin and ubiquitin-like proteins
P0CL69	Zinc finger protein 703 OS=Mus musculus OX=10090 GN=Znf703 PE=1 SV=1	Znf703	2.41743	0.0214227	Up		96840.7	64465.4	229126	195329	160465		0.681869	0.45391	1.61331	1.37534	1.12986	nucleus				GO:0001654 eye development; GO:0006355 regulation of transcription, DNA-templated; GO:0006996 organelle organization; GO:0007162 negative regulation of cell adhesion; GO:0007275 multicellular organism development; GO:0007368 determination of left/right symmetry; GO:0007389 pattern specification process; GO:0007399 nervous system development; GO:0007417 central nervous system development; GO:00074…	GO:0005622 intracellular anatomical structure; GO:0005634 nucleus; GO:0005737 cytoplasm; GO:0016363 nuclear matrix; GO:0031974 membrane-enclosed lumen; GO:0031981 nuclear lumen; GO:0032991 protein-containing complex; GO:0034399 nuclear periphery; GO:0043226 organelle; GO:0043227 membrane-bounded organelle; GO:0043229 intracellular organelle; GO:0043231 intracellular membrane-bounded organelle; GO…	GO:0003676 nucleic acid binding; GO:0003677 DNA binding; GO:0005488 binding; GO:0005515 protein binding; GO:0008134 transcription factor binding; GO:0097159 organic cyclic compound binding; GO:1901363 heterocyclic compound binding;
P10923	Osteopontin OS=Mus musculus OX=10090 GN=Spp1 PE=1 SV=1	Spp1	1.90083	0.042251	Up	459215	287204	231723	756573	535765	566945	0.88907	0.556046	0.448631	1.46477	1.03728	1.09764	extracellular	K06250	SPP1; secreted phosphoprotein 1	mmu04620 Toll-like receptor signaling pathway; mmu05165 Human papillomavirus infection; mmu04371 Apelin signaling pathway; mmu04151 PI3K-Akt signaling pathway; mmu04512 ECM-receptor interaction; mmu04929 GnRH secretion; mmu04510 Focal adhesion	GO:0000003 reproduction; GO:0001503 ossification; GO:0001558 regulation of cell growth; GO:0001649 osteoblast differentiation; GO:0001890 placenta development; GO:0001893 maternal placenta development; GO:0002376 immune system process; GO:0003006 developmental process involved in reproduction; GO:0006355 regulation of transcription, DNA-templated; GO:0006464 cellular protein modification process;…	GO:0005576 extracellular region; GO:0005615 extracellular space; GO:0005622 intracellular anatomical structure; GO:0005737 cytoplasm; GO:0005783 endoplasmic reticulum; GO:0005788 endoplasmic reticulum lumen; GO:0005794 Golgi apparatus; GO:0012505 endomembrane system; GO:0031012 extracellular matrix; GO:0031974 membrane-enclosed lumen; GO:0031982 vesicle; GO:0042995 cell projection; GO:0043226 org…	GO:0005102 signaling receptor binding; GO:0005125 cytokine activity; GO:0005488 binding; GO:0005515 protein binding; GO:0005539 glycosaminoglycan binding; GO:0008201 heparin binding; GO:0030545 signaling receptor regulator activity; GO:0043167 ion binding; GO:0043168 anion binding; GO:0048018 receptor ligand activity; GO:0050840 extracellular matrix binding; GO:0097367 carbohydrate derivative bin…
P11276	Fibronectin OS=Mus musculus OX=10090 GN=Fn1 PE=1 SV=4	Fn1	0.595763	0.0280136	Down	4734420	2949570	4069900	2306500	2557250	2138780	1.56313	0.973841	1.34373	0.761522	0.844311	0.706147	extracellular	K05717	FN1; fibronectin 1	mmu05165 Human papillomavirus infection; mmu04810 Regulation of actin cytoskeleton; mmu05146 Amoebiasis; mmu04510 Focal adhesion; mmu04933 AGE-RAGE signaling pathway in diabetic complications; mmu05135 Yersinia infection; mmu04151 PI3K-Akt signaling pathway; mmu05205 Proteoglycans in cancer; mmu04512 ECM-receptor interaction; mmu05100 Bacterial invasion of epithelial cells; mmu05222 Small cell lu…	GO:0000302 response to reactive oxygen species; GO:0000902 cell morphogenesis; GO:0000904 cell morphogenesis involved in differentiation; GO:0001101 response to acid chemical; GO:0001503 ossification; GO:0001558 regulation of cell growth; GO:0001667 ameboidal-type cell migration; GO:0001678 cellular glucose homeostasis; GO:0001704 formation of primary germ layer; GO:0001706 endoderm formation; GO…	GO:0005576 extracellular region; GO:0005577 fibrinogen complex; GO:0005604 basement membrane; GO:0005615 extracellular space; GO:0005622 intracellular anatomical structure; GO:0005737 cytoplasm; GO:0005783 endoplasmic reticulum; GO:0005788 endoplasmic reticulum lumen; GO:0005793 endoplasmic reticulum-Golgi intermediate compartment; GO:0005886 plasma membrane; GO:0012505 endomembrane system; GO:00…	GO:0002020 protease binding; GO:0005102 signaling receptor binding; GO:0005178 integrin binding; GO:0005198 structural molecule activity; GO:0005201 extracellular matrix structural constituent; GO:0005488 binding; GO:0005515 protein binding; GO:0005518 collagen binding; GO:0005539 glycosaminoglycan binding; GO:0008022 protein C-terminus binding; GO:0008047 enzyme activator activity; GO:0008201 he…	PF00039; PF00040; PF00041	PF00039 Fibronectin type I domain; PF00040 Fibronectin type II domain; PF00041 Fibronectin type III domain
P13597	Intercellular adhesion molecule 1 OS=Mus musculus OX=10090 GN=Icam1 PE=1 SV=1	Icam1	1.8781	0.000132368	Up	2411220	2364130	2097270	4280450	4308790	4318210	0.692972	0.679439	0.602745	1.23018	1.23832	1.24103	plasma membrane	K06490	ICAM1; intercellular adhesion molecule 1	mmu05166 Human T-cell leukemia virus 1 infection; mmu05417 Lipid and atherosclerosis; mmu05167 Kaposi sarcoma-associated herpesvirus infection; mmu05169 Epstein-Barr virus infection; mmu05150 Staphylococcus aureus infection; mmu04650 Natural killer cell mediated cytotoxicity; mmu05143 African trypanosomiasis; mmu04064 NF-kappa B signaling pathway; mmu05416 Viral myocarditis; mmu05164 Influenza A;…	GO:0000003 reproduction; GO:0001505 regulation of neurotransmitter levels; GO:0001678 cellular glucose homeostasis; GO:0001775 cell activation; GO:0001885 endothelial cell development; GO:0001932 regulation of protein phosphorylation; GO:0001934 positive regulation of protein phosphorylation; GO:0002064 epithelial cell development; GO:0002250 adaptive immune response; GO:0002252 immune effector p…	GO:0001772 immunological synapse; GO:0005576 extracellular region; GO:0005615 extracellular space; GO:0005886 plasma membrane; GO:0005887 integral component of plasma membrane; GO:0009897 external side of plasma membrane; GO:0009986 cell surface; GO:0016020 membrane; GO:0016021 integral component of membrane; GO:0031224 intrinsic component of membrane; GO:0031226 intrinsic component of plasma mem…	GO:0005102 signaling receptor binding; GO:0005178 integrin binding; GO:0005488 binding; GO:0005515 protein binding; GO:0044877 protein-containing complex binding; GO:0050839 cell adhesion molecule binding;	PF03921; PF13895	PF03921 Intercellular adhesion molecule (ICAM), N-terminal domain; PF13895 Immunoglobulin domain
P21460	Cystatin-C OS=Mus musculus OX=10090 GN=Cst3 PE=1 SV=2	Cst3	0.648577	0.00176989	Down	2495280	2386120	2714920	1738680	1501780	1686340	1.25444	1.19957	1.36486	0.874081	0.754985	0.847769	extracellular	K13899	CST3; cystatin-C	mmu04970 Salivary secretion	GO:0000003 reproduction; GO:0000302 response to reactive oxygen species; GO:0001501 skeletal system development; GO:0001580 detection of chemical stimulus involved in sensory perception of bitter taste; GO:0001654 eye development; GO:0001666 response to hypoxia; GO:0001775 cell activation; GO:0002062 chondrocyte differentiation; GO:0002064 epithelial cell development; GO:0002252 immune effector p…	GO:0000323 lytic vacuole; GO:0005576 extracellular region; GO:0005604 basement membrane; GO:0005615 extracellular space; GO:0005622 intracellular anatomical structure; GO:0005634 nucleus; GO:0005635 nuclear envelope; GO:0005737 cytoplasm; GO:0005764 lysosome; GO:0005768 endosome; GO:0005770 late endosome; GO:0005771 multivesicular body; GO:0005773 vacuole; GO:0005783 endoplasmic reticulum; GO:000…	GO:0001540 amyloid-beta binding; GO:0002020 protease binding; GO:0004857 enzyme inhibitor activity; GO:0004866 endopeptidase inhibitor activity; GO:0004869 cysteine-type endopeptidase inhibitor activity; GO:0005488 binding; GO:0005515 protein binding; GO:0019899 enzyme binding; GO:0030234 enzyme regulator activity; GO:0030414 peptidase inhibitor activity; GO:0033218 amide binding; GO:0042277 pept…	PF00031	PF00031 Cystatin domain
P22893	mRNA decay activator protein ZFP36 OS=Mus musculus OX=10090 GN=Zfp36 PE=1 SV=1	Zfp36	1.6676	0.0197662	Up	9912900	13684700	15215600	23936700	20431000	20357000	0.530477	0.732321	0.814245	1.28094	1.09334	1.08938	nucleus	K15308	TTP; tristetraprolin	mmu05166 Human T-cell leukemia virus 1 infection; mmu05167 Kaposi sarcoma-associated herpesvirus infection	GO:0000122 negative regulation of transcription by RNA polymerase II; GO:0000165 MAPK cascade; GO:0000288 nuclear-transcribed mRNA catabolic process, deadenylation-dependent decay; GO:0000289 nuclear-transcribed mRNA poly(A) tail shortening; GO:0000956 nuclear-transcribed mRNA catabolic process; GO:0001704 formation of primary germ layer; GO:0001708 cell fate specification; GO:0001817 regulation …	GO:0000932 P-body; GO:0005622 intracellular anatomical structure; GO:0005634 nucleus; GO:0005737 cytoplasm; GO:0005829 cytosol; GO:0010494 cytoplasmic stress granule; GO:0032991 protein-containing complex; GO:0035770 ribonucleoprotein granule; GO:0036464 cytoplasmic ribonucleoprotein granule; GO:0043186 P granule; GO:0043226 organelle; GO:0043227 membrane-bounded organelle; GO:0043228 non-membran…	GO:0003676 nucleic acid binding; GO:0003723 RNA binding; GO:0003729 mRNA binding; GO:0003730 mRNA 3'-UTR binding; GO:0005488 binding; GO:0005515 protein binding; GO:0019899 enzyme binding; GO:0019900 kinase binding; GO:0019901 protein kinase binding; GO:0019955 cytokine binding; GO:0019956 chemokine binding; GO:0019957 C-C chemokine binding; GO:0031072 heat shock protein binding; GO:0035925 mRNA …			R	KOG1677	CCCH-type Zn-finger protein
P23950	mRNA decay activator protein ZFP36L1 OS=Mus musculus OX=10090 GN=Zfp36l1 PE=1 SV=1	Zfp36l1	1.83009	0.000575992	Up	1599040	1370740	1308700	2566090	2622130	2641780	0.755725	0.647828	0.618507	1.21276	1.23925	1.24854	nucleus	K18753	ZFP36L; butyrate response factor	mmu04218 Cellular senescence	GO:0000003 reproduction; GO:0000165 MAPK cascade; GO:0000288 nuclear-transcribed mRNA catabolic process, deadenylation-dependent decay; GO:0000956 nuclear-transcribed mRNA catabolic process; GO:0001568 blood vessel development; GO:0001570 vasculogenesis; GO:0001666 response to hypoxia; GO:0001701 in utero embryonic development; GO:0001775 cell activation; GO:0001890 placenta development; GO:00018…	GO:0000932 P-body; GO:0005622 intracellular anatomical structure; GO:0005634 nucleus; GO:0005737 cytoplasm; GO:0005829 cytosol; GO:0032991 protein-containing complex; GO:0035770 ribonucleoprotein granule; GO:0036464 cytoplasmic ribonucleoprotein granule; GO:0043226 organelle; GO:0043227 membrane-bounded organelle; GO:0043228 non-membrane-bounded organelle; GO:0043229 intracellular organelle; GO:0…	GO:0000981 DNA-binding transcription factor activity, RNA polymerase II-specific; GO:0003676 nucleic acid binding; GO:0003700 DNA-binding transcription factor activity; GO:0003723 RNA binding; GO:0003729 mRNA binding; GO:0003730 mRNA 3'-UTR binding; GO:0005488 binding; GO:0005515 protein binding; GO:0035925 mRNA 3'-UTR AU-rich region binding; GO:0071889 14-3-3 protein binding; GO:0097159 organic …			R	KOG1677	CCCH-type Zn-finger protein
P25119	Tumor necrosis factor receptor superfamily member 1B OS=Mus musculus OX=10090 GN=Tnfrsf1b PE=2 SV=1	Tnfrsf1b	1.80332	0.00915954	Up	269248	237037	362595	542554	499714	524598	0.614781	0.541233	0.827923	1.23883	1.14101	1.19783	extracellular	K05141	TNFRSF1B; tumor necrosis factor receptor superfamily member 1B	mmu04060 Cytokine-cytokine receptor interaction; mmu04920 Adipocytokine signaling pathway; mmu04668 TNF signaling pathway; mmu05022 Pathways of neurodegeneration - multiple diseases; mmu04061 Viral protein interaction with cytokine and cytokine receptor; mmu05170 Human immunodeficiency virus 1 infection; mmu05014 Amyotrophic lateral sclerosis	GO:0001775 cell activation; GO:0002237 response to molecule of bacterial origin; GO:0002252 immune effector process; GO:0002263 cell activation involved in immune response; GO:0002274 myeloid leukocyte activation; GO:0002275 myeloid cell activation involved in immune response; GO:0002283 neutrophil activation involved in immune response; GO:0002366 leukocyte activation involved in immune response…	GO:0005576 extracellular region; GO:0005622 intracellular anatomical structure; GO:0005634 nucleus; GO:0005737 cytoplasm; GO:0005886 plasma membrane; GO:0005887 integral component of plasma membrane; GO:0012505 endomembrane system; GO:0012506 vesicle membrane; GO:0016020 membrane; GO:0016021 integral component of membrane; GO:0030141 secretory granule; GO:0030424 axon; GO:0030659 cytoplasmic vesi…	GO:0004888 transmembrane signaling receptor activity; GO:0005031 tumor necrosis factor-activated receptor activity; GO:0005035 death receptor activity; GO:0005488 binding; GO:0005515 protein binding; GO:0019899 enzyme binding; GO:0031625 ubiquitin protein ligase binding; GO:0038023 signaling receptor activity; GO:0044389 ubiquitin-like protein ligase binding; GO:0060089 molecular transducer activ…	PF00020	PF00020 TNFR/NGFR cysteine-rich region
P25322	G1/S-specific cyclin-D1 OS=Mus musculus OX=10090 GN=Ccnd1 PE=1 SV=1	Ccnd1	0.629641	0.000671647	Down	2347680	2339070	2651040	1480430	1525470	1614270	1.30322	1.29844	1.47162	0.821802	0.846804	0.896098	extracellular	K04503	CCND1; G1/S-specific cyclin-D1	mmu04371 Apelin signaling pathway; mmu04218 Cellular senescence; mmu04936 Alcoholic liver disease; mmu04510 Focal adhesion; mmu05213 Endometrial cancer; mmu05226 Gastric cancer; mmu05160 Hepatitis C; mmu05205 Proteoglycans in cancer; mmu05162 Measles; mmu05215 Prostate cancer; mmu05163 Human cytomegalovirus infection; mmu04917 Prolactin signaling pathway; mmu04530 Tight junction; mmu05221 Acute m…	GO:0000003 reproduction; GO:0000075 cell cycle checkpoint signaling; GO:0000077 DNA damage checkpoint signaling; GO:0000079 regulation of cyclin-dependent protein serine/threonine kinase activity; GO:0000082 G1/S transition of mitotic cell cycle; GO:0000122 negative regulation of transcription by RNA polymerase II; GO:0000278 mitotic cell cycle; GO:0000320 re-entry into mitotic cell cycle; GO:000…	GO:0000307 cyclin-dependent protein kinase holoenzyme complex; GO:0005622 intracellular anatomical structure; GO:0005634 nucleus; GO:0005654 nucleoplasm; GO:0005737 cytoplasm; GO:0005829 cytosol; GO:0017053 transcription repressor complex; GO:0031974 membrane-enclosed lumen; GO:0031981 nuclear lumen; GO:0032991 protein-containing complex; GO:0043226 organelle; GO:0043227 membrane-bounded organell…	GO:0003712 transcription coregulator activity; GO:0003714 transcription corepressor activity; GO:0003824 catalytic activity; GO:0004672 protein kinase activity; GO:0004674 protein serine/threonine kinase activity; GO:0004693 cyclin-dependent protein serine/threonine kinase activity; GO:0005488 binding; GO:0005515 protein binding; GO:0008134 transcription factor binding; GO:0016301 kinase activity…	PF00134; PF02984	PF00134 Cyclin, N-terminal domain; PF02984 Cyclin, C-terminal domain	D	KOG0656	G1/S-specific cyclin D
P27512	Tumor necrosis factor receptor superfamily member 5 OS=Mus musculus OX=10090 GN=Cd40 PE=1 SV=3	Cd40	1.59542	0.000441647	Up	341451	310271	316029	534854	527229	481887	0.820374	0.74546	0.759294	1.28505	1.26673	1.15779	nucleus	K03160	TNFRSF5; tumor necrosis factor receptor superfamily member 5	mmu05310 Asthma; mmu05166 Human T-cell leukemia virus 1 infection; mmu05320 Autoimmune thyroid disease; mmu05417 Lipid and atherosclerosis; mmu04672 Intestinal immune network for IgA production; mmu05145 Toxoplasmosis; mmu05169 Epstein-Barr virus infection; mmu04060 Cytokine-cytokine receptor interaction; mmu05340 Primary immunodeficiency; mmu05330 Allograft rejection; mmu04064 NF-kappa B signali…	GO:0000018 regulation of DNA recombination; GO:0001562 response to protozoan; GO:0001775 cell activation; GO:0001817 regulation of cytokine production; GO:0001819 positive regulation of cytokine production; GO:0001932 regulation of protein phosphorylation; GO:0001934 positive regulation of protein phosphorylation; GO:0002237 response to molecule of bacterial origin; GO:0002252 immune effector pro…	GO:0005576 extracellular region; GO:0005615 extracellular space; GO:0005622 intracellular anatomical structure; GO:0005737 cytoplasm; GO:0005886 plasma membrane; GO:0005887 integral component of plasma membrane; GO:0009897 external side of plasma membrane; GO:0009986 cell surface; GO:0016020 membrane; GO:0016021 integral component of membrane; GO:0030424 axon; GO:0031224 intrinsic component of me…	GO:0003823 antigen binding; GO:0004888 transmembrane signaling receptor activity; GO:0005031 tumor necrosis factor-activated receptor activity; GO:0005035 death receptor activity; GO:0005488 binding; GO:0005515 protein binding; GO:0019899 enzyme binding; GO:0019904 protein domain specific binding; GO:0031625 ubiquitin protein ligase binding; GO:0038023 signaling receptor activity; GO:0044389 ubiq…	PF00020	PF00020 TNFR/NGFR cysteine-rich region
P39428	TNF receptor-associated factor 1 OS=Mus musculus OX=10090 GN=Traf1 PE=1 SV=2	Traf1	2.34677	0.000218313	Up	308835	369681	311070	820183	733434	768718	0.523669	0.626841	0.527459	1.39072	1.24363	1.30346	cytoplasm	K03172	TRAF1; TNF receptor-associated factor 1	mmu04210 Apoptosis; mmu04064 NF-kappa B signaling pathway; mmu05203 Viral carcinogenesis; mmu04668 TNF signaling pathway; mmu05222 Small cell lung cancer; mmu05202 Transcriptional misregulation in cancer; mmu05200 Pathways in cancer	GO:0000209 protein polyubiquitination; GO:0000302 response to reactive oxygen species; GO:0001817 regulation of cytokine production; GO:0001819 positive regulation of cytokine production; GO:0001932 regulation of protein phosphorylation; GO:0001934 positive regulation of protein phosphorylation; GO:0001959 regulation of cytokine-mediated signaling pathway; GO:0001961 positive regulation of cytoki…	GO:0000151 ubiquitin ligase complex; GO:0005622 intracellular anatomical structure; GO:0005737 cytoplasm; GO:0005783 endoplasmic reticulum; GO:0005789 endoplasmic reticulum membrane; GO:0005829 cytosol; GO:0005886 plasma membrane; GO:0005887 integral component of plasma membrane; GO:0005938 cell cortex; GO:0009898 cytoplasmic side of plasma membrane; GO:0012505 endomembrane system; GO:0012506 ves…	GO:0003824 catalytic activity; GO:0004842 ubiquitin-protein transferase activity; GO:0005102 signaling receptor binding; GO:0005126 cytokine receptor binding; GO:0005164 tumor necrosis factor receptor binding; GO:0005174 CD40 receptor binding; GO:0005488 binding; GO:0005515 protein binding; GO:0008289 lipid binding; GO:0016740 transferase activity; GO:0019787 ubiquitin-like protein transferase ac…			T	KOG0297	TNF receptor-associated factor
P39689	Cyclin-dependent kinase inhibitor 1 OS=Mus musculus OX=10090 GN=Cdkn1a PE=1 SV=4	Cdkn1a	1.70823	0.0033424	Up	525093	649721	575191	1003370	891387	1094660	0.62435	0.772536	0.683918	1.19303	1.05988	1.30158	nucleus	K06625	CDKN1A; cyclin-dependent kinase inhibitor 1A	mmu04218 Cellular senescence; mmu04012 ErbB signaling pathway; mmu05213 Endometrial cancer; mmu05226 Gastric cancer; mmu01524 Platinum drug resistance; mmu05160 Hepatitis C; mmu05205 Proteoglycans in cancer; mmu05215 Prostate cancer; mmu05163 Human cytomegalovirus infection; mmu05203 Viral carcinogenesis; mmu05210 Colorectal cancer; mmu01522 Endocrine resistance; mmu05223 Non-small cell lung canc…	GO:0000075 cell cycle checkpoint signaling; GO:0000077 DNA damage checkpoint signaling; GO:0000079 regulation of cyclin-dependent protein serine/threonine kinase activity; GO:0000082 G1/S transition of mitotic cell cycle; GO:0000086 G2/M transition of mitotic cell cycle; GO:0000278 mitotic cell cycle; GO:0001558 regulation of cell growth; GO:0001932 regulation of protein phosphorylation; GO:00019…	GO:0000307 cyclin-dependent protein kinase holoenzyme complex; GO:0005622 intracellular anatomical structure; GO:0005634 nucleus; GO:0005654 nucleoplasm; GO:0005730 nucleolus; GO:0005737 cytoplasm; GO:0005829 cytosol; GO:0016604 nuclear body; GO:0031974 membrane-enclosed lumen; GO:0031981 nuclear lumen; GO:0032991 protein-containing complex; GO:0043226 organelle; GO:0043227 membrane-bounded organ…	GO:0003824 catalytic activity; GO:0004672 protein kinase activity; GO:0004674 protein serine/threonine kinase activity; GO:0004693 cyclin-dependent protein serine/threonine kinase activity; GO:0004857 enzyme inhibitor activity; GO:0004860 protein kinase inhibitor activity; GO:0004861 cyclin-dependent protein serine/threonine kinase inhibitor activity; GO:0005488 binding; GO:0005515 protein bindin…			T	KOG4743	Cyclin-dependent kinase inhibitor
P47877	Insulin-like growth factor-binding protein 2 OS=Mus musculus OX=10090 GN=Igfbp2 PE=2 SV=2	Igfbp2	0.402188	0.00171843	Down	165854	208582	228641	77474.7	92908.8	72166.9	1.21071	1.52262	1.66905	0.565555	0.678222	0.526809	extracellular	K23575			GO:0000003 reproduction; GO:0001101 response to acid chemical; GO:0001525 angiogenesis; GO:0001568 blood vessel development; GO:0001944 vasculature development; GO:0002682 regulation of immune system process; GO:0002684 positive regulation of immune system process; GO:0002694 regulation of leukocyte activation; GO:0002696 positive regulation of leukocyte activation; GO:0006275 regulation of DNA r…	GO:0005576 extracellular region; GO:0005615 extracellular space; GO:0005622 intracellular anatomical structure; GO:0005737 cytoplasm; GO:0005886 plasma membrane; GO:0016020 membrane; GO:0016324 apical plasma membrane; GO:0031410 cytoplasmic vesicle; GO:0031982 vesicle; GO:0043226 organelle; GO:0043227 membrane-bounded organelle; GO:0043229 intracellular organelle; GO:0045177 apical part of cell; …	GO:0005102 signaling receptor binding; GO:0005488 binding; GO:0005515 protein binding; GO:0005520 insulin-like growth factor binding; GO:0019838 growth factor binding; GO:0031994 insulin-like growth factor I binding; GO:0031995 insulin-like growth factor II binding;	PF00219; PF00086	PF00219 Insulin-like growth factor binding protein; PF00086 Thyroglobulin type-1 repeat
P54843	Transcription factor Maf OS=Mus musculus OX=10090 GN=Maf PE=1 SV=2	Maf	1.59966	0.00457311	Up	717053	573439	594467	987525	936936	1090840	0.923052	0.73818	0.765249	1.27123	1.2061	1.40422	cytoplasm	K09035	CMAF; transcription factor Maf	mmu04658 Th1 and Th2 cell differentiation; mmu05321 Inflammatory bowel disease; mmu05202 Transcriptional misregulation in cancer	GO:0000003 reproduction; GO:0000122 negative regulation of transcription by RNA polymerase II; GO:0001654 eye development; GO:0001667 ameboidal-type cell migration; GO:0001708 cell fate specification; GO:0001816 cytokine production; GO:0002064 epithelial cell development; GO:0002065 columnar/cuboidal epithelial cell differentiation; GO:0002066 columnar/cuboidal epithelial cell development; GO:000…	GO:0000785 chromatin; GO:0005622 intracellular anatomical structure; GO:0005634 nucleus; GO:0005654 nucleoplasm; GO:0005694 chromosome; GO:0005737 cytoplasm; GO:0031974 membrane-enclosed lumen; GO:0031981 nuclear lumen; GO:0043226 organelle; GO:0043227 membrane-bounded organelle; GO:0043228 non-membrane-bounded organelle; GO:0043229 intracellular organelle; GO:0043231 intracellular membrane-bound…	GO:0000981 DNA-binding transcription factor activity, RNA polymerase II-specific; GO:0001228 DNA-binding transcription activator activity, RNA polymerase II-specific; GO:0003676 nucleic acid binding; GO:0003677 DNA binding; GO:0003690 double-stranded DNA binding; GO:0003700 DNA-binding transcription factor activity; GO:0005488 binding; GO:0005515 protein binding; GO:0042802 identical protein bind…			K	KOG4196	bZIP transcription factor MafK
P54987	Cis-aconitate decarboxylase OS=Mus musculus OX=10090 GN=Acod1 PE=1 SV=2	Acod1	6.19445	0.000709999	Up	803769	946690	1482710	7668860	6264600	6094250	0.17432	0.205316	0.321567	1.66321	1.35865	1.32171	nucleus	K17724	IRG1; aconitate decarboxylase [EC:4.1.1.6]	mmu01100 Metabolic pathways	GO:0000003 reproduction; GO:0001817 regulation of cytokine production; GO:0001818 negative regulation of cytokine production; GO:0002237 response to molecule of bacterial origin; GO:0002376 immune system process; GO:0002507 tolerance induction; GO:0002520 immune system development; GO:0002682 regulation of immune system process; GO:0002683 negative regulation of immune system process; GO:0002684 …	GO:0005622 intracellular anatomical structure; GO:0005737 cytoplasm; GO:0005739 mitochondrion; GO:0043226 organelle; GO:0043227 membrane-bounded organelle; GO:0043229 intracellular organelle; GO:0043231 intracellular membrane-bounded organelle;	GO:0003824 catalytic activity; GO:0016829 lyase activity; GO:0016830 carbon-carbon lyase activity; GO:0016831 carboxy-lyase activity; GO:0016835 carbon-oxygen lyase activity; GO:0016836 hydro-lyase activity; GO:0047547 2-methylcitrate dehydratase activity; GO:0047613 aconitate decarboxylase activity;	PF03972; PF19305	PF03972 MmgE/PrpD N-terminal domain; PF19305 MmgE/PrpD C-terminal domain
P97287	Induced myeloid leukemia cell differentiation protein Mcl-1 homolog OS=Mus musculus OX=10090 GN=Mcl1 PE=1 SV=3	Mcl1	1.53197	0.000389943	Up	1336300	1475880	1503650	2219460	2244440	2147830	0.689273	0.761269	0.775593	1.14481	1.1577	1.10787	mitochondria,peroxisome	K02539	MCL1; myeloid leukemia cell differntiation protein MCL-1	mmu04630 JAK-STAT signaling pathway; mmu04210 Apoptosis; mmu05206 MicroRNAs in cancer; mmu04151 PI3K-Akt signaling pathway	GO:0001709 cell fate determination; GO:0006810 transport; GO:0006915 apoptotic process; GO:0006950 response to stress; GO:0006974 cellular response to DNA damage stimulus; GO:0006996 organelle organization; GO:0007005 mitochondrion organization; GO:0007154 cell communication; GO:0007165 signal transduction; GO:0007166 cell surface receptor signaling pathway; GO:0008104 protein localization; GO:00…	GO:0005622 intracellular anatomical structure; GO:0005634 nucleus; GO:0005654 nucleoplasm; GO:0005737 cytoplasm; GO:0005739 mitochondrion; GO:0005740 mitochondrial envelope; GO:0005741 mitochondrial outer membrane; GO:0005759 mitochondrial matrix; GO:0005829 cytosol; GO:0016020 membrane; GO:0019867 outer membrane; GO:0031090 organelle membrane; GO:0031966 mitochondrial membrane; GO:0031967 organe…	GO:0005215 transporter activity; GO:0005488 binding; GO:0005515 protein binding; GO:0008320 protein transmembrane transporter activity; GO:0019904 protein domain specific binding; GO:0022857 transmembrane transporter activity; GO:0022884 macromolecule transmembrane transporter activity; GO:0042802 identical protein binding; GO:0042803 protein homodimerization activity; GO:0042887 amide transmembr…			T	KOG4728	Anti-apoptotic Bcl-2 family proteins, prevent opening of mitochondrial porin channel
Q60765	Cyclic AMP-dependent transcription factor ATF-3 OS=Mus musculus OX=10090 GN=Atf3 PE=2 SV=1	Atf3	1.79247	0.000554444	Up	689155	694071	624591	1296280	1101540	1201130	0.663653	0.668387	0.601478	1.24831	1.06078	1.15668	nucleus	K09032			GO:0000122 negative regulation of transcription by RNA polymerase II; GO:0001709 cell fate determination; GO:0001932 regulation of protein phosphorylation; GO:0001933 negative regulation of protein phosphorylation; GO:0002376 immune system process; GO:0005975 carbohydrate metabolic process; GO:0005996 monosaccharide metabolic process; GO:0006006 glucose metabolic process; GO:0006094 gluconeogenes…	GO:0005622 intracellular anatomical structure; GO:0005634 nucleus; GO:0005654 nucleoplasm; GO:0005730 nucleolus; GO:0031974 membrane-enclosed lumen; GO:0031981 nuclear lumen; GO:0032991 protein-containing complex; GO:0043226 organelle; GO:0043227 membrane-bounded organelle; GO:0043228 non-membrane-bounded organelle; GO:0043229 intracellular organelle; GO:0043231 intracellular membrane-bounded org…	GO:0000976 transcription cis-regulatory region binding; GO:0000977 RNA polymerase II transcription regulatory region sequence-specific DNA binding; GO:0000978 RNA polymerase II cis-regulatory region sequence-specific DNA binding; GO:0000981 DNA-binding transcription factor activity, RNA polymerase II-specific; GO:0000987 cis-regulatory region sequence-specific DNA binding; GO:0001067 transcriptio…			K	KOG1414	Transcriptional activator FOSB/c-Fos and related bZIP transcription factors
Q60769	Tumor necrosis factor alpha-induced protein 3 OS=Mus musculus OX=10090 GN=Tnfaip3 PE=1 SV=2	Tnfaip3	3.19089	6.38704e-06	Up	386879	389972	415161	1344820	1228620	1230140	0.39041	0.393532	0.418951	1.3571	1.23983	1.24137	cytoplasm	K11859	TNFAIP3; tumor necrosis factor, alpha-induced protein 3 [EC:3.4.19.12]	mmu04064 NF-kappa B signaling pathway; mmu04217 Necroptosis; mmu04668 TNF signaling pathway; mmu05162 Measles; mmu04621 NOD-like receptor signaling pathway; mmu04657 IL-17 signaling pathway; mmu05169 Epstein-Barr virus infection	GO:0000079 regulation of cyclin-dependent protein serine/threonine kinase activity; GO:0000209 protein polyubiquitination; GO:0000302 response to reactive oxygen species; GO:0001775 cell activation; GO:0001776 leukocyte homeostasis; GO:0001782 B cell homeostasis; GO:0001817 regulation of cytokine production; GO:0001818 negative regulation of cytokine production; GO:0001922 B-1 B cell homeostasis;…	GO:0000323 lytic vacuole; GO:0005622 intracellular anatomical structure; GO:0005634 nucleus; GO:0005737 cytoplasm; GO:0005764 lysosome; GO:0005773 vacuole; GO:0005829 cytosol; GO:0043226 organelle; GO:0043227 membrane-bounded organelle; GO:0043229 intracellular organelle; GO:0043231 intracellular membrane-bounded organelle;	GO:0002020 protease binding; GO:0003824 catalytic activity; GO:0004842 ubiquitin-protein transferase activity; GO:0004843 thiol-dependent deubiquitinase; GO:0005488 binding; GO:0005515 protein binding; GO:0008233 peptidase activity; GO:0008234 cysteine-type peptidase activity; GO:0016740 transferase activity; GO:0016787 hydrolase activity; GO:0019783 ubiquitin-like protein-specific protease activ…			T	KOG4345	NF-kappa B regulator AP20/Cezanne
Q60778	NF-kappa-B inhibitor beta OS=Mus musculus OX=10090 GN=Nfkbib PE=1 SV=2	Nfkbib	0.455293	0.000567566	Down	1517040	1552330	1310950	622435	744763	627130	1.5726	1.60918	1.35896	0.64523	0.772038	0.650097	cytoplasm	K02581	NFKBIB; NF-kappa-B inhibitor beta	mmu04920 Adipocytokine signaling pathway; mmu04658 Th1 and Th2 cell differentiation; mmu05145 Toxoplasmosis; mmu05169 Epstein-Barr virus infection; mmu04659 Th17 cell differentiation; mmu04623 Cytosolic DNA-sensing pathway; mmu05162 Measles; mmu05171 Coronavirus disease - COVID-19; mmu05140 Leishmaniasis; mmu04062 Chemokine signaling pathway; mmu05164 Influenza A; mmu04622 RIG-I-like receptor sig…	GO:0002237 response to molecule of bacterial origin; GO:0006139 nucleobase-containing compound metabolic process; GO:0006351 transcription, DNA-templated; GO:0006355 regulation of transcription, DNA-templated; GO:0006725 cellular aromatic compound metabolic process; GO:0006807 nitrogen compound metabolic process; GO:0007154 cell communication; GO:0007165 signal transduction; GO:0007253 cytoplasmi…	GO:0005622 intracellular anatomical structure; GO:0005634 nucleus; GO:0005737 cytoplasm; GO:0005829 cytosol; GO:0032991 protein-containing complex; GO:0033256 I-kappaB/NF-kappaB complex; GO:0043226 organelle; GO:0043227 membrane-bounded organelle; GO:0043229 intracellular organelle; GO:0043231 intracellular membrane-bounded organelle;	GO:0003712 transcription coregulator activity; GO:0003713 transcription coactivator activity; GO:0005488 binding; GO:0005515 protein binding; GO:0008134 transcription factor binding; GO:0051059 NF-kappaB binding; GO:0140110 transcription regulator activity;			R	KOG0504	FOG: Ankyrin repeat
Q61048	WW domain-binding protein 4 OS=Mus musculus OX=10090 GN=Wbp4 PE=1 SV=4	Wbp4	1.64362	0.000544344	Up	205825	198768	210434	306752	355282	348837	0.726387	0.701482	0.742653	1.08257	1.25384	1.2311	nucleus	K13220			GO:0000375 RNA splicing, via transesterification reactions; GO:0000377 RNA splicing, via transesterification reactions with bulged adenosine as nucleophile; GO:0000398 mRNA splicing, via spliceosome; GO:0006139 nucleobase-containing compound metabolic process; GO:0006396 RNA processing; GO:0006397 mRNA processing; GO:0006725 cellular aromatic compound metabolic process; GO:0006807 nitrogen compou…	GO:0005622 intracellular anatomical structure; GO:0005634 nucleus; GO:0005654 nucleoplasm; GO:0005681 spliceosomal complex; GO:0005684 U2-type spliceosomal complex; GO:0005686 U2 snRNP; GO:0016604 nuclear body; GO:0016607 nuclear speck; GO:0030532 small nuclear ribonucleoprotein complex; GO:0031974 membrane-enclosed lumen; GO:0031981 nuclear lumen; GO:0032991 protein-containing complex; GO:004322…	GO:0005488 binding; GO:0005515 protein binding; GO:0070064 proline-rich region binding;	PF06220; PF00397	PF06220 U1 zinc finger; PF00397 WW domain	A	KOG0150	Spliceosomal protein FBP21
Q62296	Transcriptional enhancer factor TEF-3 OS=Mus musculus OX=10090 GN=Tead4 PE=1 SV=2	Tead4	1.67146	0.0279672	Up	253724	223179	194267	376147	291906	453782	0.755269	0.664344	0.578281	1.11969	0.868926	1.35079	nucleus	K09448	TEAD; transcriptional enhancer factor	mmu04390 Hippo signaling pathway; mmu04392 Hippo signaling pathway - multiple species	GO:0000003 reproduction; GO:0001101 response to acid chemical; GO:0001501 skeletal system development; GO:0001568 blood vessel development; GO:0001570 vasculogenesis; GO:0001654 eye development; GO:0001701 in utero embryonic development; GO:0001708 cell fate specification; GO:0001745 compound eye morphogenesis; GO:0001824 blastocyst development; GO:0001825 blastocyst formation; GO:0001829 trophec…	GO:0005622 intracellular anatomical structure; GO:0005634 nucleus; GO:0005654 nucleoplasm; GO:0005667 transcription regulator complex; GO:0005737 cytoplasm; GO:0005829 cytosol; GO:0031974 membrane-enclosed lumen; GO:0031981 nuclear lumen; GO:0032991 protein-containing complex; GO:0032993 protein-DNA complex; GO:0043226 organelle; GO:0043227 membrane-bounded organelle; GO:0043229 intracellular org…	GO:0000976 transcription cis-regulatory region binding; GO:0000977 RNA polymerase II transcription regulatory region sequence-specific DNA binding; GO:0000978 RNA polymerase II cis-regulatory region sequence-specific DNA binding; GO:0000981 DNA-binding transcription factor activity, RNA polymerase II-specific; GO:0000987 cis-regulatory region sequence-specific DNA binding; GO:0001067 transcriptio…	PF01285; PF17725	PF01285 TEA/ATTS domain; PF17725 YAP binding domain	K	KOG3841	TEF-1 and related transcription factor, TEAD family
Q64337	Sequestosome-1 OS=Mus musculus OX=10090 GN=Sqstm1 PE=1 SV=1	Sqstm1	1.69314	0.00234839	Up	6627950	7666330	6285990	10990500	11083000	12771800	0.604094	0.698736	0.572927	1.00171	1.01014	1.16407	nucleus	K14381	SQSTM1; sequestosome 1	mmu04137 Mitophagy - animal; mmu04140 Autophagy - animal; mmu05418 Fluid shear stress and atherosclerosis; mmu04218 Cellular senescence; mmu05014 Amyotrophic lateral sclerosis; mmu04217 Necroptosis; mmu04380 Osteoclast differentiation; mmu05022 Pathways of neurodegeneration - multiple diseases	GO:0000122 negative regulation of transcription by RNA polymerase II; GO:0000422 autophagy of mitochondrion; GO:0000423 mitophagy; GO:0001932 regulation of protein phosphorylation; GO:0001934 positive regulation of protein phosphorylation; GO:0002931 response to ischemia; GO:0006355 regulation of transcription, DNA-templated; GO:0006357 regulation of transcription by RNA polymerase II; GO:0006464…	GO:0000323 lytic vacuole; GO:0000407 phagophore assembly site; GO:0000932 P-body; GO:0005622 intracellular anatomical structure; GO:0005634 nucleus; GO:0005654 nucleoplasm; GO:0005737 cytoplasm; GO:0005764 lysosome; GO:0005767 secondary lysosome; GO:0005773 vacuole; GO:0005776 autophagosome; GO:0005829 cytosol; GO:0005929 cilium; GO:0016234 inclusion body; GO:0016235 aggresome; GO:0016604 nuclear…	GO:0003712 transcription coregulator activity; GO:0003824 catalytic activity; GO:0004672 protein kinase activity; GO:0004674 protein serine/threonine kinase activity; GO:0005080 protein kinase C binding; GO:0005102 signaling receptor binding; GO:0005488 binding; GO:0005515 protein binding; GO:0016301 kinase activity; GO:0016740 transferase activity; GO:0016772 transferase activity, transferring p…	PF00564; PF00569; PF16577	PF00564 PB1 domain; PF00569 Zinc finger, ZZ type; PF16577 UBA domain	R	KOG4582	Uncharacterized conserved protein, contains ZZ-type Zn-finger
Q7TQC5	Aprataxin OS=Mus musculus OX=10090 GN=Aptx PE=1 SV=2	Aptx	1.84205	0.0481862	Up	78774.2	60606.6	41458.6	104738	90441	137937	0.890285	0.684959	0.468554	1.18372	1.02214	1.55893	nucleus	K10863			GO:0000012 single strand break repair; GO:0000302 response to reactive oxygen species; GO:0000375 RNA splicing, via transesterification reactions; GO:0000377 RNA splicing, via transesterification reactions with bulged adenosine as nucleophile; GO:0000398 mRNA splicing, via spliceosome; GO:0006139 nucleobase-containing compound metabolic process; GO:0006259 DNA metabolic process; GO:0006266 DNA li…	GO:0000785 chromatin; GO:0005622 intracellular anatomical structure; GO:0005634 nucleus; GO:0005654 nucleoplasm; GO:0005694 chromosome; GO:0005730 nucleolus; GO:0031974 membrane-enclosed lumen; GO:0031981 nuclear lumen; GO:0043226 organelle; GO:0043227 membrane-bounded organelle; GO:0043228 non-membrane-bounded organelle; GO:0043229 intracellular organelle; GO:0043231 intracellular membrane-bound…	GO:0003676 nucleic acid binding; GO:0003677 DNA binding; GO:0003682 chromatin binding; GO:0003684 damaged DNA binding; GO:0003690 double-stranded DNA binding; GO:0003723 RNA binding; GO:0003725 double-stranded RNA binding; GO:0003824 catalytic activity; GO:0004518 nuclease activity; GO:0004527 exonuclease activity; GO:0004529 exodeoxyribonuclease activity; GO:0004536 deoxyribonuclease activity; G…	PF17913; PF16278	PF17913 FHA domain; PF16278 C2HE / C2H2 / C2HC zinc-binding finger	L	KOG2134	Polynucleotide kinase 3' phosphatase
Q80WQ6	Inactive rhomboid protein 2 OS=Mus musculus OX=10090 GN=Rhbdf2 PE=1 SV=1	Rhbdf2	0.638655	0.00256678	Down	1185480	1334290	1194430	866892	716299	788903	1.26909	1.4284	1.27867	0.928034	0.76682	0.844545	plasma membrane				GO:0002791 regulation of peptide secretion; GO:0002792 negative regulation of peptide secretion; GO:0006928 movement of cell or subcellular component; GO:0008283 cell population proliferation; GO:0009894 regulation of catabolic process; GO:0009966 regulation of signal transduction; GO:0009987 cellular process; GO:0010646 regulation of cell communication; GO:0016477 cell migration; GO:0019222 regu…	GO:0000139 Golgi membrane; GO:0005622 intracellular anatomical structure; GO:0005737 cytoplasm; GO:0005783 endoplasmic reticulum; GO:0005789 endoplasmic reticulum membrane; GO:0005794 Golgi apparatus; GO:0005886 plasma membrane; GO:0012505 endomembrane system; GO:0016020 membrane; GO:0031090 organelle membrane; GO:0031984 organelle subcompartment; GO:0042175 nuclear outer membrane-endoplasmic ret…				T	KOG2290	Rhomboid family proteins
Q8C255	Dipeptidase 2 OS=Mus musculus OX=10090 GN=Dpep2 PE=1 SV=1	Dpep2	0.596536	0.00631197	Down	659317	526476	530384	383964	331890	307907	1.51767	1.21189	1.22088	0.883841	0.763972	0.708766	extracellular	K01273			GO:0000003 reproduction; GO:0000096 sulfur amino acid metabolic process; GO:0000280 nuclear division; GO:0000302 response to reactive oxygen species; GO:0006082 organic acid metabolic process; GO:0006508 proteolysis; GO:0006520 cellular amino acid metabolic process; GO:0006790 sulfur compound metabolic process; GO:0006807 nitrogen compound metabolic process; GO:0006915 apoptotic process; GO:00069…	GO:0001669 acrosomal vesicle; GO:0005576 extracellular region; GO:0005615 extracellular space; GO:0005622 intracellular anatomical structure; GO:0005634 nucleus; GO:0005737 cytoplasm; GO:0005886 plasma membrane; GO:0005902 microvillus; GO:0012505 endomembrane system; GO:0016020 membrane; GO:0016324 apical plasma membrane; GO:0030054 cell junction; GO:0030141 secretory granule; GO:0031253 cell pro…	GO:0003824 catalytic activity; GO:0004857 enzyme inhibitor activity; GO:0004866 endopeptidase inhibitor activity; GO:0004869 cysteine-type endopeptidase inhibitor activity; GO:0005488 binding; GO:0005543 phospholipid binding; GO:0008233 peptidase activity; GO:0008235 metalloexopeptidase activity; GO:0008237 metallopeptidase activity; GO:0008238 exopeptidase activity; GO:0008270 zinc ion binding; …	PF01244	PF01244 Membrane dipeptidase (Peptidase family M19)	O	KOG4127	Renal dipeptidase
Q8C669	E3 ubiquitin-protein ligase pellino homolog 1 OS=Mus musculus OX=10090 GN=Peli1 PE=1 SV=2	Peli1	1.97093	0.0337298	Up	284312	159724	331579	467909	507660	553115	0.724624	0.407088	0.845093	1.19256	1.29387	1.40972	cytoplasm	K11964			GO:0000209 protein polyubiquitination; GO:0001817 regulation of cytokine production; GO:0001818 negative regulation of cytokine production; GO:0001819 positive regulation of cytokine production; GO:0001932 regulation of protein phosphorylation; GO:0001934 positive regulation of protein phosphorylation; GO:0001959 regulation of cytokine-mediated signaling pathway; GO:0001960 negative regulation of…	GO:0005622 intracellular anatomical structure; GO:0005634 nucleus; GO:0005737 cytoplasm; GO:0005829 cytosol; GO:0005886 plasma membrane; GO:0016020 membrane; GO:0043226 organelle; GO:0043227 membrane-bounded organelle; GO:0043229 intracellular organelle; GO:0043231 intracellular membrane-bounded organelle; GO:0071944 cell periphery;	GO:0003824 catalytic activity; GO:0004672 protein kinase activity; GO:0004674 protein serine/threonine kinase activity; GO:0004842 ubiquitin-protein transferase activity; GO:0016301 kinase activity; GO:0016740 transferase activity; GO:0016772 transferase activity, transferring phosphorus-containing groups; GO:0016773 phosphotransferase activity, alcohol group as acceptor; GO:0019207 kinase regula…			T	KOG3842	Adaptor protein Pellino
Q8CBB9	Radical S-adenosyl methionine domain-containing protein 2 OS=Mus musculus OX=10090 GN=Rsad2 PE=1 SV=1	Rsad2	3.76404	0.0013234	Up	666803	515480	918651	2768200	2540260	2599530	0.389205	0.300879	0.536205	1.61576	1.48272	1.51731	extracellular	K15045	RSAD2; radical S-adenosyl methionine domain-containing protein 2	mmu05160 Hepatitis C; mmu05164 Influenza A	GO:0001503 ossification; GO:0001775 cell activation; GO:0001817 regulation of cytokine production; GO:0001819 positive regulation of cytokine production; GO:0002252 immune effector process; GO:0002376 immune system process; GO:0002520 immune system development; GO:0002521 leukocyte differentiation; GO:0002682 regulation of immune system process; GO:0002684 positive regulation of immune system pro…	GO:0001650 fibrillar center; GO:0005622 intracellular anatomical structure; GO:0005634 nucleus; GO:0005730 nucleolus; GO:0005737 cytoplasm; GO:0005739 mitochondrion; GO:0005740 mitochondrial envelope; GO:0005741 mitochondrial outer membrane; GO:0005743 mitochondrial inner membrane; GO:0005783 endoplasmic reticulum; GO:0005789 endoplasmic reticulum membrane; GO:0005811 lipid droplet; GO:0012505 en…	GO:0005488 binding; GO:0005515 protein binding; GO:0043621 protein self-association; GO:0051536 iron-sulfur cluster binding; GO:0051539 4 iron, 4 sulfur cluster binding; GO:0051540 metal cluster binding;	PF13353; PF04055	PF13353 4Fe-4S single cluster domain; PF04055 Radical SAM superfamily
Q8CFB4	Guanylate-binding protein 5 OS=Mus musculus OX=10090 GN=Gbp5 PE=1 SV=2	Gbp5	1.82371	0.00071517	Up	558979	634823	531960	1115820	1048450	983014	0.656273	0.745318	0.624551	1.31004	1.23094	1.15411	cytoplasm	K20898	GBP5; guanylate-binding protein 5	mmu04621 NOD-like receptor signaling pathway	GO:0001816 cytokine production; GO:0001817 regulation of cytokine production; GO:0001819 positive regulation of cytokine production; GO:0002376 immune system process; GO:0002682 regulation of immune system process; GO:0002684 positive regulation of immune system process; GO:0002790 peptide secretion; GO:0006810 transport; GO:0006950 response to stress; GO:0006952 defense response; GO:0006955 immu…	GO:0005622 intracellular anatomical structure; GO:0005737 cytoplasm; GO:0005794 Golgi apparatus; GO:0012505 endomembrane system; GO:0043226 organelle; GO:0043227 membrane-bounded organelle; GO:0043229 intracellular organelle; GO:0043231 intracellular membrane-bounded organelle; GO:0048471 perinuclear region of cytoplasm;	GO:0005488 binding; GO:0005515 protein binding; GO:0042802 identical protein binding; GO:0042803 protein homodimerization activity; GO:0046983 protein dimerization activity;	PF02263; PF02841	PF02263 Guanylate-binding protein, N-terminal domain; PF02841 Guanylate-binding protein, C-terminal domain	R	KOG2037	Guanylate-binding protein
Q8R2R9	AP-3 complex subunit mu-2 OS=Mus musculus OX=10090 GN=Ap3m2 PE=1 SV=1	Ap3m2	0.635287	0.0414936	Down	95496.6	120952	125362	92488.4	61888	62771.3	1.09945	1.39252	1.44329	1.06482	0.712516	0.722685	cytoplasm	K12398	AP3M; AP-3 complex subunit mu	mmu04142 Lysosome	GO:0006725 cellular aromatic compound metabolic process; GO:0006726 eye pigment biosynthetic process; GO:0006727 ommochrome biosynthetic process; GO:0006807 nitrogen compound metabolic process; GO:0006810 transport; GO:0006887 exocytosis; GO:0006897 endocytosis; GO:0006928 movement of cell or subcellular component; GO:0006996 organelle organization; GO:0007017 microtubule-based process; GO:000701…	GO:0005622 intracellular anatomical structure; GO:0005737 cytoplasm; GO:0016020 membrane; GO:0030117 membrane coat; GO:0030119 AP-type membrane coat adaptor complex; GO:0030123 AP-3 adaptor complex; GO:0032991 protein-containing complex; GO:0048475 coated membrane; GO:0098796 membrane protein complex;	GO:0005215 transporter activity; GO:0005488 binding; GO:0005515 protein binding; GO:0019899 enzyme binding; GO:0031267 small GTPase binding; GO:0051020 GTPase binding;	PF01217	PF01217 Clathrin adaptor complex small chain	U	KOG2740	Clathrin-associated protein medium chain
Q8R4B8	NACHT, LRR and PYD domains-containing protein 3 OS=Mus musculus OX=10090 GN=Nlrp3 PE=1 SV=1	Nlrp3	1.73033	0.000276232	Up	499499	533121	474121	873791	821008	912360	0.685623	0.731773	0.650788	1.19938	1.12693	1.25232	cytoplasm,nucleus	K12800	NLRP3; NACHT, LRR and PYD domains-containing protein 3	mmu05171 Coronavirus disease - COVID-19; mmu05164 Influenza A; mmu04621 NOD-like receptor signaling pathway; mmu05417 Lipid and atherosclerosis; mmu05135 Yersinia infection; mmu05132 Salmonella infection; mmu05133 Pertussis; mmu04217 Necroptosis; mmu04625 C-type lectin receptor signaling pathway	GO:0001816 cytokine production; GO:0001817 regulation of cytokine production; GO:0001818 negative regulation of cytokine production; GO:0001819 positive regulation of cytokine production; GO:0001932 regulation of protein phosphorylation; GO:0001933 negative regulation of protein phosphorylation; GO:0002237 response to molecule of bacterial origin; GO:0002252 immune effector process; GO:0002367 cy…	GO:0005622 intracellular anatomical structure; GO:0005634 nucleus; GO:0005737 cytoplasm; GO:0005829 cytosol; GO:0032991 protein-containing complex; GO:0043226 organelle; GO:0043227 membrane-bounded organelle; GO:0043229 intracellular organelle; GO:0043231 intracellular membrane-bounded organelle; GO:0061702 inflammasome complex; GO:0072559 NLRP3 inflammasome complex;	GO:0003676 nucleic acid binding; GO:0003677 DNA binding; GO:0005488 binding; GO:0005515 protein binding; GO:0005539 glycosaminoglycan binding; GO:0008134 transcription factor binding; GO:0042802 identical protein binding; GO:0042834 peptidoglycan binding; GO:0043565 sequence-specific DNA binding; GO:0097159 organic cyclic compound binding; GO:0097367 carbohydrate derivative binding; GO:1901363 he…	PF02758; PF05729; PF17779; PF17776	PF02758 PAAD/DAPIN/Pyrin domain; PF05729 NACHT domain; PF17779 NOD2 winged helix domain; PF17776 NLRC4 helical domain HD2
Q8R4Z4	ETS translocation variant 3 OS=Mus musculus OX=10090 GN=Etv3 PE=1 SV=2	Etv3	1.72589	0.0323601	Up	735764	1138410	687740	1673820	1467140	1280630	0.586139	0.906903	0.547881	1.33343	1.16878	1.0202	nucleus	K09433			GO:0000003 reproduction; GO:0000122 negative regulation of transcription by RNA polymerase II; GO:0001701 in utero embryonic development; GO:0001890 placenta development; GO:0001892 embryonic placenta development; GO:0003006 developmental process involved in reproduction; GO:0006355 regulation of transcription, DNA-templated; GO:0006357 regulation of transcription by RNA polymerase II; GO:0007155…	GO:0000228 nuclear chromosome; GO:0000785 chromatin; GO:0005622 intracellular anatomical structure; GO:0005634 nucleus; GO:0005654 nucleoplasm; GO:0005694 chromosome; GO:0005737 cytoplasm; GO:0005829 cytosol; GO:0017053 transcription repressor complex; GO:0031974 membrane-enclosed lumen; GO:0031981 nuclear lumen; GO:0032991 protein-containing complex; GO:0043226 organelle; GO:0043227 membrane-bou…	GO:0000976 transcription cis-regulatory region binding; GO:0000977 RNA polymerase II transcription regulatory region sequence-specific DNA binding; GO:0000981 DNA-binding transcription factor activity, RNA polymerase II-specific; GO:0001067 transcription regulatory region nucleic acid binding; GO:0001227 DNA-binding transcription repressor activity, RNA polymerase II-specific; GO:0003676 nucleic …	PF00178	PF00178 Ets-domain	K	KOG3806	Predicted transcription factor
Q8VCM7	Fibrinogen gamma chain OS=Mus musculus OX=10090 GN=Fgg PE=1 SV=1	Fgg	0.59108	0.0195107	Down	1246670	812209	1103410	592487	682336	594344	1.57823	1.02822	1.39687	0.750061	0.863806	0.752412	extracellular	K03905	FGG; fibrinogen gamma chain	mmu05171 Coronavirus disease - COVID-19; mmu05150 Staphylococcus aureus infection; mmu04610 Complement and coagulation cascades; mmu04611 Platelet activation; mmu04613 Neutrophil extracellular trap formation	GO:0001775 cell activation; GO:0001932 regulation of protein phosphorylation; GO:0001934 positive regulation of protein phosphorylation; GO:0002218 activation of innate immune response; GO:0002221 pattern recognition receptor signaling pathway; GO:0002224 toll-like receptor signaling pathway; GO:0002253 activation of immune response; GO:0002376 immune system process; GO:0002576 platelet degranula…	GO:0005576 extracellular region; GO:0005577 fibrinogen complex; GO:0005615 extracellular space; GO:0005622 intracellular anatomical structure; GO:0005737 cytoplasm; GO:0005783 endoplasmic reticulum; GO:0005788 endoplasmic reticulum lumen; GO:0005791 rough endoplasmic reticulum; GO:0005886 plasma membrane; GO:0005938 cell cortex; GO:0009897 external side of plasma membrane; GO:0009986 cell surface…	GO:0005102 signaling receptor binding; GO:0005198 structural molecule activity; GO:0005488 binding; GO:0005515 protein binding; GO:0042802 identical protein binding; GO:0042803 protein homodimerization activity; GO:0046983 protein dimerization activity; GO:0050839 cell adhesion molecule binding;	PF00147	PF00147 Fibrinogen beta and gamma chains, C-terminal globular domain	R	KOG2579	Ficolin and related extracellular proteins
Q921I1	Serotransferrin OS=Mus musculus OX=10090 GN=Tf PE=1 SV=1	Tf	0.647499	0.000574641	Down	766735	807870	746177	470851	496765	535088	1.29571	1.36522	1.26097	0.795693	0.839485	0.904247	extracellular	K14736	TF; transferrin	mmu04216 Ferroptosis; mmu04066 HIF-1 signaling pathway; mmu04978 Mineral absorption	GO:0000041 transition metal ion transport; GO:0000165 MAPK cascade; GO:0001932 regulation of protein phosphorylation; GO:0001934 positive regulation of protein phosphorylation; GO:0002237 response to molecule of bacterial origin; GO:0002376 immune system process; GO:0002520 immune system development; GO:0002521 leukocyte differentiation; GO:0002526 acute inflammatory response; GO:0002573 myeloid …	GO:0005576 extracellular region; GO:0005604 basement membrane; GO:0005615 extracellular space; GO:0005622 intracellular anatomical structure; GO:0005737 cytoplasm; GO:0005768 endosome; GO:0005769 early endosome; GO:0005770 late endosome; GO:0005783 endoplasmic reticulum; GO:0005788 endoplasmic reticulum lumen; GO:0005886 plasma membrane; GO:0005905 clathrin-coated pit; GO:0009897 external side of…	GO:0004857 enzyme inhibitor activity; GO:0005102 signaling receptor binding; GO:0005488 binding; GO:0005506 iron ion binding; GO:0005515 protein binding; GO:0008198 ferrous iron binding; GO:0008199 ferric iron binding; GO:0016530 metallochaperone activity; GO:0030234 enzyme regulator activity; GO:0034986 iron chaperone activity; GO:0043167 ion binding; GO:0043169 cation binding; GO:0046872 metal …	PF00405	PF00405 Transferrin
Q99MD6	Thioredoxin reductase 3 OS=Mus musculus OX=10090 GN=Txnrd3 PE=1 SV=3	Txnrd3	1.7318	0.02105	Up	213337	150901	180022	281205	275214	386132	0.797206	0.563892	0.672713	1.05082	1.02843	1.44291	mitochondria	K22182	TXNRD; thioredoxin reductase (NADPH) [EC:1.8.1.9]	mmu00450 Selenocompound metabolism; mmu05225 Hepatocellular carcinoma; mmu05200 Pathways in cancer	GO:0000302 response to reactive oxygen species; GO:0000305 response to oxygen radical; GO:0001704 formation of primary germ layer; GO:0001707 mesoderm formation; GO:0002376 immune system process; GO:0002520 immune system development; GO:0006082 organic acid metabolic process; GO:0006139 nucleobase-containing compound metabolic process; GO:0006518 peptide metabolic process; GO:0006520 cellular ami…	GO:0001650 fibrillar center; GO:0005622 intracellular anatomical structure; GO:0005634 nucleus; GO:0005654 nucleoplasm; GO:0005730 nucleolus; GO:0005737 cytoplasm; GO:0005739 mitochondrion; GO:0005783 endoplasmic reticulum; GO:0005829 cytosol; GO:0012505 endomembrane system; GO:0030424 axon; GO:0030425 dendrite; GO:0031974 membrane-enclosed lumen; GO:0031981 nuclear lumen; GO:0036477 somatodendri…	GO:0003824 catalytic activity; GO:0004791 thioredoxin-disulfide reductase activity; GO:0005488 binding; GO:0005515 protein binding; GO:0015036 disulfide oxidoreductase activity; GO:0016174 NAD(P)H oxidase H2O2-forming activity; GO:0016209 antioxidant activity; GO:0016491 oxidoreductase activity; GO:0016651 oxidoreductase activity, acting on NAD(P)H; GO:0016667 oxidoreductase activity, acting on a…	PF00462; PF07992; PF02852	PF00462 Glutaredoxin; PF07992 Pyridine nucleotide-disulphide oxidoreductase; PF02852 Pyridine nucleotide-disulphide oxidoreductase, dimerisation domain	O	KOG4716	Thioredoxin reductase
Q99NH8	Triggering receptor expressed on myeloid cells 2 OS=Mus musculus OX=10090 GN=Trem2 PE=1 SV=1	Trem2	0.476801	0.00348181	Down	1260600	898250	1037890	446965	563220	514025	1.78224	1.26995	1.46737	0.631919	0.79628	0.726728	extracellular	K14378	TREM2; triggering receptor expressed on myeloid cells 2	mmu04380 Osteoclast differentiation	GO:0001932 regulation of protein phosphorylation; GO:0001934 positive regulation of protein phosphorylation; GO:0001959 regulation of cytokine-mediated signaling pathway; GO:0001961 positive regulation of cytokine-mediated signaling pathway; GO:0002237 response to molecule of bacterial origin; GO:0002376 immune system process; GO:0002520 immune system development; GO:0002521 leukocyte differentia…	GO:0005886 plasma membrane; GO:0016020 membrane; GO:0016021 integral component of membrane; GO:0031224 intrinsic component of membrane; GO:0071944 cell periphery;	GO:0001530 lipopolysaccharide binding; GO:0004888 transmembrane signaling receptor activity; GO:0005488 binding; GO:0005515 protein binding; GO:0005539 glycosaminoglycan binding; GO:0005543 phospholipid binding; GO:0008289 lipid binding; GO:0038023 signaling receptor activity; GO:0042834 peptidoglycan binding; GO:0043167 ion binding; GO:0043168 anion binding; GO:0060089 molecular transducer activ…	PF07686	PF07686 Immunoglobulin V-set domain
Q9JMK0	Beta-1,4-galactosyltransferase 5 OS=Mus musculus OX=10090 GN=B4galt5 PE=1 SV=2	B4galt5	2.10917	0.00841383	Up		194386	258503	450008	461291	521532		0.472193	0.627942	1.09314	1.12054	1.26688	mitochondria	K09905	B4GALT5; beta-1,4-galactosyltransferase 5 [EC:2.4.1.274 2.4.1.-]	mmu01100 Metabolic pathways; mmu00512 Mucin type O-glycan biosynthesis; mmu00600 Sphingolipid metabolism	GO:0000271 polysaccharide biosynthetic process; GO:0001572 lactosylceramide biosynthetic process; GO:0005975 carbohydrate metabolic process; GO:0005976 polysaccharide metabolic process; GO:0006022 aminoglycan metabolic process; GO:0006023 aminoglycan biosynthetic process; GO:0006024 glycosaminoglycan biosynthetic process; GO:0006082 organic acid metabolic process; GO:0006464 cellular protein modi…	GO:0000139 Golgi membrane; GO:0005622 intracellular anatomical structure; GO:0005737 cytoplasm; GO:0005794 Golgi apparatus; GO:0005795 Golgi stack; GO:0012505 endomembrane system; GO:0016020 membrane; GO:0031090 organelle membrane; GO:0031984 organelle subcompartment; GO:0031985 Golgi cisterna; GO:0032580 Golgi cisterna membrane; GO:0043226 organelle; GO:0043227 membrane-bounded organelle; GO:004…	GO:0003824 catalytic activity; GO:0003831 beta-N-acetylglucosaminylglycopeptide beta-1,4-galactosyltransferase activity; GO:0003945 N-acetyllactosamine synthase activity; GO:0008194 UDP-glycosyltransferase activity; GO:0008378 galactosyltransferase activity; GO:0008489 UDP-galactose:glucosylceramide beta-1,4-galactosyltransferase activity; GO:0016740 transferase activity; GO:0016757 glycosyltrans…	PF13733	PF13733 N-terminal region of glycosyl transferase group 7	G	KOG3916	UDP-Gal:glucosylceramide beta-1,4-galactosyltransferase
Q9WUU8	TNFAIP3-interacting protein 1 OS=Mus musculus OX=10090 GN=Tnip1 PE=1 SV=1	Tnip1	0.470573	0.000158516	Down	1492610	1316630	1286270	673362	609650	644223	1.61632	1.42575	1.39288	0.72917	0.660178	0.697616	cytoplasm	K23829			GO:0001932 regulation of protein phosphorylation; GO:0001933 negative regulation of protein phosphorylation; GO:0002218 activation of innate immune response; GO:0002221 pattern recognition receptor signaling pathway; GO:0002224 toll-like receptor signaling pathway; GO:0002237 response to molecule of bacterial origin; GO:0002253 activation of immune response; GO:0002376 immune system process; GO:0…	GO:0005622 intracellular anatomical structure; GO:0005634 nucleus; GO:0005654 nucleoplasm; GO:0005737 cytoplasm; GO:0005829 cytosol; GO:0031974 membrane-enclosed lumen; GO:0031981 nuclear lumen; GO:0043226 organelle; GO:0043227 membrane-bounded organelle; GO:0043229 intracellular organelle; GO:0043231 intracellular membrane-bounded organelle; GO:0043233 organelle lumen; GO:0070013 intracellular o…	GO:0005488 binding; GO:0005515 protein binding; GO:0019899 enzyme binding; GO:0019900 kinase binding; GO:0019901 protein kinase binding; GO:0031593 polyubiquitin modification-dependent protein binding; GO:0042802 identical protein binding; GO:0051019 mitogen-activated protein kinase binding; GO:0140030 modification-dependent protein binding;
Q9WVG5	Endothelial lipase OS=Mus musculus OX=10090 GN=Lipg PE=2 SV=3	Lipg	0.642844	0.0106279	Down	2354370	2171770	2295380	1726640	1421670	1236860	1.22127	1.12655	1.19067	0.895649	0.737454	0.641588	mitochondria	K22284	LIPG; endothelial lipase [EC:3.1.1.3]	mmu04979 Cholesterol metabolism; mmu00561 Glycerolipid metabolism; mmu01100 Metabolic pathways	GO:0006629 lipid metabolic process; GO:0006644 phospholipid metabolic process; GO:0006793 phosphorus metabolic process; GO:0006796 phosphate-containing compound metabolic process; GO:0006810 transport; GO:0006869 lipid transport; GO:0007584 response to nutrient; GO:0008152 metabolic process; GO:0008283 cell population proliferation; GO:0009056 catabolic process; GO:0009395 phospholipid catabolic …	GO:0005576 extracellular region; GO:0005615 extracellular space; GO:0005622 intracellular anatomical structure; GO:0005737 cytoplasm; GO:0005768 endosome; GO:0005769 early endosome; GO:0005794 Golgi apparatus; GO:0009986 cell surface; GO:0012505 endomembrane system; GO:0031410 cytoplasmic vesicle; GO:0031982 vesicle; GO:0043226 organelle; GO:0043227 membrane-bounded organelle; GO:0043229 intracel…	GO:0003824 catalytic activity; GO:0004465 lipoprotein lipase activity; GO:0004620 phospholipase activity; GO:0004806 triglyceride lipase activity; GO:0008970 phospholipase A1 activity; GO:0016298 lipase activity; GO:0016787 hydrolase activity; GO:0016788 hydrolase activity, acting on ester bonds; GO:0052689 carboxylic ester hydrolase activity;	PF00151; PF01477	PF00151 Lipase; PF01477 PLAT/LH2 domain
Q9Z0I6	Schlafen family member 2 OS=Mus musculus OX=10090 GN=Slfn2 PE=1 SV=1	Slfn2	2.14248	0.000736181	Up	787124	722310	941570	1693300	1841480	1716440	0.575668	0.528266	0.688623	1.2384	1.34678	1.25533	cytoplasm	K24457				GO:0016020 membrane;		PF04326	PF04326 Putative DNA-binding domain
O54910	NF-kappa-B inhibitor epsilon OS=Mus musculus OX=10090 GN=Nfkbie PE=1 SV=2	Nfkbie	0.61261	0.0010227	Down	812280	822511	874190	542132	535074	459822	1.23174	1.24725	1.32562	0.822086	0.811384	0.697272	cytoplasm	K05872	NFKBIE; NF-kappa-B inhibitor epsilon	mmu04920 Adipocytokine signaling pathway; mmu04658 Th1 and Th2 cell differentiation; mmu04660 T cell receptor signaling pathway; mmu05169 Epstein-Barr virus infection; mmu04659 Th17 cell differentiation; mmu05235 PD-L1 expression and PD-1 checkpoint pathway in cancer; mmu04662 B cell receptor signaling pathway; mmu04722 Neurotrophin signaling pathway	GO:0006355 regulation of transcription, DNA-templated; GO:0006810 transport; GO:0006811 ion transport; GO:0006812 cation transport; GO:0006820 anion transport; GO:0006865 amino acid transport; GO:0008104 protein localization; GO:0009889 regulation of biosynthetic process; GO:0010468 regulation of gene expression; GO:0010556 regulation of macromolecule biosynthetic process; GO:0015711 organic anio…	GO:0001650 fibrillar center; GO:0005622 intracellular anatomical structure; GO:0005634 nucleus; GO:0005730 nucleolus; GO:0005737 cytoplasm; GO:0005794 Golgi apparatus; GO:0005829 cytosol; GO:0012505 endomembrane system; GO:0031974 membrane-enclosed lumen; GO:0031981 nuclear lumen; GO:0043226 organelle; GO:0043227 membrane-bounded organelle; GO:0043228 non-membrane-bounded organelle; GO:0043229 in…				R	KOG0504	FOG: Ankyrin repeat
Q8C0V9	FERM domain-containing protein 6 OS=Mus musculus OX=10090 GN=Frmd6 PE=1 SV=2	Frmd6	2.1385	0.000119199	Up	106185	113333	116277	258831	223063	236204	0.590061	0.629782	0.646141	1.4383	1.23954	1.31257	nucleus	K16822	FRMD6; FERM domain-containing protein 6	mmu04390 Hippo signaling pathway; mmu04392 Hippo signaling pathway - multiple species	GO:0000003 reproduction; GO:0000902 cell morphogenesis; GO:0000904 cell morphogenesis involved in differentiation; GO:0001654 eye development; GO:0001667 ameboidal-type cell migration; GO:0001745 compound eye morphogenesis; GO:0001751 compound eye photoreceptor cell differentiation; GO:0001754 eye photoreceptor cell differentiation; GO:0002064 epithelial cell development; GO:0002065 columnar/cubo…	GO:0005622 intracellular anatomical structure; GO:0005856 cytoskeleton; GO:0005886 plasma membrane; GO:0005911 cell-cell junction; GO:0005912 adherens junction; GO:0005915 zonula adherens; GO:0009898 cytoplasmic side of plasma membrane; GO:0016020 membrane; GO:0016324 apical plasma membrane; GO:0016327 apicolateral plasma membrane; GO:0030054 cell junction; GO:0032991 protein-containing complex; …	GO:0005198 structural molecule activity; GO:0005200 structural constituent of cytoskeleton; GO:0005488 binding; GO:0005515 protein binding; GO:0008134 transcription factor binding;	PF09379; PF00373; PF09380	PF09379 FERM N-terminal domain ; PF00373 FERM central domain; PF09380 FERM C-terminal PH-like domain	T	KOG4371	Membrane-associated protein tyrosine phosphatase PTP-BAS and related proteins, contain FERM domain
Q8JZL7	Ras-GEF domain-containing family member 1B OS=Mus musculus OX=10090 GN=Rasgef1b PE=1 SV=1	Rasgef1b	3.22372	0.00216299	Up	126711	107884	175473	366483	468499	486962	0.384473	0.327348	0.53243	1.112	1.42155	1.47757	nucleus				GO:0009966 regulation of signal transduction; GO:0009967 positive regulation of signal transduction; GO:0010646 regulation of cell communication; GO:0010647 positive regulation of cell communication; GO:0023051 regulation of signaling; GO:0023056 positive regulation of signaling; GO:0046578 regulation of Ras protein signal transduction; GO:0046579 positive regulation of Ras protein signal transdu…		GO:0005085 guanyl-nucleotide exchange factor activity; GO:0005488 binding; GO:0005515 protein binding; GO:0019899 enzyme binding; GO:0031267 small GTPase binding; GO:0051020 GTPase binding; GO:0098772 molecular function regulator;	PF00618	PF00618 RasGEF N-terminal motif	T	KOG3541	Predicted guanine nucleotide exchange factor
O88892	Small EDRK-rich factor 1 OS=Mus musculus OX=10090 GN=Serf1 PE=1 SV=1	Serf1	0.629739	0.0228927	Down	1277810	1910130	1446870	899213	999289	1020220	1.09979	1.64401	1.24529	0.773935	0.860068	0.878083	nucleus									R	KOG4488	Small EDRK-rich protein H4F5
Q3U3C9	Genetic suppressor element 1 OS=Mus musculus OX=10090 GN=Gse1 PE=1 SV=2	Gse1	0.637602	0.0104771	Down	1471080	1337660	1585900	1052940	784503	964589	1.27234	1.15694	1.37165	0.91069	0.678518	0.834275	nucleus
Q61333	Tumor necrosis factor alpha-induced protein 2 OS=Mus musculus OX=10090 GN=Tnfaip2 PE=1 SV=2	Tnfaip2	3.36304	1.06226e-07	Up	2194870	2188060	2141710	7162080	7457240	7323310	0.387226	0.386025	0.377847	1.26356	1.31563	1.292	nucleus	K19989			GO:0006810 transport; GO:0006887 exocytosis; GO:0008104 protein localization; GO:0009987 cellular process; GO:0016192 vesicle-mediated transport; GO:0031503 protein-containing complex localization; GO:0032940 secretion by cell; GO:0033036 macromolecule localization; GO:0034613 cellular protein localization; GO:0046903 secretion; GO:0051179 localization; GO:0051234 establishment of localization; G…	GO:0000145 exocyst; GO:0005576 extracellular region; GO:0005615 extracellular space; GO:0005622 intracellular anatomical structure; GO:0005737 cytoplasm; GO:0005938 cell cortex; GO:0032991 protein-containing complex; GO:0071944 cell periphery; GO:0099023 vesicle tethering complex; GO:0099568 cytoplasmic region;	GO:0000149 SNARE binding; GO:0005488 binding; GO:0005515 protein binding;			U	KOG2286	Exocyst complex subunit SEC6
Q6PGH2	Jupiter microtubule associated homolog 2 OS=Mus musculus OX=10090 GN=Jpt2 PE=1 SV=1	Jpt2	0.654905	0.0439018	Down	873508	982925	1355570	737802	732597	633158	1.02882	1.15769	1.59659	0.868984	0.862853	0.745734	cytoplasm					GO:0005622 intracellular anatomical structure; GO:0005737 cytoplasm; GO:0005829 cytosol; GO:0005886 plasma membrane; GO:0016020 membrane; GO:0071944 cell periphery;
Q8BH01	Transmembrane and coiled-coil domain-containing protein 3 OS=Mus musculus OX=10090 GN=Tmco3 PE=2 SV=1	Tmco3	1.53975	0.0221733	Up	145729	192136	193024	233348	286844	297242	0.599272	0.790109	0.793761	0.959583	1.17957	1.22233	plasma membrane				GO:0006810 transport; GO:0006811 ion transport; GO:0006812 cation transport; GO:0034220 ion transmembrane transport; GO:0051179 localization; GO:0051234 establishment of localization; GO:0055085 transmembrane transport; GO:0098655 cation transmembrane transport;	GO:0016020 membrane;	GO:0005215 transporter activity; GO:0008324 cation transmembrane transporter activity; GO:0015075 ion transmembrane transporter activity; GO:0015318 inorganic molecular entity transmembrane transporter activity; GO:0022857 transmembrane transporter activity; GO:0022890 inorganic cation transmembrane transporter activity;			P	KOG1650	Predicted K+/H+-antiporter
Q8BM39	Pre-mRNA-splicing factor 18 OS=Mus musculus OX=10090 GN=Prpf18 PE=1 SV=1	Prpf18	1.52287	0.0473964	Up	69255.9	50243.2		83226.3	93478.3	96266.9	0.839641	0.609136		1.00901	1.13331	1.16712	cytoplasm	K12817	PRPF18; pre-mRNA-splicing factor 18	mmu03040 Spliceosome	GO:0000350 generation of catalytic spliceosome for second transesterification step; GO:0000375 RNA splicing, via transesterification reactions; GO:0000377 RNA splicing, via transesterification reactions with bulged adenosine as nucleophile; GO:0000393 spliceosomal conformational changes to generate catalytic conformation; GO:0000398 mRNA splicing, via spliceosome; GO:0000956 nuclear-transcribed m…	GO:0005622 intracellular anatomical structure; GO:0005634 nucleus; GO:0005681 spliceosomal complex; GO:0005682 U5 snRNP; GO:0005684 U2-type spliceosomal complex; GO:0016020 membrane; GO:0030532 small nuclear ribonucleoprotein complex; GO:0032991 protein-containing complex; GO:0043226 organelle; GO:0043227 membrane-bounded organelle; GO:0043229 intracellular organelle; GO:0043231 intracellular mem…		PF08799	PF08799 pre-mRNA processing factor 4 (PRP4) like	A	KOG2808	U5 snRNP-associated RNA splicing factor
Q8VDH1	F-box only protein 21 OS=Mus musculus OX=10090 GN=Fbxo21 PE=1 SV=1	Fbxo21	0.61997	0.00425684	Down	227368	218574	276701	159153	140987	147877	1.23733	1.18948	1.5058	0.866108	0.767249	0.804745	cytoplasm	K10301			GO:0000209 protein polyubiquitination; GO:0006464 cellular protein modification process; GO:0006508 proteolysis; GO:0006511 ubiquitin-dependent protein catabolic process; GO:0006807 nitrogen compound metabolic process; GO:0008152 metabolic process; GO:0009056 catabolic process; GO:0009057 macromolecule catabolic process; GO:0009987 cellular process; GO:0016567 protein ubiquitination; GO:0019538 p…	GO:0000151 ubiquitin ligase complex; GO:0005622 intracellular anatomical structure; GO:0005737 cytoplasm; GO:0005829 cytosol; GO:0032991 protein-containing complex; GO:1902494 catalytic complex; GO:1990234 transferase complex;	GO:0003824 catalytic activity; GO:0004842 ubiquitin-protein transferase activity; GO:0016740 transferase activity; GO:0019787 ubiquitin-like protein transferase activity; GO:0140096 catalytic activity, acting on a protein;	PF08755	PF08755 Hemimethylated DNA-binding protein YccV like

## Sheet: all proteins
Protein accession	Protein description	Gene name	Intensity blank_1	Intensity blank_2	Intensity blank_3	Intensity LPS_1	Intensity LPS_2	Intensity LPS_3	blank_1	blank_2	blank_3	LPS_1	LPS_2	LPS_3	LPS/blank Ratio	LPS/blank P value
E9PYL2	Proline-rich protein 12 OS=Mus musculus OX=10090 GN=Prr12 PE=1 SV=1	Prr12	1795460					1998230	1.79534					1.9981	1.11293
P50446	Keratin, type II cytoskeletal 6A OS=Mus musculus OX=10090 GN=Krt6a PE=1 SV=3	Krt6a			163888	286348					0.929531	1.62409			1.74722
Q61458	Cyclin-H OS=Mus musculus OX=10090 GN=Ccnh PE=1 SV=2	Ccnh	73202.8	52545.5	59391	46025.2	73383.3	62779.6	1.45185	1.04215	1.17791	0.912828	1.45543	1.24512	0.98406	0.889469
P17141	Zinc finger protein 37 OS=Mus musculus OX=10090 GN=Zfp37 PE=2 SV=4	Zfp37				436439	232558	342776				1.56432	0.833551	1.2286
Q9QYH6	Melanoma-associated antigen D1 OS=Mus musculus OX=10090 GN=Maged1 PE=1 SV=1	Maged1	105453	112289	79687.7	135096	104823		1.167	1.24265	0.881865	1.49504	1.16002		1.20996	0.327717
P43432	Interleukin-12 subunit beta OS=Mus musculus OX=10090 GN=Il12b PE=1 SV=1	Il12b				554280	530692	666942				1.2953	1.24018	1.55858
P49813	Tropomodulin-1 OS=Mus musculus OX=10090 GN=Tmod1 PE=1 SV=2	Tmod1	160697	196786	78130.7	104365	101165	153570	1.38801	1.69973	0.674849	0.901446	0.873806	1.32645	0.824354	0.674859
Q9D945	Protein LLP homolog OS=Mus musculus OX=10090 GN=Llph PE=1 SV=1	Llph	21517.9	22810.6	37304.9		36078		0.781886	0.828858	1.35553		1.31095		1.32585
Q9D0M5	Dynein light chain 2, cytoplasmic OS=Mus musculus OX=10090 GN=Dynll2 PE=1 SV=1	Dynll2	477064	482506	589881	571003	712541	583461	0.930144	0.940755	1.15011	1.1133	1.38926	1.13759	1.20495	0.131974
Q3U1G5	Interferon-stimulated 20 kDa exonuclease-like 2 OS=Mus musculus OX=10090 GN=Isg20l2 PE=1 SV=2	Isg20l2	51734		137160	61551.4	122770	124986	0.585243		1.55163	0.696303	1.38884	1.41391	1.09164	0.76778
Q3UNZ8	Quinone oxidoreductase-like protein 2 OS=Mus musculus OX=10090 GN=Cryzl2 PE=1 SV=1	Cryzl2	1903080	1651230	1100880	2684890	1656170	4154560	0.934877	0.811157	0.540801	1.31894	0.813584	2.0409	1.82498	0.148142
A2AKG8	Focadhesin OS=Mus musculus OX=10090 GN=Focad PE=1 SV=1	Focad	176923	258494	222292	274838	186701	302674	0.84357	1.2325	1.05989	1.31043	0.890191	1.44315	1.16193	0.485974
Q9CZJ1	Probable U3 small nucleolar RNA-associated protein 11 OS=Mus musculus OX=10090 GN=Utp11 PE=2 SV=1	Utp11		271583	247455	472455		366825		0.862152	0.785556	1.49983		1.1645	1.61699	0.133759
P22361	Hepatocyte nuclear factor 1-alpha OS=Mus musculus OX=10090 GN=Hnf1a PE=1 SV=2	Hnf1a	170611		209588	210965	220216	249207	0.90744		1.11475	1.12207	1.17128	1.32547	1.19304	0.171497
P0CL69	Zinc finger protein 703 OS=Mus musculus OX=10090 GN=Znf703 PE=1 SV=1	Znf703		96840.7	64465.4	229126	195329	160465		0.681869	0.45391	1.61331	1.37534	1.12986	2.41743	0.0214227
Q9DC33	High mobility group protein 20A OS=Mus musculus OX=10090 GN=Hmg20a PE=1 SV=1	Hmg20a	408298	358139	523807	622852	556751	458767	0.91208	0.800032	1.17011	1.39136	1.2437	1.02482	1.26981	0.163301
Q6PIJ4	Nuclear factor related to kappa-B-binding protein OS=Mus musculus OX=10090 GN=Nfrkb PE=1 SV=1	Nfrkb		146746				254429		0.768937				1.33319	1.73381
Q8BGD6	Sodium-coupled neutral amino acid transporter 9 OS=Mus musculus OX=10090 GN=Slc38a9 PE=1 SV=1	Slc38a9	185185	257398	137622	342829	251885		0.83417	1.15946	0.619922	1.54428	1.13462		1.53751	0.181482
P70347	TRAF family member-associated NF-kappa-B activator OS=Mus musculus OX=10090 GN=Tank PE=1 SV=1	Tank	347698	345958		384294	352320	287309	1.15425	1.14847		1.27574	1.16959	0.953776	0.984083	0.847436
P56393	Cytochrome c oxidase subunit 7B, mitochondrial OS=Mus musculus OX=10090 GN=Cox7b PE=1 SV=1	Cox7b	2270450	2894490	2874410	3281830	3288180	3763630	0.805392	1.02676	1.01963	1.16416	1.16641	1.33506	1.28538	0.049826
P14069	Protein S100-A6 OS=Mus musculus OX=10090 GN=S100a6 PE=1 SV=3	S100a6	12099400	27906000	15553900	55111900	24252600	13835000	0.513565	1.18448	0.660193	2.33925	1.02941	0.587233	1.67748	0.423839
A2A791	Zinc finger MYM-type protein 4 OS=Mus musculus OX=10090 GN=Zmym4 PE=1 SV=1	Zmym4					56905.1						1.18759
Q8CBB9	Radical S-adenosyl methionine domain-containing protein 2 OS=Mus musculus OX=10090 GN=Rsad2 PE=1 SV=1	Rsad2	666803	515480	918651	2768200	2540260	2599530	0.389205	0.300879	0.536205	1.61576	1.48272	1.51731	3.76404	0.0013234
Q61189	Methylosome subunit pICln OS=Mus musculus OX=10090 GN=Clns1a PE=1 SV=1	Clns1a	2542100	2750280	2494380	2718010	3191770	3348630	0.977208	1.05723	0.958864	1.04483	1.22695	1.28725	1.18899	0.0714976
Q61206	Platelet-activating factor acetylhydrolase IB subunit alpha2 OS=Mus musculus OX=10090 GN=Pafah1b2 PE=1 SV=2	Pafah1b2	1570450	2001400	2066640	1755730	2094730	1919670	0.918501	1.17055	1.20871	1.02687	1.22513	1.12275	1.02335	0.796033
P54843	Transcription factor Maf OS=Mus musculus OX=10090 GN=Maf PE=1 SV=2	Maf	717053	573439	594467	987525	936936	1090840	0.923052	0.73818	0.765249	1.27123	1.2061	1.40422	1.59966	0.00457311
Q9DAS1	Chemokine-like factor OS=Mus musculus OX=10090 GN=Cklf PE=2 SV=1	Cklf	262441	318468		254822	334104	385885	0.940737	1.14157		0.913426	1.19762	1.38323	1.11872	0.595125
O35130	Ribosomal RNA small subunit methyltransferase NEP1 OS=Mus musculus OX=10090 GN=Emg1 PE=1 SV=1	Emg1	901812	1081890	1140680	1311920	1451850	1020830	0.850993	1.02092	1.0764	1.23799	1.37004	0.963304	1.21131	0.215694
Q80VC6	tRNA selenocysteine 1-associated protein 1 OS=Mus musculus OX=10090 GN=Trnau1ap PE=1 SV=2	Trnau1ap	175965	123038	142357	115104	104149	418657	1.03871	0.726285	0.840324	0.679452	0.614785	2.47131	1.44533	0.741618
P97875	Jun dimerization protein 2 OS=Mus musculus OX=10090 GN=Jdp2 PE=1 SV=2	Jdp2				321664	189356					1.53303	0.902458
Q8C1Z8	tRNA methyltransferase 10 homolog A OS=Mus musculus OX=10090 GN=Trmt10a PE=2 SV=2	Trmt10a	226615	251891	201104	267784	263054	321089	0.956824	1.06355	0.849111	1.13065	1.11068	1.35572	1.25355	0.0679704
Q9CQV4	Reticulophagy regulator 3 OS=Mus musculus OX=10090 GN=Retreg3 PE=1 SV=1	Retreg3			315276	324244	307016				1.07888	1.10957	1.05061		1.00112
Q3UG20	Inactive histone-lysine N-methyltransferase 2E OS=Mus musculus OX=10090 GN=Kmt2e PE=1 SV=2	Kmt2e	126451	99046.3		109698	48311	107015	1.43842	1.12668		1.24785	0.549553	1.21733	0.783525	0.46299
Q91W18	Tudor domain-containing protein 3 OS=Mus musculus OX=10090 GN=Tdrd3 PE=1 SV=4	Tdrd3	225828	171127	237727	539642	192501	234044	0.889371	0.673944	0.936233	2.12526	0.758121	0.921728	1.52232	0.384076
Q00724	Retinol-binding protein 4 OS=Mus musculus OX=10090 GN=Rbp4 PE=1 SV=2	Rbp4	216173	208854	178649	339397	298216	267064	0.903173	0.872594	0.746397	1.418	1.24595	1.1158	1.49861	0.0113229
Q9CQ88	Tetraspanin-31 OS=Mus musculus OX=10090 GN=Tspan31 PE=1 SV=1	Tspan31	515439	342258	510155	500100	680067	553913	1.06853	0.709521	1.05758	1.03674	1.40982	1.14829	1.26774	0.203811
Q9Z2B5	Eukaryotic translation initiation factor 2-alpha kinase 3 OS=Mus musculus OX=10090 GN=Eif2ak3 PE=1 SV=1	Eif2ak3	77135.8	59385.1	71738.9	90794.6	83807	90729.4	1.04502	0.804539	0.971906	1.23007	1.1354	1.22919	1.27404	0.0397595
P10148	C-C motif chemokine 2 OS=Mus musculus OX=10090 GN=Ccl2 PE=1 SV=1	Ccl2				951844	840955	877843				1.24382	1.09892	1.14712
P17515	C-X-C motif chemokine 10 OS=Mus musculus OX=10090 GN=Cxcl10 PE=1 SV=1	Cxcl10		809826	825992	1020260	984839	848807		0.989809	1.00957	1.24701	1.20372	1.03745	1.16309	0.136195
P01582	Interleukin-1 alpha OS=Mus musculus OX=10090 GN=Il1a PE=1 SV=1	Il1a				607762	642608	599639				1.14512	1.21077	1.12981
Q3UQU0	Bromodomain-containing protein 9 OS=Mus musculus OX=10090 GN=Brd9 PE=1 SV=1	Brd9	303078	279355	203846	409817	276442	217050	1.16504	1.07385	0.783589	1.57535	1.06265	0.834346	1.14884	0.621982
A2AHC3	Calmodulin-regulated spectrin-associated protein 1 OS=Mus musculus OX=10090 GN=Camsap1 PE=1 SV=1	Camsap1	503768	453745	498852	458497			1.17311	1.05662	1.16166	1.06769			0.944469
P04230	H-2 class II histocompatibility antigen, E-B beta chain OS=Mus musculus OX=10090 GN=H2-Eb1 PE=1 SV=1	H2-Eb1	286677	186612	313409	312060	279393	195497	1.17347	0.763872	1.2829	1.27738	1.14366	0.800242	1.00032	0.980714
P62823	Ras-related protein Rab-3C OS=Mus musculus OX=10090 GN=Rab3c PE=1 SV=1	Rab3c					135314	178400					0.948265	1.25021
Q9WVM1	Rac GTPase-activating protein 1 OS=Mus musculus OX=10090 GN=Racgap1 PE=1 SV=1	Racgap1	168656	192351	188242	191682	198124	240471	0.925631	1.05568	1.03312	1.052	1.08736	1.31977	1.14753	0.175549
O70126	Aurora kinase B OS=Mus musculus OX=10090 GN=Aurkb PE=1 SV=2	Aurkb	76935.1	92219.8	99516.1	50225.9	56084.2	93058.4	1.0418	1.24878	1.34758	0.680126	0.759455	1.26014	0.742054	0.181828
Q8CII2	Cell division cycle protein 123 homolog OS=Mus musculus OX=10090 GN=Cdc123 PE=1 SV=2	Cdc123	545281	473608	488847	480305	447792	507806	1.22659	1.06536	1.09964	1.08042	1.00729	1.14229	0.952357	0.437785
Q794H2	Nucleosome assembly protein 1-like 3 OS=Mus musculus OX=10090 GN=Nap1l3 PE=2 SV=1	Nap1l3	394101	217494	406833	212355	250551	263298	1.50019	0.827913	1.54865	0.808351	0.953748	1.00227	0.713064	0.228085
Q9D1R2	Protein KTI12 homolog OS=Mus musculus OX=10090 GN=Kti12 PE=1 SV=1	Kti12	718127		924350	711805	782899	1067140	0.919824		1.18397	0.911726	1.00279	1.36686	1.03983	0.874208
Q9DAK3	Rho-related BTB domain-containing protein 1 OS=Mus musculus OX=10090 GN=Rhobtb1 PE=1 SV=2	Rhobtb1	208439	249836	255316	193575	310105	227492	0.944826	1.13247	1.15731	0.877449	1.40566	1.03119	1.02464	0.956195
Q8R0I4	TM2 domain-containing protein 2 OS=Mus musculus OX=10090 GN=Tm2d2 PE=2 SV=1	Tm2d2	422812	327364	298229	407769	389328	367406	1.23512	0.956298	0.871188	1.19118	1.13731	1.07327	1.11074	0.348508
Q9D7P9	Serpin B12 OS=Mus musculus OX=10090 GN=Serpinb12 PE=2 SV=1	Serpinb12	1754310	2289780	1034600	1171710	3533550	1964470	0.944142	1.23232	0.556805	0.630596	1.9017	1.05725	1.31328	0.60142
P19258	Protein Mpv17 OS=Mus musculus OX=10090 GN=Mpv17 PE=1 SV=1	Mpv17	1070890	1174750	1230650	1373260	1230100	2299260	0.800779	0.878443	0.920243	1.02688	0.919832	1.71932	1.4103	0.194747
Q9D9M5	Pyridoxal phosphate phosphatase PHOSPHO2 OS=Mus musculus OX=10090 GN=Phospho2 PE=1 SV=1	Phospho2	212910		278674	254047		185227	1.04671		1.37002	1.24895		0.910613	0.893589	0.633923
P23611	Interferon regulatory factor 8 OS=Mus musculus OX=10090 GN=Irf8 PE=1 SV=1	Irf8	846778	795849	729245	709565	849968	897397	1.14266	1.07393	0.984057	0.9575	1.14696	1.21096	1.03586	0.718657
Q6P2K3	Protein CFAP20DC OS=Mus musculus OX=10090 GN=Cfap20dc PE=2 SV=2	Cfap20dc	96764.1	196706	90314.1	229230	175521	149625	0.643166	1.30745	0.600295	1.52363	1.16664	0.994519	1.4445	0.207525
P62340	TATA box-binding protein-like 1 OS=Mus musculus OX=10090 GN=Tbpl1 PE=1 SV=1	Tbpl1	326683	319444	278194	463373	414928	338334	0.96186	0.940546	0.819093	1.36432	1.22168	0.996165	1.31625	0.062444
A2A870	Fas-binding factor 1 OS=Mus musculus OX=10090 GN=Fbf1 PE=1 SV=1	Fbf1	1302330	1198850	1131790	1456550	1451350	1073590	1.10453	1.01677	0.959893	1.23533	1.23092	0.910532	1.09593	0.48673
Q99JT5	Lysine-rich coiled-coil protein 1 OS=Mus musculus OX=10090 GN=Krcc1 PE=2 SV=1	Krcc1	89788.8			82762		80070.5	1.19548			1.10193		1.06609	0.906753
Q8BPZ8	BRCA1-A complex subunit Abraxas 1 OS=Mus musculus OX=10090 GN=Abraxas1 PE=1 SV=1	Abraxas1	76260.3	128027	63475.9	54339.7	110554	71157.4	0.947644	1.59092	0.78878	0.675249	1.37379	0.884233	0.881567	0.696215
Q61592	Growth arrest-specific protein 6 OS=Mus musculus OX=10090 GN=Gas6 PE=2 SV=2	Gas6	413554	334159	334923	333012		352721	1.29905	1.04965	1.05205	1.04605		1.10796	0.950088	0.653839
P11087	Collagen alpha-1(I) chain OS=Mus musculus OX=10090 GN=Col1a1 PE=1 SV=4	Col1a1	1130700			1049180	1184410	1175410	1.11002			1.02999	1.16275	1.15391	1.00498
O35988	Syndecan-4 OS=Mus musculus OX=10090 GN=Sdc4 PE=1 SV=1	Sdc4	91920.1	76587.7	110415	794764	856225	898700	0.173548	0.1446	0.208467	1.50054	1.61658	1.69678	9.1412	3.73509e-05
P30882	C-C motif chemokine 5 OS=Mus musculus OX=10090 GN=Ccl5 PE=1 SV=2	Ccl5				559626	611854	583199				1.08533	1.18662	1.13105
P07214	SPARC OS=Mus musculus OX=10090 GN=Sparc PE=1 SV=1	Sparc	257797	235547	207451	274089		207550	1.16079	1.06061	0.934099	1.23415		0.934545	1.03091	0.862966
Q8CBQ5	Phosphatidylinositol 4-kinase type 2-beta OS=Mus musculus OX=10090 GN=Pi4k2b PE=1 SV=1	Pi4k2b	663728	679713	606852	595155		726543	1.08125	1.10729	0.988599	0.969544		1.18358	1.01654	0.893492
Q8CFK6	DENN domain-containing protein 1C OS=Mus musculus OX=10090 GN=Dennd1c PE=1 SV=1	Dennd1c	364356	279526	368375	331331	407479	340306	1.119	0.858472	1.13134	1.01757	1.25144	1.04514	1.06605	0.576327
Q8R0J8	Probable gluconokinase OS=Mus musculus OX=10090 GN=Idnk PE=1 SV=2	Idnk	164997	147432	197320	167014	181150	145811	1.06999	0.956086	1.27961	1.08307	1.17474	0.945573	0.969055	0.803562
Q8C170	Unconventional myosin-IXa OS=Mus musculus OX=10090 GN=Myo9a PE=1 SV=2	Myo9a	236152	203359	202683	227271	212725	386785	1.00553	0.865902	0.863024	0.96772	0.905783	1.64693	1.28743	0.3287
Q6NXN1	SUZ domain-containing protein 1 OS=Mus musculus OX=10090 GN=Szrd1 PE=1 SV=1	Szrd1	1801900	1915920	1415170	1872750	2073510	2196810	1.00908	1.07293	0.792509	1.04876	1.16119	1.23023	1.19678	0.147293
O54890	Integrin beta-3 OS=Mus musculus OX=10090 GN=Itgb3 PE=1 SV=2	Itgb3	350198	374604	351545	500241	362917	437804	0.92896	0.993701	0.932533	1.32698	0.9627	1.16135	1.20868	0.130579
Q91VA3	Calpain-8 OS=Mus musculus OX=10090 GN=Capn8 PE=1 SV=1	Capn8			599181	683265	692710				0.953557	1.08737	1.1024		1.14821
Q9DB70	FUN14 domain-containing protein 1 OS=Mus musculus OX=10090 GN=Fundc1 PE=1 SV=1	Fundc1	196282	233774	184743	217972	302723	241770	0.894741	1.06565	0.842141	0.993614	1.37995	1.1021	1.24019	0.153622
Q91VL8	Telomeric repeat-binding factor 2-interacting protein 1 OS=Mus musculus OX=10090 GN=Terf2ip PE=1 SV=1	Terf2ip	492124	510923	540731	550862	568999	636971	0.946333	0.982483	1.0398	1.05928	1.09416	1.22487	1.13801	0.0689038
Q6PGA0	REST corepressor 3 OS=Mus musculus OX=10090 GN=Rcor3 PE=1 SV=2	Rcor3	103638	175929	135095	202050	206850	177035	0.638473	1.08383	0.832267	1.24475	1.27432	1.09064	1.41304	0.0840647
Q571K4	TGF-beta-activated kinase 1 and MAP3K7-binding protein 3 OS=Mus musculus OX=10090 GN=Tab3 PE=1 SV=2	Tab3	81618.9	103090		117870	84913	133978	0.83014	1.04852		1.19885	0.863644	1.36268	1.21547	0.416243
Q8C0V9	FERM domain-containing protein 6 OS=Mus musculus OX=10090 GN=Frmd6 PE=1 SV=2	Frmd6	106185	113333	116277	258831	223063	236204	0.590061	0.629782	0.646141	1.4383	1.23954	1.31257	2.1385	0.000119199
Q9CWU6	Ubiquinol-cytochrome-c reductase complex assembly factor 1 OS=Mus musculus OX=10090 GN=Uqcc1 PE=1 SV=1	Uqcc1	359209	387727	441257	425492			0.943237	1.01812	1.15868	1.11729			1.0743
Q03147	Cyclin-dependent kinase 7 OS=Mus musculus OX=10090 GN=Cdk7 PE=1 SV=2	Cdk7	553886	627127	534866	607983	553646	484661	1.06917	1.21055	1.03245	1.17359	1.0687	0.935543	0.959444	0.62347
Q91WT4	DnaJ homolog subfamily C member 17 OS=Mus musculus OX=10090 GN=Dnajc17 PE=1 SV=2	Dnajc17	399651	444457	580129	599666	564014	800313	0.72818	0.809819	1.05702	1.09262	1.02766	1.4582	1.37898	0.105873
Q6DID3	SR-related and CTD-associated factor 8 OS=Mus musculus OX=10090 GN=Scaf8 PE=1 SV=1	Scaf8	198802		163198	229695	157626	270341	1.03235		0.84746	1.19277	0.818525	1.40384	1.21116	0.489647
Q7TSE6	Serine/threonine-protein kinase 38-like OS=Mus musculus OX=10090 GN=Stk38l PE=1 SV=2	Stk38l	213092	452604	391865	462694	355671	417078	0.578223	1.22814	1.06332	1.25551	0.965109	1.13174	1.1682	0.45938
Q3U9N9	Monocarboxylate transporter 10 OS=Mus musculus OX=10090 GN=Slc16a10 PE=1 SV=1	Slc16a10	405116	320139	450631	360054	256475		1.28185	1.01297	1.42587	1.13927	0.811529		0.786465	0.270845
P10630	Eukaryotic initiation factor 4A-II OS=Mus musculus OX=10090 GN=Eif4a2 PE=1 SV=2	Eif4a2	1134900	1357550	1357790	1320500	1317900	1174820	0.954575	1.14185	1.14205	1.11068	1.1085	0.988152	0.990385	0.919659
Q8CGA3	Large neutral amino acids transporter small subunit 4 OS=Mus musculus OX=10090 GN=Slc43a2 PE=1 SV=1	Slc43a2	982241	854150	1705140	1373050	1540150	1275220	0.79885	0.694675	1.38678	1.11669	1.25259	1.03713	1.18266	0.387387
P62627	Dynein light chain roadblock-type 1 OS=Mus musculus OX=10090 GN=Dynlrb1 PE=1 SV=3	Dynlrb1	5531840	6440290	6467060	7676910	6887760	6490890	0.884517	1.02977	1.03406	1.2275	1.10132	1.03787	1.14189	0.135057
O08919	Numb-like protein OS=Mus musculus OX=10090 GN=Numbl PE=1 SV=3	Numbl	1937500	1911720	1664330	2125490	2148530	2311780	1.00449	0.991126	0.862868	1.10196	1.1139	1.19854	1.19448	0.0315666
D3Z6H8	S-adenosylmethionine decarboxylase proenzyme 2 OS=Mus musculus OX=10090 GN=Amd2 PE=1 SV=1	Amd2	220271	178016	84393.3	132339	144971	99296.7	1.66255	1.34362	0.63698	0.998862	1.0942	0.749467	0.78024	0.587409
Q8VBV3	Exosome complex component RRP4 OS=Mus musculus OX=10090 GN=Exosc2 PE=1 SV=1	Exosc2	256265	213860	521533	336803	238180	420413	0.828819	0.691672	1.68676	1.0893	0.770328	1.35971	1.00377	0.870878
P27512	Tumor necrosis factor receptor superfamily member 5 OS=Mus musculus OX=10090 GN=Cd40 PE=1 SV=3	Cd40	341451	310271	316029	534854	527229	481887	0.820374	0.74546	0.759294	1.28505	1.26673	1.15779	1.59542	0.000441647
O35127	Protein C10 OS=Mus musculus OX=10090 GN=Grcc10 PE=1 SV=1	Grcc10	208913	175649	194578	190618	198407	193672	1.11027	0.933491	1.03409	1.01304	1.05444	1.02927	1.00614	0.877207
P62077	Mitochondrial import inner membrane translocase subunit Tim8 B OS=Mus musculus OX=10090 GN=Timm8b PE=1 SV=1	Timm8b	1045730	977110	1047920	1143100	1091270	1133560	1.03062	0.962991	1.03278	1.12658	1.0755	1.11718	1.09677	0.0266271
Q03366	C-C motif chemokine 7 OS=Mus musculus OX=10090 GN=Ccl7 PE=3 SV=1	Ccl7				51405.5						1.15366
Q8BWR4	Ubiquitin carboxyl-terminal hydrolase 40 OS=Mus musculus OX=10090 GN=Usp40 PE=1 SV=2	Usp40	379897	366838	354740	301222	390960	363537	1.13817	1.09905	1.0628	0.90246	1.17132	1.08916	0.958459	0.581922
Q6PD19	Armadillo-like helical domain-containing protein 3 OS=Mus musculus OX=10090 GN=Armh3 PE=1 SV=2	Armh3	551744	508357	532444	535682	452723	501554	1.16084	1.06956	1.12023	1.12705	0.952505	1.05524	0.935584	0.276955
Q75N73	Metal cation symporter ZIP14 OS=Mus musculus OX=10090 GN=Slc39a14 PE=1 SV=1	Slc39a14	201562	168114	248211	279008	253149	216399	0.922147	0.769122	1.13557	1.27646	1.15816	0.990026	1.21148	0.213511
Q8C669	E3 ubiquitin-protein ligase pellino homolog 1 OS=Mus musculus OX=10090 GN=Peli1 PE=1 SV=2	Peli1	284312	159724	331579	467909	507660	553115	0.724624	0.407088	0.845093	1.19256	1.29387	1.40972	1.97093	0.0337298
Q63810	Calcineurin subunit B type 1 OS=Mus musculus OX=10090 GN=Ppp3r1 PE=1 SV=3	Ppp3r1	1538370	1646080	1188240	1132480	1356650	1321430	1.23057	1.31672	0.950491	0.905888	1.08521	1.05703	0.871445	0.314684
Q7TPS5	C2 domain-containing protein 5 OS=Mus musculus OX=10090 GN=C2cd5 PE=1 SV=2	C2cd5	260194	271212	218286	237492	262796	238634	1.12386	1.17145	0.942846	1.0258	1.1351	1.03074	0.985634	0.887117
P56394	Cytochrome c oxidase copper chaperone OS=Mus musculus OX=10090 GN=Cox17 PE=1 SV=2	Cox17	746882	998185	813995	984404	825950	908496	0.900056	1.2029	0.980932	1.18629	0.995339	1.09481	1.06244	0.547518
P97425	Eosinophil cationic protein 2 OS=Mus musculus OX=10090 GN=Ear2 PE=2 SV=1	Ear2	1289150	1548220	1531030	1623650	1028460	1866260	0.925501	1.11149	1.09915	1.16564	0.738348	1.33982	1.03433	0.974084
P25425	POU domain, class 2, transcription factor 1 OS=Mus musculus OX=10090 GN=Pou2f1 PE=1 SV=3	Pou2f1	536528	568500	493864	614741	681926	705558	0.924777	0.979885	0.85124	1.05959	1.17539	1.21612	1.25226	0.0180582
P62858	40S ribosomal protein S28 OS=Mus musculus OX=10090 GN=Rps28 PE=1 SV=1	Rps28	30883900	42096600	25601400	46311400	40784200	39191400	0.849621	1.15808	0.704299	1.27403	1.12198	1.07816	1.28104	0.157603
Q99JN2	Kelch-like protein 22 OS=Mus musculus OX=10090 GN=Klhl22 PE=1 SV=1	Klhl22	224121	231991	117402	203467	257946	197505	1.14204	1.18214	0.598238	1.03679	1.3144	1.00641	1.14891	0.497902
B1ARD8	Schlafen family member 8 OS=Mus musculus OX=10090 GN=Slfn8 PE=2 SV=1	Slfn8	97611.4	106462	128933	162175	136890	163946	0.750036	0.818043	0.990708	1.24614	1.05185	1.25974	1.3904	0.0298404
Q9CXV9	DCN1-like protein 5 OS=Mus musculus OX=10090 GN=Dcun1d5 PE=1 SV=1	Dcun1d5	920311	814584	519562	838664	761976	833458	1.24334	1.1005	0.701927	1.13303	1.02943	1.126	1.07968	0.586468
P10749	Interleukin-1 beta OS=Mus musculus OX=10090 GN=Il1b PE=1 SV=1	Il1b				1500050	1323220	1314890				1.20099	1.05941	1.05274
O89106	Bis(5'-adenosyl)-triphosphatase OS=Mus musculus OX=10090 GN=Fhit PE=1 SV=3	Fhit	153301	136238	132481	169937	110928	162379	1.12634	1.00098	0.973373	1.24857	0.815018	1.19304	1.05029	0.824776
P55200	Histone-lysine N-methyltransferase 2A OS=Mus musculus OX=10090 GN=Kmt2a PE=1 SV=3	Kmt2a		78810.9	84543.2		105102	90808.9		0.922667	0.989777		1.23047	1.06313	1.1993	0.204492
Q14BV6	Carbohydrate deacetylase OS=Mus musculus OX=10090 GN=Ydjc PE=2 SV=2	Ydjc	131318	189477	175316	152124	181251	184838	0.82336	1.18802	1.09923	0.953814	1.13644	1.15893	1.04455	0.705193
Q9Z2Y3	Homer protein homolog 1 OS=Mus musculus OX=10090 GN=Homer1 PE=1 SV=2	Homer1	294507	290552	302999	360132	349625	325081	0.959005	0.946126	0.986657	1.1727	1.13849	1.05856	1.16528	0.00977212
Q5NCC3	E3 ubiquitin-protein ligase TRIM41 OS=Mus musculus OX=10090 GN=Trim41 PE=1 SV=1	Trim41	641299	660637	666914	736856	609742	688954	1.01966	1.0504	1.06038	1.17159	0.969482	1.09543	1.03388	0.61992
A3KMP2	Tetratricopeptide repeat protein 38 OS=Mus musculus OX=10090 GN=Ttc38 PE=1 SV=2	Ttc38	2673560	2749580	2620440	2612460	2883510	2774650	1.04381	1.07349	1.02307	1.01995	1.12578	1.08328	1.02823	0.442226
Q9CPS6	Adenosine 5'-monophosphoramidase HINT3 OS=Mus musculus OX=10090 GN=Hint3 PE=1 SV=1	Hint3	635459	538668	536073	593251	724884	438945	1.16725	0.989462	0.984695	1.08972	1.33152	0.806284	1.02741	0.954743
Q9Z127	Large neutral amino acids transporter small subunit 1 OS=Mus musculus OX=10090 GN=Slc7a5 PE=1 SV=2	Slc7a5	1688930	1922570	1750810	1644930	1594500	2051510	1.01562	1.15612	1.05283	0.989164	0.958839	1.23366	0.98669	0.84553
Q3USJ8	F-BAR and double SH3 domains protein 2 OS=Mus musculus OX=10090 GN=Fchsd2 PE=1 SV=2	Fchsd2	522802	556139	430695	660199	708731	701484	0.892628	0.949547	0.735365	1.12722	1.21008	1.19771	1.37147	0.0160085
Q80YE4	Serine/threonine-protein kinase LMTK1 OS=Mus musculus OX=10090 GN=Aatk PE=1 SV=1	Aatk	927686	1054200	1155010	1145140	1284700	1174270	0.862076	0.979642	1.07332	1.06415	1.19384	1.09122	1.14894	0.122536
P59708	Splicing factor 3B subunit 6 OS=Mus musculus OX=10090 GN=Sf3b6 PE=1 SV=1	Sf3b6	4499810	4220990	3443450	6224360	5179820	5563230	0.941871	0.88351	0.72076	1.30284	1.08421	1.16446	1.39486	0.0254727
P61025	Cyclin-dependent kinases regulatory subunit 1 OS=Mus musculus OX=10090 GN=Cks1b PE=3 SV=1	Cks1b	686762	597419	476259	605804	793706	799177	1.07371	0.934025	0.744599	0.947134	1.24091	1.24946	1.24894	0.183498
P62484	Abl interactor 2 OS=Mus musculus OX=10090 GN=Abi2 PE=1 SV=1	Abi2	316113	247673	206823	360555	372510	309807	1.067	0.835988	0.698104	1.21701	1.25736	1.04571	1.35331	0.0808448
Q9CTH6	rRNA-processing protein FCF1 homolog OS=Mus musculus OX=10090 GN=Fcf1 PE=2 SV=2	Fcf1	112891	150358	82200.2			114743	1.06513	1.41863	0.775562			1.0826	0.996468
P28704	Retinoic acid receptor RXR-beta OS=Mus musculus OX=10090 GN=Rxrb PE=1 SV=2	Rxrb	384796	451463	275696	459535	354703	451824	1.01431	1.19004	0.726723	1.21131	0.934982	1.19099	1.13859	0.440451
Q9ER81	Torsin-1A-interacting protein 2, isoform IFRG15 OS=Mus musculus OX=10090 GN=Tor1aip2 PE=1 SV=1	Tor1aip2	67797.5			89899.6	65619.8	137455	0.780831			1.03538	0.75575	1.58308	1.44044
Q9D0R9	WD repeat-containing protein 89 OS=Mus musculus OX=10090 GN=Wdr89 PE=2 SV=1	Wdr89	237233	172186	187695	165923	186545	309891	1.17023	0.849361	0.925864	0.818467	0.920191	1.52863	1.10927	0.7451
P49769	Presenilin-1 OS=Mus musculus OX=10090 GN=Psen1 PE=1 SV=1	Psen1	477112	489255	378634	545249	451500	464331	1.07185	1.09913	0.850619	1.22493	1.01432	1.04314	1.0863	0.441856
P26952	Interleukin-3 receptor subunit alpha OS=Mus musculus OX=10090 GN=Il3ra PE=1 SV=1	Il3ra	277655	398803	271079	341175	229891	357184	0.947174	1.36045	0.924741	1.16386	0.784235	1.21847	0.979645	0.908283
Q9JJX7	Tyrosyl-DNA phosphodiesterase 2 OS=Mus musculus OX=10090 GN=Tdp2 PE=1 SV=1	Tdp2	261168	418031	350592	345521	373133	347831	0.790645	1.26552	1.06136	1.04601	1.1296	1.053	1.03563	0.724181
Q9ERK9	P2Y purinoceptor 6 OS=Mus musculus OX=10090 GN=P2ry6 PE=2 SV=1	P2ry6	326384	541825	335021	383330	305487	354540	0.946124	1.57065	0.971161	1.1112	0.885548	1.02774	0.86713	0.54131
Q8BM47	Pleckstrin homology domain-containing family M member 3 OS=Mus musculus OX=10090 GN=Plekhm3 PE=1 SV=1	Plekhm3	192250	165849	161528	216749	193603	204922	1.05357	0.908886	0.885206	1.18783	1.06098	1.12301	1.18407	0.0539581
Q8CDC7	Zinc finger and BTB domain-containing protein 9 OS=Mus musculus OX=10090 GN=Zbtb9 PE=2 SV=1	Zbtb9	1772050	1473190	1454510	1863470	1524250	1589950	1.15672	0.961635	0.949441	1.21639	0.994964	1.03785	1.05914	0.548827
Q8K339	DNA/RNA-binding protein KIN17 OS=Mus musculus OX=10090 GN=Kin PE=1 SV=1	Kin	175582	148023	134045	199077	199685	201640	1.01666	0.857089	0.776153	1.1527	1.15622	1.16754	1.31192	0.0244656
Q9CR58	Kidney mitochondrial carrier protein 1 OS=Mus musculus OX=10090 GN=Slc25a30 PE=1 SV=1	Slc25a30	359930	341309	331272	338228	342977	368474	1.09798	1.04118	1.01056	1.03178	1.04627	1.12405	1.01663	0.672475
Q9D1L0	Coiled-coil-helix-coiled-coil-helix domain-containing protein 2 OS=Mus musculus OX=10090 GN=Chchd2 PE=2 SV=1	Chchd2	1517010	1396120	1401260	1164170	1146900	1135510	1.28639	1.18388	1.18823	0.987188	0.972543	0.962885	0.798857	0.00133393
P62855	40S ribosomal protein S26 OS=Mus musculus OX=10090 GN=Rps26 PE=1 SV=3	Rps26	6924420	6383170	6377550	6226230	6437440	5938400	1.16062	1.0699	1.06896	1.04359	1.079	0.995351	0.94498	0.191801
Q9D486	C-Maf-inducing protein OS=Mus musculus OX=10090 GN=Cmip PE=1 SV=3	Cmip	151879	270182		78717.5	173538	136309	1.07287	1.90856		0.55606	1.22587	0.962886	0.613757	0.270963
Q6PCN7	Helicase-like transcription factor OS=Mus musculus OX=10090 GN=Hltf PE=1 SV=1	Hltf	564594	491660	484879	499345	541928	560395	1.13675	0.989902	0.976249	1.00538	1.09111	1.12829	1.03928	0.540245
P28652	Calcium/calmodulin-dependent protein kinase type II subunit beta OS=Mus musculus OX=10090 GN=Camk2b PE=1 SV=2	Camk2b	462846	380095	406382	432187	459073	471277	1.11342	0.914354	0.97759	1.03967	1.10434	1.1337	1.09062	0.230156
Q5U431	G-protein coupled receptor 39 OS=Mus musculus OX=10090 GN=Gpr39 PE=2 SV=1	Gpr39	326059	214935	387808	356825	266036	229642	1.17898	0.777172	1.40225	1.29022	0.961946	0.83035	0.917852	0.752743
Q52KI8	Serine/arginine repetitive matrix protein 1 OS=Mus musculus OX=10090 GN=Srrm1 PE=1 SV=2	Srrm1	2976120	3115620	3994590	2775740	3364360	2615530	1.02557	1.07364	1.37653	0.956515	1.15935	0.901307	0.868069	0.307872
P19426	Negative elongation factor E OS=Mus musculus OX=10090 GN=Nelfe PE=1 SV=2	Nelfe	248964	260047	236333	260286	251483	190011	1.10344	1.15256	1.04745	1.15362	1.1146	0.842149	0.941552	0.540862
Q3KNM2	E3 ubiquitin-protein ligase MARCHF5 OS=Mus musculus OX=10090 GN=Marchf5 PE=1 SV=1	Marchf5	645901	528119	773751	542837	479601	522879	1.21651	0.994675	1.45731	1.0224	0.903295	0.984806	0.793377	0.130447
Q8BL99	Protein dopey-1 OS=Mus musculus OX=10090 GN=Dop1a PE=1 SV=2	Dop1a			476960	440104	436080	462538			1.11834	1.03192	1.02249	1.08452	0.935593
E9Q612	Receptor-type tyrosine-protein phosphatase O OS=Mus musculus OX=10090 GN=Ptpro PE=1 SV=1	Ptpro	938532	699386	1026030	1048790	1046610	863875	1.04425	0.778167	1.1416	1.16693	1.1645	0.961184	1.11086	0.437738
O35738	Krueppel-like factor 12 OS=Mus musculus OX=10090 GN=Klf12 PE=1 SV=2	Klf12	156234	116009	58642.5	179457	177392	206912	1.02997	0.764786	0.386599	1.18306	1.16945	1.36406	1.70379	0.107655
Q6WKZ7	Nostrin OS=Mus musculus OX=10090 GN=Nostrin PE=1 SV=2	Nostrin	541955	618461	551233	661143	599348	711826	0.91476	1.04389	0.93042	1.11594	1.01163	1.20148	1.15229	0.0952166
Q9Z2Q5	39S ribosomal protein L40, mitochondrial OS=Mus musculus OX=10090 GN=Mrpl40 PE=1 SV=2	Mrpl40	664379	526870	578187	532119	693681	583613	1.17448	0.931391	1.02211	0.94067	1.22628	1.0317	1.02259	0.849571
P0CG49	Polyubiquitin-B OS=Mus musculus OX=10090 GN=Ubb PE=2 SV=1	Ubb	38554.6	27371.3		125752	101114	118526	0.44055	0.312762		1.43692	1.15539	1.35435	3.49273	0.00372861
Q9D659	V-type immunoglobulin domain-containing suppressor of T-cell activation OS=Mus musculus OX=10090 GN=Vsir PE=1 SV=2	Vsir	1484080	1700620	1200030	1733130	1794580	1501070	0.98075	1.12385	0.793037	1.14533	1.18594	0.991978	1.14688	0.278847
P06339	H-2 class I histocompatibility antigen, D-37 alpha chain OS=Mus musculus OX=10090 GN=H2-T23 PE=1 SV=1	H2-T23	473825	469752	458349	586423	506356	389865	1.03391	1.02502	1.00014	1.2796	1.10489	0.850703	1.05758	0.742798
Q9CQ18	Ribonuclease H2 subunit C OS=Mus musculus OX=10090 GN=Rnaseh2c PE=1 SV=1	Rnaseh2c	626379	859456	765434	898929	1020510	946338	0.749992	1.02907	0.916488	1.07633	1.2219	1.13309	1.27296	0.0669838
P98192	Dihydroxyacetone phosphate acyltransferase OS=Mus musculus OX=10090 GN=Gnpat PE=1 SV=1	Gnpat	501455	547880	451614	478246	549269	475950	1.05836	1.15635	0.953169	1.00938	1.15928	1.00453	1.00168	0.973874
Q3UHC2	Leucine-rich repeat serine/threonine-protein kinase 1 OS=Mus musculus OX=10090 GN=Lrrk1 PE=1 SV=1	Lrrk1	169283	117917	98972.9	135303	125494	130735	1.37763	0.959615	0.805447	1.1011	1.02128	1.06393	1.01388	0.819563
Q8C6L5	Cyclic GMP-AMP synthase OS=Mus musculus OX=10090 GN=Cgas PE=1 SV=1	Cgas	141779	193303	212547	271094	218888	203872	0.699889	0.954237	1.04923	1.33825	1.08054	1.00641	1.26701	0.17801
E9PVX6	Proliferation marker protein Ki-67 OS=Mus musculus OX=10090 GN=Mki67 PE=1 SV=1	Mki67	714897	697520	690655	748797	822568	888995	0.970999	0.947397	0.938073	1.01704	1.11724	1.20747	1.16989	0.038009
Q9CQE3	28S ribosomal protein S17, mitochondrial OS=Mus musculus OX=10090 GN=Mrps17 PE=1 SV=1	Mrps17	609840	575496	440826	553256	503991	533052	1.20556	1.13767	0.871449	1.09371	0.996317	1.05377	0.977946	0.903561
Q9D0L7	Armadillo repeat-containing protein 10 OS=Mus musculus OX=10090 GN=Armc10 PE=1 SV=1	Armc10	496513	469724	526475	593874	427226	477450	1.0512	0.994485	1.11464	1.25733	0.90451	1.01084	1.00391	0.966939
O88839	Disintegrin and metalloproteinase domain-containing protein 15 OS=Mus musculus OX=10090 GN=Adam15 PE=1 SV=2	Adam15	925124	993652	796620	1035190	805208	1089710	1.02613	1.10214	0.883596	1.14821	0.893121	1.20869	1.07907	0.562721
Q80U44	Zinc finger FYVE domain-containing protein 16 OS=Mus musculus OX=10090 GN=Zfyve16 PE=1 SV=2	Zfyve16	835968	899369	840641	1052000	1136190	1058810	0.879069	0.945739	0.883983	1.10624	1.19477	1.1134	1.26049	0.00244909
P83870	PHD finger-like domain-containing protein 5A OS=Mus musculus OX=10090 GN=Phf5a PE=1 SV=1	Phf5a	4031440	4092650	3426710	4727540	4891970	5103120	0.937977	0.952219	0.797277	1.09994	1.13819	1.18732	1.2746	0.0158449
Q99LL5	Periodic tryptophan protein 1 homolog OS=Mus musculus OX=10090 GN=Pwp1 PE=1 SV=1	Pwp1	1241540	1229690	1265740	1278660	1220770	1052180	1.08637	1.076	1.10754	1.11885	1.0682	0.920676	0.950398	0.413207
Q9DD02	Protein Hikeshi OS=Mus musculus OX=10090 GN=Hikeshi PE=1 SV=1	Hikeshi	1059240	1101820	980620	1174440	1281300	1316250	0.944179	0.982134	0.874099	1.04687	1.14212	1.17327	1.20063	0.0196403
Q69ZL1	FYVE, RhoGEF and PH domain-containing protein 6 OS=Mus musculus OX=10090 GN=Fgd6 PE=1 SV=2	Fgd6	344370	369248	304298	408174	359220	298788	1.03865	1.11369	0.917792	1.23109	1.08344	0.901173	1.04742	0.717996
P57725	SAM domain-containing protein SAMSN-1 OS=Mus musculus OX=10090 GN=Samsn1 PE=1 SV=2	Samsn1	713457	685347	343497	610757	718078	781573	1.13874	1.09387	0.548252	0.974822	1.14612	1.24746	1.21128	0.391978
Q9DBQ7	Protein-associating with the carboxyl-terminal domain of ezrin OS=Mus musculus OX=10090 GN=Scyl3 PE=1 SV=3	Scyl3	624199	671254	430597	704864	607171	669498	1.04321	1.12185	0.719645	1.17802	1.01475	1.11891	1.14802	0.345438
Q3TPE9	Ankyrin repeat and MYND domain-containing protein 2 OS=Mus musculus OX=10090 GN=Ankmy2 PE=1 SV=1	Ankmy2	770287	650033	444608	593078	671357	639160	1.28846	1.08731	0.743694	0.992039	1.12298	1.06912	1.02073	0.801946
Q9QZ15	C-type lectin domain family 4 member A OS=Mus musculus OX=10090 GN=Clec4a PE=1 SV=1	Clec4a	655869	636004	736710	776921	662279	762952	0.968354	0.939024	1.08771	1.14708	0.977818	1.12646	1.08556	0.292899
Q6RUT7	Protein CCSMST1 OS=Mus musculus OX=10090 GN=Ccsmst1 PE=1 SV=1	Ccsmst1	762346	661751	654219	782569	734275	901257	1.04834	0.910009	0.899652	1.07615	1.00974	1.23937	1.16349	0.126527
Q9CQX4	PCNA-associated factor OS=Mus musculus OX=10090 GN=Pclaf PE=1 SV=1	Pclaf	343932	358840	60360.9	228087	283060	305382	1.34811	1.40655	0.236597	0.894034	1.10951	1.19701	1.06997	0.613809
P30678	Guanine nucleotide-binding protein subunit alpha-15 OS=Mus musculus OX=10090 GN=Gna15 PE=2 SV=1	Gna15	318974	152785	304353	257854	296933	205128	1.31681	0.630738	1.25645	1.06449	1.22582	0.846825	0.979131	0.945308
Q9D8B4	NADH dehydrogenase [ubiquinone] 1 alpha subcomplex subunit 11 OS=Mus musculus OX=10090 GN=Ndufa11 PE=1 SV=2	Ndufa11	842341	795224	984096	807044	883030	917608	1.01903	0.962033	1.19052	0.976333	1.06826	1.11009	0.994668	0.972953
Q7TQC5	Aprataxin OS=Mus musculus OX=10090 GN=Aptx PE=1 SV=2	Aptx	78774.2	60606.6	41458.6	104738	90441	137937	0.890285	0.684959	0.468554	1.18372	1.02214	1.55893	1.84205	0.0481862
Q02105	Complement C1q subcomponent subunit C OS=Mus musculus OX=10090 GN=C1qc PE=1 SV=2	C1qc	8233510	8146180	7361040	8631500	8502260	8575280	1.03986	1.02883	0.929673	1.09013	1.07381	1.08303	1.08291	0.0876927
P98197	Phospholipid-transporting ATPase IH OS=Mus musculus OX=10090 GN=Atp11a PE=1 SV=1	Atp11a	435641	374454	471234	441833	437724	576901	0.986405	0.847862	1.067	1.00043	0.991122	1.30626	1.13668	0.333057
Q9CSU0	Regulation of nuclear pre-mRNA domain-containing protein 1B OS=Mus musculus OX=10090 GN=Rprd1b PE=1 SV=2	Rprd1b	928187	1066010	963122	1082990	1170440	988011	0.933057	1.0716	0.968176	1.08867	1.17658	0.993195	1.09607	0.228521
P05132	cAMP-dependent protein kinase catalytic subunit alpha OS=Mus musculus OX=10090 GN=Prkaca PE=1 SV=3	Prkaca	1347500	1437340	1172770	1211310	1366600	1083550	1.1301	1.20545	0.983563	1.01589	1.14612	0.908737	0.925169	0.430975
Q7TMY7	Importin-8 OS=Mus musculus OX=10090 GN=Ipo8 PE=1 SV=3	Ipo8	275253	199125	224983	261447	362828	193941	1.11937	0.809784	0.914941	1.06323	1.47552	0.788702	1.16995	0.54904
Q9DAA6	Exosome complex component CSL4 OS=Mus musculus OX=10090 GN=Exosc1 PE=1 SV=1	Exosc1	785459	877574	782399	829433	795710	668955	1.05671	1.18064	1.0526	1.11587	1.0705	0.899976	0.938116	0.428858
Q8K3D3	DNA repair protein SWI5 homolog OS=Mus musculus OX=10090 GN=Swi5 PE=1 SV=1	Swi5	395409	426233	376853	501368	412002	566221	0.904161	0.974645	0.86173	1.14645	0.942104	1.29475	1.23454	0.109769
Q8CHG7	Rap guanine nucleotide exchange factor 2 OS=Mus musculus OX=10090 GN=Rapgef2 PE=1 SV=2	Rapgef2	437817	264167	250031	391989	343697	446305	1.25528	0.757405	0.716875	1.12389	0.985429	1.27962	1.24157	0.275993
Q8BGJ9	Splicing factor U2AF 26 kDa subunit OS=Mus musculus OX=10090 GN=U2af1l4 PE=1 SV=1	U2af1l4	48744.3	59472.2	24285.2	77782.4	67859.7	57682.9	0.862363	1.05216	0.429643	1.37609	1.20055	1.0205	1.53451	0.161875
G5E8K5	Ankyrin-3 OS=Mus musculus OX=10090 GN=Ank3 PE=1 SV=1	Ank3	484970	466463	528952	432588	404084	408974	1.1525	1.10852	1.25702	1.02801	0.960277	0.971898	0.841434	0.0158322
Q99PQ1	Tripartite motif-containing protein 12A OS=Mus musculus OX=10090 GN=Trim12a PE=2 SV=1	Trim12a	812215	787467	851022	795700	865150	774665	1.04965	1.01767	1.0998	1.02831	1.11806	1.00112	0.993802	0.873456
Q8BT07	Centrosomal protein of 55 kDa OS=Mus musculus OX=10090 GN=Cep55 PE=1 SV=2	Cep55	193631				194075	194534	1.07614				1.07861	1.08116	1.00348
Q8CGE8	Interferon-activable protein 205-A OS=Mus musculus OX=10090 GN=Ifi205a PE=2 SV=1	Ifi205a	6225930	7174040	6784540	8204870	7696120	7598300	0.879009	1.01287	0.957876	1.15841	1.08658	1.07277	1.16422	0.0323021
Q8K298	Anillin OS=Mus musculus OX=10090 GN=Anln PE=1 SV=2	Anln	329519	366596	447443	353415	347432	384229	0.939459	1.04517	1.27566	1.00759	0.990529	1.09544	0.94886	0.657791
Q6GV12	3-ketodihydrosphingosine reductase OS=Mus musculus OX=10090 GN=Kdsr PE=1 SV=1	Kdsr	828120	691815	1042840	918531	703726	1222990	0.950334	0.793913	1.19674	1.05409	0.807582	1.40348	1.11022	0.66332
Q9JII5	DAZ-associated protein 1 OS=Mus musculus OX=10090 GN=Dazap1 PE=1 SV=2	Dazap1	899813	959953	811058	929782	1074270	1115480	0.957267	1.02125	0.862844	0.989149	1.14286	1.1867	1.168	0.105144
Q80TJ7	Histone lysine demethylase PHF8 OS=Mus musculus OX=10090 GN=Phf8 PE=1 SV=2	Phf8	562086	472703	539330	513590	679013	548659	1.05262	0.88523	1.01	0.961799	1.27159	1.02747	1.10618	0.38601
Q9Z2C4	Myotubularin-related protein 1 OS=Mus musculus OX=10090 GN=Mtmr1 PE=1 SV=1	Mtmr1	360589	416169	370979	357498	444542	385727	0.967871	1.11705	0.995759	0.959574	1.19321	1.03534	1.03488	0.699715
Q9JHU3	Cyclin-dependent kinase 20 OS=Mus musculus OX=10090 GN=Cdk20 PE=1 SV=1	Cdk20	446828	423436	422097	343716	384394	319764	1.24196	1.17694	1.17322	0.955362	1.06843	0.888787	0.810821	0.0200012
Q8R4G6	Alpha-1,6-mannosylglycoprotein 6-beta-N-acetylglucosaminyltransferase A OS=Mus musculus OX=10090 GN=Mgat5 PE=1 SV=1	Mgat5	215411	215366	268246	261325	250449	335178	0.853216	0.853038	1.06249	1.03508	0.991997	1.3276	1.21162	0.180614
Q8BUI3	Leucine-rich repeat and WD repeat-containing protein 1 OS=Mus musculus OX=10090 GN=LRWD1 PE=2 SV=1	LRWD1	134872	162160	122116	184922	168109	194116	0.843386	1.01402	0.763619	1.15636	1.05122	1.21385	1.30538	0.0434616
Q9D8B6	Protein FAM210B, mitochondrial OS=Mus musculus OX=10090 GN=Fam210b PE=1 SV=3	Fam210b	748733	719685	636463	897464	792605	765295	1.01066	0.971453	0.859118	1.21143	1.06988	1.03302	1.16651	0.0886406
P39428	TNF receptor-associated factor 1 OS=Mus musculus OX=10090 GN=Traf1 PE=1 SV=2	Traf1	308835	369681	311070	820183	733434	768718	0.523669	0.626841	0.527459	1.39072	1.24363	1.30346	2.34677	0.000218313
P28667	MARCKS-related protein OS=Mus musculus OX=10090 GN=Marcksl1 PE=1 SV=2	Marcksl1	4412060	3731580	3759180	6557940	5688540	4976580	0.90389	0.764481	0.770136	1.34351	1.1654	1.01954	1.44697	0.0192667
P46414	Cyclin-dependent kinase inhibitor 1B OS=Mus musculus OX=10090 GN=Cdkn1b PE=1 SV=2	Cdkn1b	435603	439534	448839	398911	448188	477574	1.03464	1.04398	1.06608	0.947491	1.06453	1.13433	1.00053	0.969882
Q5D1E7	Endoribonuclease ZC3H12A OS=Mus musculus OX=10090 GN=Zc3h12a PE=1 SV=2	Zc3h12a	380906	450699	450509	462191	504171	433151	0.882033	1.04365	1.04321	1.07026	1.16747	1.00301	1.09157	0.280696
P62843	40S ribosomal protein S15 OS=Mus musculus OX=10090 GN=Rps15 PE=1 SV=2	Rps15	36733400	36620300	37944600	39728800	35373100	44855500	0.988122	0.98508	1.0207	1.0687	0.95153	1.20661	1.0778	0.368663
Q921Z5	Tumor necrosis factor alpha-induced protein 8 OS=Mus musculus OX=10090 GN=Tnfaip8 PE=1 SV=1	Tnfaip8	3208310	2800770	2960380	3020050	3270290	2852170	1.11097	0.969847	1.02512	1.04578	1.13243	0.987646	1.01929	0.750037
Q9WUE3	Transmembrane reductase CYB561D2 OS=Mus musculus OX=10090 GN=Cyb561d2 PE=1 SV=1	Cyb561d2	219633	265281	208640	281284	275041	284615	0.874788	1.0566	0.831003	1.12034	1.09548	1.13361	1.21251	0.0548544
B1ARD6	Schlafen family member 9 OS=Mus musculus OX=10090 GN=Slfn9 PE=2 SV=1	Slfn9	488604	603939	593590	585264	570141	446850	0.941577	1.16384	1.14389	1.12785	1.0987	0.861114	0.950254	0.649738
Q810K9	Glucoside xylosyltransferase 2 OS=Mus musculus OX=10090 GN=Gxylt2 PE=2 SV=1	Gxylt2	660280	568680	494863	416780	440678		1.34243	1.1562	1.00612	0.847367	0.895955		0.746125	0.0793361
Q6P1G2	Lysine-specific demethylase 2B OS=Mus musculus OX=10090 GN=Kdm2b PE=1 SV=1	Kdm2b	520598	532088	472185	476699	546952	558528	1.04767	1.0708	0.950246	0.95933	1.10071	1.12401	1.03758	0.593367
O54784	Death-associated protein kinase 3 OS=Mus musculus OX=10090 GN=Dapk3 PE=1 SV=1	Dapk3	105571	153498	97971.9	113397	123194	95360.2	0.973836	1.41594	0.903738	1.04603	1.1364	0.879647	0.929729	0.730174
P41274	Tumor necrosis factor ligand superfamily member 9 OS=Mus musculus OX=10090 GN=Tnfsf9 PE=1 SV=1	Tnfsf9	506488			2226780	2169510	2289660	0.273401			1.20201	1.1711	1.23595	4.4002
Q8C7U7	Polypeptide N-acetylgalactosaminyltransferase 6 OS=Mus musculus OX=10090 GN=Galnt6 PE=2 SV=1	Galnt6	249745	192102	296335	293480	247593	302365	0.972816	0.748283	1.1543	1.14317	0.964433	1.17778	1.14259	0.360355
Q3TIU4	2',5'-phosphodiesterase 12 OS=Mus musculus OX=10090 GN=Pde12 PE=1 SV=2	Pde12	2032820	1840170	1673760	2219010	2277210	1496880	1.09427	0.990564	0.900985	1.19449	1.22582	0.805771	1.08047	0.690022
Q99JX4	Eukaryotic translation initiation factor 3 subunit M OS=Mus musculus OX=10090 GN=Eif3m PE=1 SV=1	Eif3m	2850370	2999870	3039840	3326690	2908970	2600650	1.01094	1.06396	1.07814	1.17987	1.03172	0.92237	0.993952	0.891158
Q01149	Collagen alpha-2(I) chain OS=Mus musculus OX=10090 GN=Col1a2 PE=1 SV=2	Col1a2	601922	728643	642641	871765	787084	909261	0.800794	0.969382	0.854966	1.15979	1.04713	1.20968	1.30149	0.0198762
Q61285	ATP-binding cassette sub-family D member 2 OS=Mus musculus OX=10090 GN=Abcd2 PE=1 SV=2	Abcd2	676599	652704	727299	740828	668752	531324	1.07217	1.0343	1.15251	1.17395	1.05973	0.841958	0.943743	0.55579
P63213	Guanine nucleotide-binding protein G(I)/G(S)/G(O) subunit gamma-2 OS=Mus musculus OX=10090 GN=Gng2 PE=1 SV=2	Gng2	38336600	41864400	34525100	44824900	47504600	38826100	0.959584	1.04789	0.86418	1.12199	1.18906	0.971836	1.14321	0.178495
P33215	Protein NEDD1 OS=Mus musculus OX=10090 GN=Nedd1 PE=1 SV=2	Nedd1	711902	638333	606421	1103470	683069	620442	0.993203	0.890564	0.846042	1.5395	0.952977	0.865604	1.23015	0.392849
Q9R1K9	Centrin-2 OS=Mus musculus OX=10090 GN=Cetn2 PE=1 SV=1	Cetn2	606536	613650	632283	722565	695048	757464	0.922988	0.933813	0.962168	1.09955	1.05768	1.15266	1.17415	0.00449732
Q6AW69	Cingulin-like protein 1 OS=Mus musculus OX=10090 GN=Cgnl1 PE=1 SV=3	Cgnl1	48387.4	53767.8	75580.7		69800.2	80781.2	0.738268	0.820359	1.15317		1.06497	1.23251	1.27083	0.254877
Q9ERR1	Nuclear distribution protein nudE-like 1 OS=Mus musculus OX=10090 GN=Ndel1 PE=1 SV=2	Ndel1	683883	579871	684305	762929	824738	738896	0.97791	0.829179	0.978513	1.09094	1.17932	1.05658	1.1943	0.0486886
Q6NZQ2	Probable ATP-dependent RNA helicase DDX31 OS=Mus musculus OX=10090 GN=Ddx31 PE=2 SV=2	Ddx31	921016	848283	760979	1048490	851494	820481	1.08895	1.00295	0.899731	1.23966	1.00675	0.970082	1.07516	0.501322
Q64729	TGF-beta receptor type-1 OS=Mus musculus OX=10090 GN=Tgfbr1 PE=1 SV=1	Tgfbr1	375358	446716	394661	471318	577119	627433	0.777092	0.924822	0.817054	0.975754	1.19479	1.29895	1.37735	0.0336781
O55236	mRNA-capping enzyme OS=Mus musculus OX=10090 GN=Rngtt PE=1 SV=1	Rngtt	659313	799617	761849	759630	757958	795697	0.906998	1.10001	1.04805	1.045	1.0427	1.09462	1.04165	0.505786
Q8BWL5	RNA-binding motif, single-stranded-interacting protein 3 OS=Mus musculus OX=10090 GN=Rbms3 PE=2 SV=2	Rbms3	1226840	1276250	1116550	1438590	1508350	1672660	0.901265	0.937563	0.820243	1.05682	1.10807	1.22877	1.27626	0.0150402
P62075	Mitochondrial import inner membrane translocase subunit Tim13 OS=Mus musculus OX=10090 GN=Timm13 PE=1 SV=1	Timm13	5765070	5426410	6155650	5527200	6120710	5471580	1.05148	0.989717	1.12272	1.0081	1.11635	0.997955	0.986877	0.809068
Q8BQZ5	Cleavage and polyadenylation specificity factor subunit 4 OS=Mus musculus OX=10090 GN=Cpsf4 PE=2 SV=1	Cpsf4	589455	712475	487675	773149	613791	657784	0.945391	1.1427	0.782152	1.24001	0.984422	1.05498	1.14256	0.337554
Q80WB5	Protein N-terminal glutamine amidohydrolase OS=Mus musculus OX=10090 GN=Ntaq1 PE=1 SV=1	Ntaq1	260508	301082	264029	301244	246841	225498	1.03211	1.19286	1.04606	1.1935	0.97796	0.893401	0.936973	0.509227
P09926	Surfeit locus protein 2 OS=Mus musculus OX=10090 GN=Surf2 PE=1 SV=1	Surf2	913170	1014750	933066	1009410	1186350	1173980	0.897102	0.996895	0.916648	0.991649	1.16548	1.15332	1.17782	0.05738
P09041	Phosphoglycerate kinase 2 OS=Mus musculus OX=10090 GN=Pgk2 PE=1 SV=4	Pgk2	229321	246956	223231	285804	279200	281312	0.904481	0.974036	0.880461	1.12726	1.10121	1.10954	1.20987	0.00348531
Q3TMX7	Sulfhydryl oxidase 2 OS=Mus musculus OX=10090 GN=Qsox2 PE=1 SV=1	Qsox2	172379	181153	138932	177186	198058	163514	1.0343	1.08694	0.833613	1.06314	1.18838	0.981108	1.094	0.398004
Q3TSG4	RNA demethylase ALKBH5 OS=Mus musculus OX=10090 GN=Alkbh5 PE=1 SV=2	Alkbh5	1190180	1025710	993997	1020700	1024900	943457	1.21729	1.04907	1.01664	1.04395	1.04824	0.964945	0.931203	0.327182
Q91V01	Lysophospholipid acyltransferase 5 OS=Mus musculus OX=10090 GN=Lpcat3 PE=1 SV=1	Lpcat3	1198890	1106050	1132470	1097120	1223330	1362250	1.04494	0.964025	0.987052	0.956241	1.06624	1.18733	1.07136	0.382348
Q9CR25	2-(3-amino-3-carboxypropyl)histidine synthase subunit 2 OS=Mus musculus OX=10090 GN=Dph2 PE=1 SV=1	Dph2	166547	169289	124301		171716	177040	1.05383	1.07118	0.786515		1.08653	1.12022	1.13691	0.366779
P62046	Leucine-rich repeat and calponin homology domain-containing protein 1 OS=Mus musculus OX=10090 GN=Lrch1 PE=1 SV=2	Lrch1	485574	379632	297974	468449	399754	501258	1.17321	0.917238	0.719942	1.13183	0.965855	1.2111	1.17734	0.316345
Q9QWK4	CD5 antigen-like OS=Mus musculus OX=10090 GN=Cd5l PE=1 SV=3	Cd5l	516452	401663	436883	416195	383446	434263	1.26883	0.986811	1.07334	1.02251	0.942055	1.0669	0.910632	0.338939
Q71RI9	Kynurenine--oxoglutarate transaminase 3 OS=Mus musculus OX=10090 GN=Kyat3 PE=1 SV=1	Kyat3	602440	551076	537526	509707	532281	500833	1.18452	1.08353	1.05689	1.00219	1.04658	0.984742	0.912349	0.0805793
Q9QWL7	Keratin, type I cytoskeletal 17 OS=Mus musculus OX=10090 GN=Krt17 PE=1 SV=3	Krt17			312137	107318					2.05893	0.707894			0.343817
O70251	Elongation factor 1-beta OS=Mus musculus OX=10090 GN=Eef1b PE=1 SV=5	Eef1b	69428000	75552400	59785500	79319300	80391600	78942400	0.959376	1.044	0.826133	1.09606	1.11087	1.09085	1.16549	0.0831329
O88559	Menin OS=Mus musculus OX=10090 GN=Men1 PE=1 SV=2	Men1	270446	122661	212432	259921	193403	307842	1.19913	0.543867	0.941904	1.15247	0.857531	1.36494	1.25701	0.387271
Q8VC48	Peroxisome assembly protein 12 OS=Mus musculus OX=10090 GN=Pex12 PE=1 SV=1	Pex12	399244	432585	528528	426751	485786	459940	0.914634	0.991015	1.21081	0.97765	1.11289	1.05368	1.00891	0.881425
O08789	Max-binding protein MNT OS=Mus musculus OX=10090 GN=Mnt PE=2 SV=2	Mnt	290535	413830	354452	394030	446914	386631	0.779004	1.10959	0.950384	1.0565	1.1983	1.03666	1.15938	0.235728
P56135	ATP synthase subunit f, mitochondrial OS=Mus musculus OX=10090 GN=Atp5mf PE=1 SV=3	Atp5mf	18387300	19325500	24706700	23980100	26733400	15435800	0.888507	0.933843	1.19387	1.15876	1.29181	0.745885	1.05975	0.844886
P11440	Cyclin-dependent kinase 1 OS=Mus musculus OX=10090 GN=Cdk1 PE=1 SV=3	Cdk1	1408090	1063260	1027440	1091540	1066360	1283860	1.27449	0.962377	0.929956	0.987974	0.965183	1.16205	0.9837	0.937546
Q8VE80	THO complex subunit 3 OS=Mus musculus OX=10090 GN=Thoc3 PE=2 SV=1	Thoc3	672195	593527	579449	614498	632358	712308	1.09716	0.968756	0.945778	1.00299	1.03214	1.16263	1.06178	0.404868
Q9CQ26	STAM-binding protein OS=Mus musculus OX=10090 GN=Stambp PE=1 SV=1	Stambp	608570	547316	628213	547916	525594	575712	1.12403	1.0109	1.16031	1.012	0.970775	1.06334	0.9244	0.190623
Q9Z0V7	Mitochondrial import inner membrane translocase subunit Tim17-B OS=Mus musculus OX=10090 GN=Timm17b PE=1 SV=1	Timm17b	2775020	2360170	2181880	2911550	2150560	2185510	1.19553	1.0168	0.939993	1.25435	0.9265	0.941557	0.990508	0.910937
Q8BMT4	Transforming growth factor beta activator LRRC33 OS=Mus musculus OX=10090 GN=Nrros PE=1 SV=2	Nrros	2400550	2383860	2122620	2429430	2104760	2386190	1.08735	1.07979	0.961455	1.10043	0.953366	1.08084	1.00193	0.981384
Q9ES97	Reticulon-3 OS=Mus musculus OX=10090 GN=Rtn3 PE=1 SV=2	Rtn3	19204900	26603300	16029600	24032400	20705100	20572800	0.938392	1.29989	0.78324	1.17427	1.01169	1.00523	1.05615	0.659785
P14106	Complement C1q subcomponent subunit B OS=Mus musculus OX=10090 GN=C1qb PE=1 SV=2	C1qb	11936300	11318400	10468500	12237100	12639500	12343600	1.03828	0.984532	0.910603	1.06445	1.09945	1.07371	1.1037	0.0636991
P98086	Complement C1q subcomponent subunit A OS=Mus musculus OX=10090 GN=C1qa PE=1 SV=2	C1qa	3974220	3246950	3319560	3791980	3129370	3413230	1.19597	0.977112	0.998962	1.14113	0.941728	1.02715	0.980443	0.836432
Q8BTW9	Serine/threonine-protein kinase PAK 4 OS=Mus musculus OX=10090 GN=Pak4 PE=1 SV=1	Pak4	210138	267438	172034	242668	248189	268654	0.912351	1.16113	0.746916	1.05359	1.07756	1.16641	1.16918	0.260945
B1AY10	Transcriptional repressor NF-X1 OS=Mus musculus OX=10090 GN=Nfx1 PE=1 SV=1	Nfx1	197808	155342	155978	148902	199978	206064	1.14916	0.902456	0.90615	0.865043	1.16177	1.19712	1.08999	0.563356
Q62313	Trans-Golgi network integral membrane protein 1 OS=Mus musculus OX=10090 GN=Tgoln1 PE=1 SV=1	Tgoln1	409334	518627	424226	485450	552893	615689	0.827445	1.04837	0.857548	0.981309	1.11764	1.24458	1.22323	0.114968
Q00899	Transcriptional repressor protein YY1 OS=Mus musculus OX=10090 GN=Yy1 PE=1 SV=1	Yy1	991424	915135	671539	1059560	1088540	977102	1.05774	0.976346	0.716457	1.13043	1.16135	1.04246	1.21221	0.171274
Q9D1H8	39S ribosomal protein L53, mitochondrial OS=Mus musculus OX=10090 GN=Mrpl53 PE=1 SV=1	Mrpl53	2167390	2392380	2373960	2436870	2250060	2386240	0.966048	1.06633	1.05812	1.08616	1.0029	1.06359	1.02011	0.635339
Q8BXA1	Golgi integral membrane protein 4 OS=Mus musculus OX=10090 GN=Golim4 PE=1 SV=1	Golim4	331903	258089	257201	329270	353228	344577	1.07736	0.837762	0.83488	1.06882	1.14659	1.1185	1.21233	0.0833853
Q9R0Y5	Adenylate kinase isoenzyme 1 OS=Mus musculus OX=10090 GN=Ak1 PE=1 SV=1	Ak1	955241	839691	888392	1129760	835973	963504	1.05163	0.924419	0.978034	1.24376	0.920325	1.06072	1.09164	0.437727
Q01320	DNA topoisomerase 2-alpha OS=Mus musculus OX=10090 GN=Top2a PE=1 SV=2	Top2a	1665520	1832200	1603950	1679530	1608230	1920010	1.0082	1.1091	0.970934	1.01669	0.973524	1.16226	1.0208	0.785977
Q9D8U2	Transmembrane protein 41A OS=Mus musculus OX=10090 GN=Tmem41a PE=2 SV=1	Tmem41a	144159	114101	138263	149267	215711	180432	0.915135	0.724324	0.877706	0.947561	1.36935	1.1454	1.37548	0.0716043
P62500	TSC22 domain family protein 1 OS=Mus musculus OX=10090 GN=Tsc22d1 PE=1 SV=2	Tsc22d1	898661	823192	750281	1038690	848671	1047820	1.01372	0.92859	0.846344	1.17168	0.957331	1.18198	1.18731	0.120691
P09450	Transcription factor JunB OS=Mus musculus OX=10090 GN=Junb PE=1 SV=1	Junb	1216320	1248700	1228060	4220020	3863320	4396190	0.403823	0.414573	0.40772	1.40106	1.28264	1.45955	3.37917	6.23147e-06
Q99JT9	Acireductone dioxygenase OS=Mus musculus OX=10090 GN=Adi1 PE=1 SV=1	Adi1	1126140	1374150	1374080	1307150	1247870	1214880	0.925769	1.12965	1.12959	1.07457	1.02584	0.998719	0.973036	0.753
Q9Z0I6	Schlafen family member 2 OS=Mus musculus OX=10090 GN=Slfn2 PE=1 SV=1	Slfn2	787124	722310	941570	1693300	1841480	1716440	0.575668	0.528266	0.688623	1.2384	1.34678	1.25533	2.14248	0.000736181
Q9CR30	Josephin-2 OS=Mus musculus OX=10090 GN=Josd2 PE=1 SV=1	Josd2	318733	532678	304253	359993	560694	345715	0.812074	1.35717	0.775181	0.917197	1.42855	0.880819	1.09582	0.694101
Q8C176	Transcription initiation factor TFIID subunit 2 OS=Mus musculus OX=10090 GN=Taf2 PE=2 SV=2	Taf2	204485	184032		165563	189396	143609	1.23519	1.11165		1.00008	1.14405	0.86747	0.855506	0.240651
Q8BJ63	AP-5 complex subunit mu-1 OS=Mus musculus OX=10090 GN=Ap5m1 PE=1 SV=2	Ap5m1	527679	579887	631585	632666	551327	911546	0.837113	0.919936	1.00195	1.00366	0.874628	1.44608	1.20492	0.354862
O35343	Importin subunit alpha-3 OS=Mus musculus OX=10090 GN=Kpna4 PE=1 SV=1	Kpna4	317307	327768	350672	316931	338717	316113	1.01258	1.04596	1.11905	1.01138	1.0809	1.00877	0.975912	0.552777
Q8C650	Septin-10 OS=Mus musculus OX=10090 GN=Septin10 PE=1 SV=1	Septin10	1323500	891073	1407070	1253970	1424800	1421680	1.0522	0.708414	1.11864	0.996922	1.13273	1.13025	1.13221	0.395579
Q9D2M8	Ubiquitin-conjugating enzyme E2 variant 2 OS=Mus musculus OX=10090 GN=Ube2v2 PE=1 SV=4	Ube2v2	1015820	1092850	928628	1090900	1099370	1153200	0.981464	1.05589	0.89722	1.054	1.06219	1.1142	1.1008	0.122737
P70434	Interferon regulatory factor 7 OS=Mus musculus OX=10090 GN=Irf7 PE=1 SV=1	Irf7	265098	278920	302887	331773	328623	286708	0.908819	0.956204	1.03837	1.1374	1.1266	0.982903	1.11831	0.142936
B2RUJ5	Amyloid-beta A4 precursor protein-binding family A member 1 OS=Mus musculus OX=10090 GN=Apba1 PE=1 SV=2	Apba1	461897	463677	401920	460819	453024	422726	1.08337	1.08754	0.942694	1.08084	1.06256	0.991494	1.00684	0.885141
Q9D853	EEF1A lysine methyltransferase 2 OS=Mus musculus OX=10090 GN=Eef1akmt2 PE=1 SV=1	Eef1akmt2	638001	558263	485697	665736	694557	541592	1.09302	0.956409	0.83209	1.14053	1.18991	0.927849	1.13075	0.325123
Q3UDP0	WD repeat-containing protein 41 OS=Mus musculus OX=10090 GN=Wdr41 PE=1 SV=1	Wdr41	1069130	1058640	956849	980263	1017320	875559	1.13469	1.12356	1.01553	1.04038	1.07971	0.929253	0.931441	0.279125
Q8BJU9	Peptide chain release factor 1-like, mitochondrial OS=Mus musculus OX=10090 GN=Mtrf1l PE=2 SV=1	Mtrf1l	514975	559322	382736	599275	570747	493659	1.01169	1.09881	0.751901	1.1773	1.12126	0.969814	1.14183	0.332682
Q8BLV3	Sodium/hydrogen exchanger 7 OS=Mus musculus OX=10090 GN=Slc9a7 PE=1 SV=1	Slc9a7	1169310	984201	1014110	972485	943935	1030750	1.20932	1.01788	1.04881	1.00576	0.976237	1.06602	0.930405	0.302252
Q62440	Transducin-like enhancer protein 1 OS=Mus musculus OX=10090 GN=Tle1 PE=1 SV=2	Tle1	846510	812002	751675	712383	673690	823438	1.16133	1.11398	1.03122	0.977318	0.924235	1.12967	0.916738	0.266218
O88384	Vesicle transport through interaction with t-SNAREs homolog 1B OS=Mus musculus OX=10090 GN=Vti1b PE=1 SV=1	Vti1b	921667	955248	795617	955002	988089	915266	1.03141	1.06899	0.890352	1.06871	1.10574	1.02425	1.06953	0.310509
Q8BSS9	Liprin-alpha-2 OS=Mus musculus OX=10090 GN=Ppfia2 PE=1 SV=2	Ppfia2	790161	726425	669427	823131	865469	1039700	0.972629	0.894175	0.824014	1.01321	1.06533	1.27979	1.24807	0.0629722
P36536	GTP-binding protein SAR1a OS=Mus musculus OX=10090 GN=Sar1a PE=1 SV=1	Sar1a	468256	531748	586729	688425	571789	572525	0.837728	0.951317	1.04968	1.23162	1.02295	1.02427	1.15504	0.182903
Q9CQN7	39S ribosomal protein L41, mitochondrial OS=Mus musculus OX=10090 GN=Mrpl41 PE=1 SV=1	Mrpl41	1650320	1501720	1467910	1807550	1730930	1850140	1.00723	0.916537	0.895902	1.10319	1.05643	1.12919	1.16638	0.0192245
Q8K013	GTP-binding protein 10 OS=Mus musculus OX=10090 GN=Gtpbp10 PE=2 SV=1	Gtpbp10			184290			231696			0.897076			1.12784	1.25724
Q6NZB1	Protein arginine N-methyltransferase 6 OS=Mus musculus OX=10090 GN=Prmt6 PE=1 SV=2	Prmt6	755982	633549	796773	777115	669739	740219	1.08053	0.905539	1.13884	1.11074	0.957266	1.058	1.00035	0.97105
Q91WI7	KICSTOR complex protein ITFG2 OS=Mus musculus OX=10090 GN=Itfg2 PE=2 SV=1	Itfg2	327400	284668	362556	321675	303857	249994	1.12455	0.977778	1.24531	1.10489	1.04369	0.858679	0.898322	0.35601
P37913	DNA ligase 1 OS=Mus musculus OX=10090 GN=Lig1 PE=1 SV=2	Lig1	1244380	1386080	1056960	1164990	1113380	1306370	1.07406	1.19637	0.912295	1.00554	0.960993	1.12757	0.972154	0.804168
Q80SZ7	Guanine nucleotide-binding protein G(I)/G(S)/G(O) subunit gamma-5 OS=Mus musculus OX=10090 GN=Gng5 PE=1 SV=2	Gng5	8013740	6210850	6528620	10243900	5290140	7298650	1.13255	0.877757	0.922667	1.44773	0.747637	1.03149	1.1002	0.766466
Q05915	GTP cyclohydrolase 1 OS=Mus musculus OX=10090 GN=Gch1 PE=1 SV=1	Gch1	958869	807672	1070610	1304290	1269350	1002670	0.902582	0.76026	1.00776	1.22773	1.19484	0.943811	1.26053	0.119182
P83882	60S ribosomal protein L36a OS=Mus musculus OX=10090 GN=Rpl36a PE=1 SV=2	Rpl36a	7510430	8820640	7534270	7560250	8358760	7770690	0.988082	1.16045	0.991218	0.994636	1.09969	1.02232	0.99264	0.933353
Q8VEJ4	Notchless protein homolog 1 OS=Mus musculus OX=10090 GN=Nle1 PE=1 SV=4	Nle1	1116860	1161070	1142620	1073890	1261740	1253350	0.988394	1.02752	1.01119	0.950367	1.11661	1.10918	1.04924	0.445985
Q9D742	AP-5 complex subunit sigma-1 OS=Mus musculus OX=10090 GN=Ap5s1 PE=1 SV=1	Ap5s1	498222	489704	454900	486869	552064	538037	1.01712	0.999735	0.928682	0.993947	1.12704	1.09841	1.09297	0.136239
O35682	Myeloid-associated differentiation marker OS=Mus musculus OX=10090 GN=Myadm PE=1 SV=2	Myadm	2908580	3018400	2953630	3551020	2651530	3365790	0.973931	1.0107	0.989016	1.18905	0.887858	1.12703	1.07744	0.500633
Q8VE91	Reticulophagy regulator 1 OS=Mus musculus OX=10090 GN=Retreg1 PE=1 SV=2	Retreg1	3170510	3246810	3144780	3698720	3812830	3730430	0.929168	0.951529	0.921627	1.08397	1.11741	1.09326	1.17568	0.000252222
Q9D8Z6	Autophagy-related protein 101 OS=Mus musculus OX=10090 GN=Atg101 PE=1 SV=1	Atg101	390258	413932	453442	422499	394921	334677	1.02526	1.08745	1.19125	1.10996	1.03751	0.87924	0.916084	0.331072
Q9ESL4	Mitogen-activated protein kinase kinase kinase 20 OS=Mus musculus OX=10090 GN=Map3k20 PE=1 SV=1	Map3k20	1749120	2139110	1939990	1757880	1544950	1377610	1.07537	1.31514	1.19272	1.08076	0.949849	0.846967	0.803065	0.072777
P60762	Mortality factor 4-like protein 1 OS=Mus musculus OX=10090 GN=Morf4l1 PE=1 SV=2	Morf4l1	1752410	1656460	1223340	1819260	1882960	1768800	1.05621	0.99838	0.73733	1.0965	1.1349	1.06609	1.18108	0.190316
Q8R3I9	UDP-GlcNAc:betaGal beta-1,3-N-acetylglucosaminyltransferase 8 OS=Mus musculus OX=10090 GN=B3gnt8 PE=1 SV=1	B3gnt8	437355	347942	460044	435121	493254	480346	1.00992	0.80345	1.06231	1.00476	1.139	1.10919	1.13119	0.241859
P31324	cAMP-dependent protein kinase type II-beta regulatory subunit OS=Mus musculus OX=10090 GN=Prkar2b PE=1 SV=3	Prkar2b	304455	435823	452934	399017	585319	606220	0.654303	0.936625	0.973398	0.857525	1.25791	1.30282	1.333	0.195971
Q810V0	U3 small nucleolar ribonucleoprotein protein MPP10 OS=Mus musculus OX=10090 GN=Mphosph10 PE=1 SV=2	Mphosph10	813111	784847	891341	948698	958288	1031860	0.912045	0.880342	0.999793	1.06413	1.07489	1.15741	1.18059	0.0226546
Q9QWV9	Cyclin-T1 OS=Mus musculus OX=10090 GN=Ccnt1 PE=1 SV=3	Ccnt1	445673	355292	442654	325733	558240	626757	0.981022	0.782074	0.974377	0.717009	1.22881	1.37963	1.21479	0.492902
Q8BGX2	Mitochondrial import inner membrane translocase subunit Tim29 OS=Mus musculus OX=10090 GN=Timm29 PE=1 SV=1	Timm29	478185	543409	556530	555845	519688	524262	0.937437	1.0653	1.09102	1.08968	1.0188	1.02777	1.01373	0.780627
P33611	DNA polymerase alpha subunit B OS=Mus musculus OX=10090 GN=Pola2 PE=1 SV=2	Pola2	910653	758607	836195	854306	865904	961803	1.08444	0.903375	0.995769	1.01734	1.03115	1.14535	1.07047	0.343613
Q7TMC8	L-fucose kinase OS=Mus musculus OX=10090 GN=Fcsk PE=1 SV=1	Fcsk	655878	635659	542688	673287	757460	693184	1.01157	0.980387	0.836996	1.03842	1.16824	1.06911	1.15794	0.0956375
O88286	Protein Wiz OS=Mus musculus OX=10090 GN=Wiz PE=1 SV=2	Wiz	528227	543907	691234	666257	524783	655409	0.90688	0.9338	1.18674	1.14385	0.900967	1.12523	1.04711	0.699065
O35473	Nuclear nucleic acid-binding protein C1D OS=Mus musculus OX=10090 GN=C1d PE=1 SV=1	C1d	4562340	5082300	5077610	5576750	5545110	4785650	0.918613	1.02331	1.02236	1.12286	1.11649	0.963576	1.08051	0.283341
Q8BGW5	SOSS complex subunit B2 OS=Mus musculus OX=10090 GN=Nabp1 PE=2 SV=1	Nabp1	792569	745593	733078	811053	775952	786859	1.05736	0.994689	0.977992	1.08202	1.03519	1.04974	1.04518	0.174718
Q80UV9	Transcription initiation factor TFIID subunit 1 OS=Mus musculus OX=10090 GN=Taf1 PE=1 SV=2	Taf1	615773	494029	395696	559518	607434	605670	1.1433	0.917257	0.734683	1.03885	1.12781	1.12454	1.17743	0.242324
P48024	Eukaryotic translation initiation factor 1 OS=Mus musculus OX=10090 GN=Eif1 PE=1 SV=2	Eif1	2095390	2206370	1688250	2007320	2343220	2382210	1.00936	1.06282	0.81324	0.966938	1.12874	1.14753	1.124	0.288097
P12367	cAMP-dependent protein kinase type II-alpha regulatory subunit OS=Mus musculus OX=10090 GN=Prkar2a PE=1 SV=2	Prkar2a	1415670	1594820	1379700	1782760	1740900	1547570	0.913244	1.02881	0.89004	1.15005	1.12305	0.998333	1.15513	0.0820532
P28798	Progranulin OS=Mus musculus OX=10090 GN=Grn PE=1 SV=2	Grn	22874800	23059900	19084500	18465500	18285600	16815000	1.24011	1.25014	1.03463	1.00107	0.991316	0.91159	0.82385	0.0495654
P50637	Translocator protein OS=Mus musculus OX=10090 GN=Tspo PE=1 SV=1	Tspo	6773420	8090000	6634830	8033210	8164570	7544210	0.919995	1.09882	0.901171	1.0911	1.10895	1.02469	1.10437	0.202087
Q80X80	Phospholipid transfer protein C2CD2L OS=Mus musculus OX=10090 GN=C2cd2l PE=1 SV=3	C2cd2l	890168	805977	796968	749314	840976	784512	1.14928	1.04058	1.02895	0.967423	1.08577	1.01287	0.952545	0.374642
P23950	mRNA decay activator protein ZFP36L1 OS=Mus musculus OX=10090 GN=Zfp36l1 PE=1 SV=1	Zfp36l1	1599040	1370740	1308700	2566090	2622130	2641780	0.755725	0.647828	0.618507	1.21276	1.23925	1.24854	1.83009	0.000575992
Q80WG5	Volume-regulated anion channel subunit LRRC8A OS=Mus musculus OX=10090 GN=Lrrc8a PE=1 SV=1	Lrrc8a	1463850	1349420	1648460	1803880	1577900	1588080	0.952394	0.877944	1.0725	1.17362	1.0266	1.03322	1.11389	0.20679
Q8BZT9	Purine nucleoside phosphorylase LACC1 OS=Mus musculus OX=10090 GN=Lacc1 PE=1 SV=1	Lacc1	615211	703546	694235	708225	688409	785454	0.903556	1.03329	1.01962	1.04017	1.01106	1.15359	1.084	0.239494
Q3U3I9	Zinc finger protein 865 OS=Mus musculus OX=10090 GN=Znf865 PE=2 SV=1	Znf865	558320	718469	429457	651548	736730	846466	0.848702	1.09214	0.652817	0.990418	1.1199	1.28671	1.30974	0.161326
Q7TSN2	CMRF-35-like molecule 4 OS=Mus musculus OX=10090 GN=Cd300c2 PE=1 SV=2	Cd300c2	258306	199807	242407	278408	259208	281333	1.03544	0.800943	0.971709	1.11602	1.03906	1.12775	1.16906	0.118439
Q9EST8	NF-kappa-B inhibitor zeta OS=Mus musculus OX=10090 GN=Nfkbiz PE=1 SV=1	Nfkbiz				1119600	1181730	1209420				1.01419	1.07047	1.09556
Q3TDK6	Protein rogdi homolog OS=Mus musculus OX=10090 GN=Rogdi PE=1 SV=2	Rogdi	937978	882644	981503	938973	989573	954389	1.02424	0.963821	1.07177	1.02533	1.08058	1.04216	1.02884	0.445302
Q8C3X4	Translation factor Guf1, mitochondrial OS=Mus musculus OX=10090 GN=Guf1 PE=1 SV=1	Guf1	1034710	1125040	885195	1294080	1184330	925171	0.983598	1.06947	0.841468	1.23016	1.12583	0.87947	1.11778	0.434228
Q9D958	Signal peptidase complex subunit 1 OS=Mus musculus OX=10090 GN=Spcs1 PE=2 SV=3	Spcs1	1087190	841767	976423	947281	985354	1359350	1.07313	0.830878	0.963792	0.935027	0.972608	1.34177	1.13307	0.439632
P32507	Nectin-2 OS=Mus musculus OX=10090 GN=Nectin2 PE=1 SV=2	Nectin2	558154	579778	794911	597396	580888	603226	0.948712	0.985467	1.35114	1.01541	0.987354	1.02532	0.921704	0.5749
Q8CFB4	Guanylate-binding protein 5 OS=Mus musculus OX=10090 GN=Gbp5 PE=1 SV=2	Gbp5	558979	634823	531960	1115820	1048450	983014	0.656273	0.745318	0.624551	1.31004	1.23094	1.15411	1.82371	0.00071517
Q9ESX5	H/ACA ribonucleoprotein complex subunit DKC1 OS=Mus musculus OX=10090 GN=Dkc1 PE=1 SV=4	Dkc1	1287130	1423700	1354740	1541910	1398280	1450580	0.937806	1.03731	0.987067	1.12344	1.01879	1.0569	1.07999	0.131898
Q9WUD8	Fas apoptotic inhibitory molecule 1 OS=Mus musculus OX=10090 GN=Faim PE=1 SV=1	Faim	1151170	1265620	1047470	1225530	1014570	1056860	1.06954	1.17588	0.973197	1.13863	0.94263	0.981921	0.951707	0.56326
Q8BHK6	SLAM family member 7 OS=Mus musculus OX=10090 GN=Slamf7 PE=1 SV=2	Slamf7	661866	699632	668543	950584	801184	954420	0.834413	0.882025	0.842831	1.1984	1.01005	1.20324	1.33307	0.00910409
Q80ZK9	WD and tetratricopeptide repeats protein 1 OS=Mus musculus OX=10090 GN=Wdtc1 PE=1 SV=1	Wdtc1	323153	318745	319009	261535	326813		1.10816	1.09304	1.09395	0.89686	1.12071		0.918426	0.562958
P28656	Nucleosome assembly protein 1-like 1 OS=Mus musculus OX=10090 GN=Nap1l1 PE=1 SV=2	Nap1l1	4934950	6540810	7012430	6024740	6037170	7260530	0.807946	1.07086	1.14807	0.986366	0.988401	1.18869	1.04512	0.69968
P49935	Pro-cathepsin H OS=Mus musculus OX=10090 GN=Ctsh PE=1 SV=2	Ctsh	3703790	4164630	3686350	4558060	4005540	4112180	0.939269	1.05614	0.934846	1.15591	1.01579	1.04284	1.09702	0.174005
Q9R1C6	Diacylglycerol kinase epsilon OS=Mus musculus OX=10090 GN=Dgke PE=1 SV=1	Dgke	236906	254036	182582	237361	221370	262615	1.04714	1.12286	0.807024	1.04915	0.97847	1.16078	1.071	0.535277
Q9EP53	Hamartin OS=Mus musculus OX=10090 GN=Tsc1 PE=1 SV=1	Tsc1	623347	574556	732337	708238	675806	700061	0.956106	0.881269	1.12328	1.08631	1.03657	1.07377	1.07971	0.324138
Q8K114	Integrator complex subunit 9 OS=Mus musculus OX=10090 GN=Ints9 PE=1 SV=1	Ints9	667664	631563	646067	650544	679361	594829	1.07636	1.01816	1.04154	1.04876	1.09522	0.958941	0.989431	0.792792
B2RUR8	OTU domain-containing protein 7B OS=Mus musculus OX=10090 GN=Otud7b PE=1 SV=1	Otud7b	84708.1	90476.5	71088.6	125024	116568	66043.2	0.921022	0.983741	0.772939	1.35937	1.26743	0.718081	1.24916	0.426489
Q91W78	U6 snRNA phosphodiesterase 1 OS=Mus musculus OX=10090 GN=Usb1 PE=2 SV=1	Usb1	460057	491366	546273	410979	399225	402571	1.09226	1.16659	1.29695	0.975738	0.947832	0.955776	0.80976	0.0147552
Q922E6	FAST kinase domain-containing protein 2, mitochondrial OS=Mus musculus OX=10090 GN=Fastkd2 PE=2 SV=2	Fastkd2	190166	188955				180869	1.09359	1.08663				1.04013	0.954149
Q99PG2	Opioid growth factor receptor OS=Mus musculus OX=10090 GN=Ogfr PE=1 SV=1	Ogfr	6013220	6368130	5478950	6390260	6129050	6116110	1.01921	1.07937	0.928656	1.08312	1.03884	1.03665	1.0434	0.391971
Q9D1J1	Adaptin ear-binding coat-associated protein 2 OS=Mus musculus OX=10090 GN=Necap2 PE=1 SV=1	Necap2	4353490	4748010	4026050	4997750	5416800	5143160	0.920877	1.00433	0.851615	1.05716	1.1458	1.08791	1.18512	0.0320314
Q70FJ1	A-kinase anchor protein 9 OS=Mus musculus OX=10090 GN=Akap9 PE=1 SV=2	Akap9	900902	783701	726774	926241	1079770	1098050	0.979059	0.851691	0.789825	1.0066	1.17344	1.19331	1.28726	0.0378125
Q78J03	Methionine-R-sulfoxide reductase B2, mitochondrial OS=Mus musculus OX=10090 GN=Msrb2 PE=1 SV=1	Msrb2	945014	845338	878815	920751	911849	999312	1.05968	0.947905	0.985444	1.03247	1.02249	1.12056	1.06097	0.245716
Q149F1	Pseudouridylate synthase RPUSD2 OS=Mus musculus OX=10090 GN=Rpusd2 PE=1 SV=2	Rpusd2	463514	325207	334666	358978	361766	290383	1.37371	0.963808	0.991842	1.06389	1.07216	0.860601	0.90007	0.510856
Q64151	Semaphorin-4C OS=Mus musculus OX=10090 GN=Sema4c PE=1 SV=1	Sema4c		7998880	2037590	3518590	5800600	4455610		1.77234	0.451475	0.779625	1.28526	0.987244	0.914983	0.900891
Q99J09	Methylosome protein 50 OS=Mus musculus OX=10090 GN=Wdr77 PE=1 SV=1	Wdr77	2748580	2956480	2578350	2888410	3042660	3037630	0.979391	1.05347	0.918733	1.02922	1.08418	1.08239	1.08273	0.133987
Q8VC85	U6 snRNA-associated Sm-like protein LSm1 OS=Mus musculus OX=10090 GN=Lsm1 PE=1 SV=1	Lsm1	396427	570016	409776	503151	337476	378191	0.968724	1.39291	1.00134	1.22952	0.824669	0.924162	0.885628	0.503123
P04925	Major prion protein OS=Mus musculus OX=10090 GN=Prnp PE=1 SV=2	Prnp	298535	312817	361453	311049	332110	374882	0.926607	0.970936	1.12189	0.965448	1.03082	1.16358	1.0465	0.594949
Q8VDF2	E3 ubiquitin-protein ligase UHRF1 OS=Mus musculus OX=10090 GN=Uhrf1 PE=1 SV=2	Uhrf1	1074280	1074880	1008640	921627	1063300	1145300	1.06444	1.06504	0.999405	0.913188	1.05356	1.13481	0.991268	0.863115
Q8VE88	Protein FAM114A2 OS=Mus musculus OX=10090 GN=Fam114a2 PE=1 SV=2	Fam114a2	1123980	1068290	1022420	1214550	1170750	1260640	0.999888	0.950346	0.90954	1.08046	1.04149	1.12146	1.13415	0.0220581
Q99LD8	N(G),N(G)-dimethylarginine dimethylaminohydrolase 2 OS=Mus musculus OX=10090 GN=Ddah2 PE=1 SV=1	Ddah2	1809880	1714800	1622540	1935560	1885150	1825120	1.02855	0.974513	0.922082	1.09997	1.07132	1.03721	1.09687	0.0600229
O08664	B-cell CLL/lymphoma 7 protein family member C OS=Mus musculus OX=10090 GN=Bcl7c PE=1 SV=1	Bcl7c	1454730	1420910	1172540	1298870	1531930	1420560	1.08221	1.05706	0.872286	0.966266	1.13965	1.05679	1.05019	0.571623
Q9CQF4	Mitochondrial transcription rescue factor 1 OS=Mus musculus OX=10090 GN=Mtres1 PE=1 SV=1	Mtres1	722299	986104	763893	1336990	582309	1145720	0.785507	1.0724	0.830741	1.45399	0.633267	1.24598	1.23975	0.578194
Q9R0P5	Destrin OS=Mus musculus OX=10090 GN=Dstn PE=1 SV=3	Dstn	24028400	23181700	25191800	25274300	24276100	25435900	1.00867	0.973126	1.05751	1.06097	1.01907	1.06775	1.0357	0.276721
P13597	Intercellular adhesion molecule 1 OS=Mus musculus OX=10090 GN=Icam1 PE=1 SV=1	Icam1	2411220	2364130	2097270	4280450	4308790	4318210	0.692972	0.679439	0.602745	1.23018	1.23832	1.24103	1.8781	0.000132368
Q3UZ01	RNA-binding region-containing protein 3 OS=Mus musculus OX=10090 GN=Rnpc3 PE=2 SV=2	Rnpc3	2240280	2284910	1527870	2244520	2162930	1906840	1.11931	1.14161	0.763368	1.12143	1.08066	0.952713	1.04316	0.708575
Q8BWG8	Beta-arrestin-1 OS=Mus musculus OX=10090 GN=Arrb1 PE=1 SV=1	Arrb1	1693860	1583880	1771150	1610550	1512380	1560090	1.09522	1.02411	1.14519	1.04135	0.977878	1.00873	0.927535	0.1158
Q8BTI9	Phosphatidylinositol 4,5-bisphosphate 3-kinase catalytic subunit beta isoform OS=Mus musculus OX=10090 GN=Pik3cb PE=1 SV=2	Pik3cb	905884	864718	951883	1029560	965973	832029	1.00916	0.9633	1.0604	1.14693	1.0761	0.926884	1.0386	0.641104
Q99020	Heterogeneous nuclear ribonucleoprotein A/B OS=Mus musculus OX=10090 GN=Hnrnpab PE=1 SV=1	Hnrnpab	21879000	20864100	20013500	24379900	27180000	25031600	0.947358	0.903413	0.866582	1.05565	1.17689	1.08387	1.22045	0.00882045
P14115	60S ribosomal protein L27a OS=Mus musculus OX=10090 GN=Rpl27a PE=1 SV=5	Rpl27a	72111500	70557000	70722200	59838200	64252600	57809000	1.16307	1.138	1.14066	0.965119	1.03632	0.93239	0.852426	0.0072874
O08586	Phosphatidylinositol 3,4,5-trisphosphate 3-phosphatase and dual-specificity protein phosphatase PTEN OS=Mus musculus OX=10090 GN=Pten PE=1 SV=1	Pten	1062420	934920	847738	798101	795337	962425	1.24382	1.09455	0.992482	0.93437	0.931134	1.12675	0.898345	0.303969
P62743	AP-2 complex subunit sigma OS=Mus musculus OX=10090 GN=Ap2s1 PE=1 SV=1	Ap2s1	30007300	30361500	28018200	27279600	28592200	24770000	1.11966	1.13288	1.04545	1.01789	1.06686	0.924245	0.912372	0.131621
P28028	Serine/threonine-protein kinase B-raf OS=Mus musculus OX=10090 GN=Braf PE=1 SV=4	Braf	813466	900992	873271	907669	888700	937779	0.942369	1.04376	1.01165	1.0515	1.02953	1.08638	1.05658	0.17707
P09602	Non-histone chromosomal protein HMG-17 OS=Mus musculus OX=10090 GN=Hmgn2 PE=1 SV=2	Hmgn2	6675460	3055320	5375140	3764950	3809230	5084090	1.53678	0.703375	1.23743	0.866742	0.876936	1.17043	0.837967	0.619309
Q8VI94	2'-5'-oligoadenylate synthase-like protein 1 OS=Mus musculus OX=10090 GN=Oasl1 PE=2 SV=1	Oasl1	1026200	1126820	1407430	1486320	1430780	1070430	0.830685	0.912135	1.13928	1.20314	1.15818	0.866488	1.11995	0.468238
Q3V384	AFG1-like ATPase OS=Mus musculus OX=10090 GN=Afg1l PE=1 SV=1	Afg1l	478967	570703	555272	559326	507180	545575	0.924931	1.10208	1.07228	1.08011	0.979413	1.05356	1.00445	0.921428
Q80X32	UPF0461 protein C5orf24 homolog OS=Mus musculus OX=10090 PE=2 SV=1	--	745179	411129	515956	610916	579231	626921	1.31076	0.723172	0.907562	1.0746	1.01886	1.10275	1.08659	0.553348
Q9DCD5	Tight junction-associated protein 1 OS=Mus musculus OX=10090 GN=Tjap1 PE=1 SV=2	Tjap1	245622	279032	249858	308449	347681	334948	0.833162	0.946491	0.847531	1.04627	1.17935	1.13616	1.27962	0.00983113
Q3TKY6	Spliceosome-associated protein CWC27 homolog OS=Mus musculus OX=10090 GN=Cwc27 PE=1 SV=1	Cwc27	573319	608987	652466	659605	817146	524006	0.91684	0.97388	1.04341	1.05483	1.30676	0.83798	1.09047	0.620211
Q9CQP2	Trafficking protein particle complex subunit 2 OS=Mus musculus OX=10090 GN=Trappc2 PE=1 SV=1	Trappc2	714253	642477	686168	751736	667407	606296	1.09266	0.982854	1.04969	1.15	1.02099	0.927505	0.991454	0.876345
Q8VC65	Nurim OS=Mus musculus OX=10090 GN=Nrm PE=1 SV=1	Nrm	1439000	1377540	1311020	1443430	1438210	1660070	1.01662	0.973204	0.926209	1.01975	1.01607	1.17281	1.10034	0.158536
Q5U3K5	Rab-like protein 6 OS=Mus musculus OX=10090 GN=Rabl6 PE=1 SV=2	Rabl6	1828710	1600730	1971750	1817710	1915120	1820190	1.03305	0.904264	1.11386	1.02684	1.08187	1.02824	1.02811	0.649021
Q8BPM2	Mitogen-activated protein kinase kinase kinase kinase 5 OS=Mus musculus OX=10090 GN=Map4k5 PE=1 SV=2	Map4k5	459351	526505	504076	554765	551685	553615	0.891211	1.0215	0.977984	1.07633	1.07035	1.0741	1.11419	0.0527297
Q9CQ92	Mitochondrial fission 1 protein OS=Mus musculus OX=10090 GN=Fis1 PE=1 SV=1	Fis1	3780980	3317820	3584700	3826510	3847750	4039340	1.03421	0.907522	0.980522	1.04666	1.05247	1.10488	1.09642	0.0888834
O08740	DNA-directed RNA polymerase II subunit RPB11 OS=Mus musculus OX=10090 GN=Polr2j PE=1 SV=1	Polr2j	725208	580901	722534	836738	823739	858897	0.958726	0.767952	0.955191	1.10617	1.08898	1.13546	1.2419	0.0406571
Q921W0	Charged multivesicular body protein 1a OS=Mus musculus OX=10090 GN=Chmp1a PE=1 SV=1	Chmp1a	8287930	7853280	7587300	8697410	9310980	9163570	0.99079	0.938829	0.907032	1.03974	1.11309	1.09547	1.14512	0.014583
Q9CXJ1	Probable glutamate--tRNA ligase, mitochondrial OS=Mus musculus OX=10090 GN=Ears2 PE=1 SV=1	Ears2	508116	507821	460282	482120	421130	556436	1.07699	1.07637	0.975606	1.02189	0.89262	1.17941	0.9888	0.85726
O89103	Complement component C1q receptor OS=Mus musculus OX=10090 GN=Cd93 PE=1 SV=1	Cd93	2696290	3027540	2148110	2794480	2763620	3038960	1.00325	1.12651	0.799283	1.03979	1.02831	1.13076	1.09211	0.407772
O88848	ADP-ribosylation factor-like protein 6 OS=Mus musculus OX=10090 GN=Arl6 PE=1 SV=1	Arl6	257329	248443	280658	261812	275161	221836	1.04014	1.00422	1.13444	1.05826	1.11222	0.896677	0.964878	0.631853
Q9R1R2	Tripartite motif-containing protein 3 OS=Mus musculus OX=10090 GN=Trim3 PE=1 SV=1	Trim3	1080470	1042060	800168	1069360	1071990	1103420	1.07077	1.03271	0.792987	1.05976	1.06237	1.09352	1.1102	0.30046
Q9JKC7	AP-4 complex subunit mu-1 OS=Mus musculus OX=10090 GN=Ap4m1 PE=1 SV=1	Ap4m1	724785	758622	868935	661222	660249	647081	1.0713	1.12132	1.28437	0.977352	0.975914	0.95645	0.836848	0.0332396
A2BDX3	Adenylyltransferase and sulfurtransferase MOCS3 OS=Mus musculus OX=10090 GN=Mocs3 PE=1 SV=1	Mocs3	431902	343363	354472	438546	446075	567279	1.0002	0.795164	0.82089	1.01559	1.03303	1.31371	1.28517	0.0858766
Q8K2F0	Bromodomain-containing protein 3 OS=Mus musculus OX=10090 GN=Brd3 PE=1 SV=2	Brd3		149326		111490	92833.2	100868		1.40566		1.0495	0.873874	0.949509	0.681264
Q9Z266	SNARE-associated protein Snapin OS=Mus musculus OX=10090 GN=Snapin PE=1 SV=1	Snapin	2298520	2206170	1850020	2865830	2147190	3052670	0.954553	0.9162	0.768295	1.19015	0.891707	1.26774	1.26925	0.142807
Q9Z222	N-acetyllactosaminide beta-1,3-N-acetylglucosaminyltransferase 2 OS=Mus musculus OX=10090 GN=B3GNT2 PE=1 SV=3	B3GNT2	497604	631496	589972	699701	759995	734421	0.760846	0.965569	0.902078	1.06986	1.16205	1.12294	1.27634	0.0293873
Q5NCF2	Trafficking protein particle complex subunit 1 OS=Mus musculus OX=10090 GN=Trappc1 PE=1 SV=1	Trappc1	2059110	2178610	2216650	2028010	2064730	1946480	1.03387	1.09387	1.11297	1.01826	1.0367	0.977323	0.935679	0.0790542
O08648	Mitogen-activated protein kinase kinase kinase 4 OS=Mus musculus OX=10090 GN=Map3k4 PE=1 SV=2	Map3k4	426189	469203	438645	501459	432492	466281	0.960468	1.0574	0.988539	1.1301	0.974672	1.05082	1.04962	0.407959
Q9QXY9	Peroxisomal biogenesis factor 3 OS=Mus musculus OX=10090 GN=Pex3 PE=1 SV=1	Pex3	214926	125295	219303	221840	198900	225503	1.08245	0.631037	1.1045	1.11728	1.00174	1.13573	1.15499	0.406232
Q9Z0I7	Schlafen family member 1 OS=Mus musculus OX=10090 GN=Slfn1 PE=1 SV=1	Slfn1	1046330	1150640	1303570	1410650	1286590	1153410	0.870779	0.957588	1.08486	1.17397	1.07073	0.959893	1.10002	0.327932
Q91W10	Metal cation symporter ZIP8 OS=Mus musculus OX=10090 GN=Slc39a8 PE=1 SV=1	Slc39a8	44939800	61621400	47654500	57771800	57951200	56255900	0.841089	1.1533	0.891897	1.08125	1.08461	1.05288	1.11518	0.290383
Q9Z0E6	Guanylate-binding protein 2 OS=Mus musculus OX=10090 GN=Gbp2 PE=1 SV=1	Gbp2	1929680	2070430	2202790	2466110	2375020	2099710	0.895817	0.961157	1.0226	1.14484	1.10256	0.97475	1.11897	0.145509
Q9DBC0	Protein adenylyltransferase SelO, mitochondrial OS=Mus musculus OX=10090 GN=Selenoo PE=1 SV=4	Selenoo	481811	515211	454245	466955	520365	451234	1.03636	1.1082	0.977065	1.0044	1.11929	0.970589	0.99124	0.876293
Q8C7E9	Cleavage stimulation factor subunit 2 tau variant OS=Mus musculus OX=10090 GN=Cstf2t PE=1 SV=2	Cstf2t	421669		541356	671090	519620	624779	0.764513		0.981513	1.21673	0.942105	1.13276	1.2568	0.18716
Q60870	Receptor expression-enhancing protein 5 OS=Mus musculus OX=10090 GN=Reep5 PE=1 SV=1	Reep5	4956300	5233100	5053720	5062170	5337760	5407660	0.985184	1.0402	1.00455	1.00623	1.06101	1.0749	1.03703	0.231607
Q9QUI1	Leucine repeat adapter protein 25 OS=Mus musculus OX=10090 GN=Fam89b PE=1 SV=1	Fam89b	168121	162108	189358	221267	179441	128950	0.991471	0.95601	1.11671	1.30489	1.05823	0.760465	1.01938	0.987891
P15314	Interferon regulatory factor 1 OS=Mus musculus OX=10090 GN=Irf1 PE=1 SV=1	Irf1				431382	499630	514477				0.942215	1.09128	1.12371
P04760	Acetylcholine receptor subunit gamma OS=Mus musculus OX=10090 GN=Chrng PE=2 SV=1	Chrng	675197	489653	575158	769563	761397	707640	1.01364	0.735089	0.863453	1.1553	1.14304	1.06234	1.28655	0.0543855
Q62245	Son of sevenless homolog 1 OS=Mus musculus OX=10090 GN=Sos1 PE=1 SV=2	Sos1	532305	561409	568207	542150	697233	476748	0.972946	1.02614	1.03857	0.990941	1.2744	0.871399	1.03262	0.869683
O88974	Histone-lysine N-methyltransferase SETDB1 OS=Mus musculus OX=10090 GN=Setdb1 PE=1 SV=1	Setdb1	305069	266567	280355	357233	259938	325567	1.0384	0.907347	0.954279	1.21596	0.884783	1.10817	1.10651	0.409767
Q793I8	TRAF-interacting protein with FHA domain-containing protein A OS=Mus musculus OX=10090 GN=Tifa PE=1 SV=1	Tifa	3166480	2940720	2952940	3107710	3200980	3233620	1.04774	0.973044	0.977087	1.0283	1.05916	1.06996	1.05322	0.122687
Q9JHJ8	ICOS ligand OS=Mus musculus OX=10090 GN=Icoslg PE=1 SV=1	Icoslg	358243	394726	398546	510193	572410	568853	0.751353	0.82787	0.835882	1.07004	1.20053	1.19307	1.43416	0.00204684
Q9CW79	Golgin subfamily A member 1 OS=Mus musculus OX=10090 GN=Golga1 PE=1 SV=2	Golga1	307038	337838	369921	395174	365392	421384	0.846945	0.931905	1.0204	1.09006	1.00791	1.16236	1.16472	0.0859664
Q9CR11	YEATS domain-containing protein 4 OS=Mus musculus OX=10090 GN=Yeats4 PE=2 SV=1	Yeats4	638817	630401	530480	714478	661047	734401	0.989124	0.976093	0.821378	1.10627	1.02354	1.13712	1.17238	0.0753026
Q8BMQ8	Vacuolar fusion protein MON1 homolog B OS=Mus musculus OX=10090 GN=Mon1b PE=2 SV=1	Mon1b	150433	191769	175481	141454	166104	136900	0.993178	1.26608	1.15855	0.933897	1.09664	0.903831	0.858552	0.178422
Q91VJ4	Serine/threonine-protein kinase 38 OS=Mus musculus OX=10090 GN=Stk38 PE=1 SV=1	Stk38	3799420	3900990	3829600	3586660	3690680	3807560	1.04836	1.07639	1.05669	0.989654	1.01836	1.05061	0.961396	0.104777
P15533	Tripartite motif-containing protein 30A OS=Mus musculus OX=10090 GN=Trim30a PE=1 SV=2	Trim30a	1014490	1242150	1154030	1264820	1338200	1191950	0.858925	1.05168	0.977068	1.07087	1.133	1.00917	1.11268	0.183574
Q3TJD7	PDZ and LIM domain protein 7 OS=Mus musculus OX=10090 GN=Pdlim7 PE=1 SV=1	Pdlim7						606621						1.06948
Q3B7Z2	Oxysterol-binding protein 1 OS=Mus musculus OX=10090 GN=Osbp PE=1 SV=3	Osbp	3474720	3295000	3595490	3402420	3515100	3349390	1.0459	0.9918	1.08225	1.02413	1.05805	1.00817	0.990516	0.770403
Q67FY2	B-cell CLL/lymphoma 9-like protein OS=Mus musculus OX=10090 GN=Bcl9l PE=1 SV=1	Bcl9l	708089	919618	892260	720188	856820	734660	0.921092	1.19625	1.16066	0.936831	1.11456	0.955656	0.917341	0.451039
Q8R310	Transmembrane and coiled-coil domain protein 3 OS=Mus musculus OX=10090 GN=Tmcc3 PE=1 SV=2	Tmcc3	857801	824774	756030	1043270	1130170	692981	0.978091	0.940433	0.862049	1.18957	1.28865	0.790158	1.17543	0.416522
Q9QUN7	Toll-like receptor 2 OS=Mus musculus OX=10090 GN=Tlr2 PE=1 SV=1	Tlr2	2295800	2273730	2349920	2814620	2623400	2677220	0.923973	0.915091	0.945755	1.13278	1.05582	1.07748	1.17282	0.00232433
A2AUM9	Centrosomal protein of 152 kDa OS=Mus musculus OX=10090 GN=Cep152 PE=1 SV=1	Cep152	429887	433798	334087	435299	409247	514987	1.02188	1.03118	0.794155	1.03475	0.972818	1.22417	1.13505	0.304971
Q6ZQE4	Nuclear envelope integral membrane protein 1 OS=Mus musculus OX=10090 GN=Nemp1 PE=1 SV=2	Nemp1	593351	527961	477557	658073	708536	653072	0.980908	0.872808	0.789481	1.0879	1.17133	1.07964	1.26319	0.0251499
P61967	AP-1 complex subunit sigma-1A OS=Mus musculus OX=10090 GN=Ap1s1 PE=1 SV=1	Ap1s1	616590	562773	569554	510798	538097	437044	1.21182	1.10605	1.11937	1.0039	1.05755	0.858945	0.849634	0.0732334
Q9JM05	E3 SUMO-protein ligase PIAS4 OS=Mus musculus OX=10090 GN=Pias4 PE=1 SV=2	Pias4	174207	157181		188155	187596	139074	1.0622	0.958383		1.14724	1.14383	0.847979	1.03569	0.855854
P60840	Alpha-endosulfine OS=Mus musculus OX=10090 GN=Ensa PE=1 SV=1	Ensa	6056190	5937480	6064110	5343540	5828950	5158810	1.10857	1.08684	1.11001	0.978117	1.06697	0.944303	0.904391	0.0510773
P70265	6-phosphofructo-2-kinase/fructose-2,6-bisphosphatase 2 OS=Mus musculus OX=10090 GN=Pfkfb2 PE=1 SV=2	Pfkfb2	414995	361086	369820	456946	368093	412848	1.06589	0.927432	0.949864	1.17364	0.945429	1.06038	1.08027	0.377381
Q9JLR9	HIG1 domain family member 1A, mitochondrial OS=Mus musculus OX=10090 GN=Higd1a PE=1 SV=1	Higd1a	709370	685793	732694	712183	772483	714387	1.01063	0.977044	1.04386	1.01464	1.10055	1.01778	1.03346	0.37622
Q91VZ6	Stromal membrane-associated protein 1 OS=Mus musculus OX=10090 GN=Smap1 PE=1 SV=1	Smap1	1280730	1387460	1364940	1382390	1571660	1455330	0.927079	1.00434	0.988036	1.00067	1.13767	1.05347	1.09329	0.118364
Q9WTQ8	Mitochondrial import inner membrane translocase subunit Tim23 OS=Mus musculus OX=10090 GN=Timm23 PE=1 SV=1	Timm23	2485720	2389750	2408530	2473230	2195280	2421750	1.07593	1.03439	1.04252	1.07052	0.950215	1.04824	0.973402	0.506884
Q9Z0H7	B-cell lymphoma/leukemia 10 OS=Mus musculus OX=10090 GN=Bcl10 PE=1 SV=1	Bcl10	757204	677367	624990	726975	776416	744274	1.07455	0.961251	0.886923	1.03165	1.10181	1.0562	1.09133	0.200506
Q9D5T0	Outer mitochondrial transmembrane helix translocase OS=Mus musculus OX=10090 GN=Atad1 PE=1 SV=1	Atad1	1145270	996120	895428	1159390	1231280	1346890	1.0147	0.882554	0.793342	1.02721	1.0909	1.19333	1.23075	0.065049
Q9ERU3	Zinc finger protein 22 OS=Mus musculus OX=10090 GN=Znf22 PE=1 SV=2	Znf22	1238810	1209900	922449	1286360	1197480	1315510	1.0508	1.02628	0.782454	1.09114	1.01575	1.11586	1.12702	0.266469
Q5DU57	Spermatogenesis-associated protein 13 OS=Mus musculus OX=10090 GN=Spata13 PE=1 SV=2	Spata13	148991		204765	206363	226862	277309	0.697974		0.959257	0.966743	1.06277	1.2991	1.33903	0.166844
Q8BL74	General transcription factor 3C polypeptide 2 OS=Mus musculus OX=10090 GN=Gtf3c2 PE=2 SV=2	Gtf3c2	1342330	1354940	1459410	1646650	1413610	1474930	0.943925	0.952792	1.02626	1.15792	0.994049	1.03717	1.09106	0.178362
Q9D600	DNA replication complex GINS protein PSF2 OS=Mus musculus OX=10090 GN=Gins2 PE=1 SV=1	Gins2	440235	494277	360629	452135	339532	502974	1.05315	1.18243	0.862714	1.08162	0.812245	1.20324	0.999614	0.972907
Q6URW6	Myosin-14 OS=Mus musculus OX=10090 GN=Myh14 PE=1 SV=1	Myh14	2374150	2981060	2713390	2397920	2404020	2436770	0.977356	1.2272	1.11701	0.987141	0.989652	1.00313	0.897146	0.190647
Q9ER73	Elongator complex protein 4 OS=Mus musculus OX=10090 GN=Elp4 PE=1 SV=2	Elp4	763062	734400	805166	827377	816941	888496	0.963241	0.92706	1.01639	1.04443	1.03125	1.12158	1.09997	0.0631701
Q9Z0F0	Beta-1,3-galactosyltransferase 4 OS=Mus musculus OX=10090 GN=B3galt4 PE=1 SV=1	B3galt4	420003	468393	368648	355062	485021	487729	0.997872	1.11284	0.875859	0.843581	1.15235	1.15878	1.0563	0.71681
Q8K4Z3	NAD(P)H-hydrate epimerase OS=Mus musculus OX=10090 GN=Naxe PE=1 SV=1	Naxe	5169830	6363690	6453570	8061980	6815570	6029680	0.80437	0.990122	1.00411	1.25436	1.06043	0.938153	1.16235	0.250937
A2AJT4	Arginine/serine-rich protein PNISR OS=Mus musculus OX=10090 GN=Pnisr PE=1 SV=1	Pnisr	65155.6	154342	148446	233331	186371	132840	0.412569	0.977301	0.939968	1.47746	1.18011	0.84115	1.5017	0.237944
P83877	Thioredoxin-like protein 4A OS=Mus musculus OX=10090 GN=Txnl4a PE=1 SV=1	Txnl4a	1239760	1282680	1331590	1239710	1282560	1273230	1.0061	1.04093	1.08062	1.00606	1.04084	1.03326	0.984813	0.551524
Q8VBW6	NEDD8-activating enzyme E1 regulatory subunit OS=Mus musculus OX=10090 GN=Nae1 PE=1 SV=1	Nae1	2280080	2204510	2542090	2183210	2409620	2171320	1.03001	0.99587	1.14837	0.986247	1.08853	0.980876	0.962638	0.532118
O35099	Mitogen-activated protein kinase kinase kinase 5 OS=Mus musculus OX=10090 GN=Map3k5 PE=1 SV=3	Map3k5	760829	748887	779426	795091	814755	798190	0.995184	0.979563	1.01951	1.04	1.06572	1.04405	1.05194	0.0216739
Q8BIH0	Histone deacetylase complex subunit SAP130 OS=Mus musculus OX=10090 GN=Sap130 PE=1 SV=2	Sap130	807810	776606	935230	858620	879757	1006350	0.937704	0.901483	1.08561	0.996684	1.02122	1.16817	1.08933	0.314155
Q9D270	Palmitoyltransferase ZDHHC21 OS=Mus musculus OX=10090 GN=Zdhhc21 PE=1 SV=2	Zdhhc21	302133	380807	402003	238370	395487	353884	0.916053	1.15459	1.21885	0.722726	1.1991	1.07296	0.910408	0.571317
Q9CPT3	N-acylneuraminate-9-phosphatase OS=Mus musculus OX=10090 GN=Nanp PE=1 SV=1	Nanp	734246	911647	752791	779703	738033	700238	0.997008	1.23789	1.02219	1.05873	1.00215	0.95083	0.924663	0.377073
Q8BMB3	Eukaryotic translation initiation factor 4E type 2 OS=Mus musculus OX=10090 GN=Eif4e2 PE=1 SV=1	Eif4e2	874452	896665	1162110	1239470	807805	1459300	0.818087	0.838869	1.0872	1.15958	0.755736	1.36524	1.19547	0.471955
Q62073	Mitogen-activated protein kinase kinase kinase 7 OS=Mus musculus OX=10090 GN=Map3k7 PE=1 SV=1	Map3k7	447374	528623	462615	447499	452640	361340	1.04736	1.23757	1.08304	1.04765	1.05969	0.845941	0.876872	0.207674
Q9D162	Coiled-coil domain-containing protein 167 OS=Mus musculus OX=10090 GN=Ccdc167 PE=1 SV=2	Ccdc167	603667	567068	527974	701372	705550	587883	0.987222	0.927369	0.863435	1.14701	1.15384	0.961409	1.17431	0.090001
Q8BU03	Periodic tryptophan protein 2 homolog OS=Mus musculus OX=10090 GN=Pwp2 PE=1 SV=1	Pwp2	827394	768023	819599	784684	800380	762335	1.08037	1.00284	1.07019	1.0246	1.04509	0.995416	0.972001	0.36288
Q8VDL4	ADP-dependent glucokinase OS=Mus musculus OX=10090 GN=Adpgk PE=1 SV=2	Adpgk	1566670	1523900	1542380	1513130	1519360	1598950	1.04696	1.01838	1.03073	1.01118	1.01534	1.06853	0.999674	0.977723
Q9CPV3	39S ribosomal protein L42, mitochondrial OS=Mus musculus OX=10090 GN=Mrpl42 PE=1 SV=1	Mrpl42	267219	295227	289518	312819	277948	331963	0.920694	1.01719	0.997524	1.07781	0.95766	1.14377	1.08306	0.266386
Q8VI63	MOB kinase activator 2 OS=Mus musculus OX=10090 GN=Mob2 PE=1 SV=1	Mob2	3367120	3453700	2985410	3262200	3321430	3172470	1.06642	1.09384	0.945524	1.03319	1.05195	1.00477	0.994888	0.947083
Q61609	Sodium-dependent phosphate transporter 1 OS=Mus musculus OX=10090 GN=Slc20a1 PE=1 SV=1	Slc20a1	295334	231180	249503	283923	301237	316291	1.06503	0.833681	0.899758	1.02388	1.08632	1.14061	1.16164	0.122065
Q8BRK9	Alpha-mannosidase 2x OS=Mus musculus OX=10090 GN=Man2a2 PE=1 SV=2	Man2a2	471133	364694	415882	316704	531728	416838	1.15672	0.895389	1.02106	0.777565	1.30549	1.02341	1.01083	0.973345
Q9D2C7	Bax inhibitor 1 OS=Mus musculus OX=10090 GN=Tmbim6 PE=1 SV=1	Tmbim6	423489	672372	519104	445738	513709	473969	0.876223	1.39118	1.07406	0.922258	1.06289	0.980669	0.887583	0.502644
Q61152	Tyrosine-protein phosphatase non-receptor type 18 OS=Mus musculus OX=10090 GN=Ptpn18 PE=1 SV=1	Ptpn18	1329410	1326580	1121420	1469570	1476070	1427860	0.98685	0.984749	0.832455	1.09089	1.09572	1.05993	1.1578	0.0594858
Q6DFV5	Probable helicase with zinc finger domain OS=Mus musculus OX=10090 GN=Helz PE=1 SV=2	Helz		100238	127672		125584	95244.9		0.935878	1.19202		1.17252	0.889259	0.96893	0.871278
P62737	Actin, aortic smooth muscle OS=Mus musculus OX=10090 GN=Acta2 PE=1 SV=1	Acta2	3644520	5355020	5510200	5621260	5472450	4695380	0.734671	1.07948	1.11076	1.13315	1.10315	0.946506	1.08817	0.533788
Q8VCG3	WD repeat-containing protein 74 OS=Mus musculus OX=10090 GN=Wdr74 PE=2 SV=1	Wdr74	1519520	1464500	1384410	1494950	1567540	1740690	1.01013	0.973557	0.920315	0.993799	1.04205	1.15716	1.09952	0.149202
Q80TV8	CLIP-associating protein 1 OS=Mus musculus OX=10090 GN=Clasp1 PE=1 SV=2	Clasp1	887199	982640	937495	1040390	1110040	900866	0.924867	1.02436	0.977299	1.08456	1.15717	0.939114	1.0869	0.304789
Q6Y7W8	GRB10-interacting GYF protein 2 OS=Mus musculus OX=10090 GN=Gigyf2 PE=1 SV=2	Gigyf2	1262230	1222690	1166150	1432320	1180690	1398060	1.00444	0.972971	0.927978	1.13979	0.939549	1.11252	1.0986	0.234177
O55047	Serine/threonine-protein kinase tousled-like 2 OS=Mus musculus OX=10090 GN=Tlk2 PE=1 SV=2	Tlk2	306907	262331	290495	297954	322972	338426	1.02608	0.877046	0.971206	0.996144	1.07979	1.13145	1.11587	0.135454
O88643	Serine/threonine-protein kinase PAK 1 OS=Mus musculus OX=10090 GN=Pak1 PE=1 SV=1	Pak1	814163	795302	791118	854989	847784	840908	1.00946	0.986072	0.980884	1.06008	1.05114	1.04262	1.05961	0.00447566
Q9D1N9	39S ribosomal protein L21, mitochondrial OS=Mus musculus OX=10090 GN=Mrpl21 PE=1 SV=1	Mrpl21	1784810	2035060	2232370	2006990	1703840	1753720	0.974128	1.11071	1.2184	1.09539	0.929936	0.95716	0.902897	0.2885
P62849	40S ribosomal protein S24 OS=Mus musculus OX=10090 GN=Rps24 PE=1 SV=1	Rps24	3670020	3152880	3695250	3434730	3729320	3403110	1.07573	0.924151	1.08313	1.00677	1.09311	0.997497	1.00466	0.919024
Q9CY52	Probable tRNA(His) guanylyltransferase OS=Mus musculus OX=10090 GN=Thg1l PE=1 SV=1	Thg1l	358794	331529	408079	357119	326317	369036	1.03865	0.959721	1.18132	1.0338	0.944633	1.0683	0.958185	0.599277
O35228	Interleukin-27 subunit beta OS=Mus musculus OX=10090 GN=Ebi3 PE=1 SV=1	Ebi3				514336	378154	486907				1.17107	0.861006	1.10862
Q3UH93	Plexin-D1 OS=Mus musculus OX=10090 GN=Plxnd1 PE=1 SV=1	Plxnd1	437196	460887	394451	436953	491232	475027	0.990301	1.04396	0.893478	0.98975	1.1127	1.07599	1.08563	0.221932
Q64282	Interferon-induced protein with tetratricopeptide repeats 1 OS=Mus musculus OX=10090 GN=Ifit1 PE=1 SV=2	Ifit1	6624400	7388550	8224790	9102280	9265480	7426500	0.833643	0.929807	1.03504	1.14547	1.16601	0.934583	1.15993	0.194136
Q8BHB4	WD repeat-containing protein 3 OS=Mus musculus OX=10090 GN=Wdr3 PE=1 SV=1	Wdr3	1166850	1244250	1224080	1147870	1078520	1187630	1.03387	1.10245	1.08458	1.01705	0.955607	1.05228	0.939161	0.138088
E9Q7E2	AT-rich interactive domain-containing protein 2 OS=Mus musculus OX=10090 GN=Arid2 PE=1 SV=1	Arid2	46934.4			74104.5		74422.2	0.713602			1.1267		1.13153	1.58228
P54987	Cis-aconitate decarboxylase OS=Mus musculus OX=10090 GN=Acod1 PE=1 SV=2	Acod1	803769	946690	1482710	7668860	6264600	6094250	0.17432	0.205316	0.321567	1.66321	1.35865	1.32171	6.19445	0.000709999
Q8VDV8	MIT domain-containing protein 1 OS=Mus musculus OX=10090 GN=Mitd1 PE=1 SV=1	Mitd1	527526	472851	470305	620597	511126	579510	1.00155	0.897749	0.892915	1.17826	0.970417	1.10025	1.16356	0.0925897
Q5XG71	Small subunit processome component 20 homolog OS=Mus musculus OX=10090 GN=Utp20 PE=1 SV=2	Utp20	730047	677786	644328	680416	696531	755463	1.07243	0.995661	0.946512	0.999525	1.0232	1.10977	1.0391	0.467153
Q62280	Protein SSXT OS=Mus musculus OX=10090 GN=Ss18 PE=1 SV=2	Ss18	626507	567799	511447	674147	598141	745008	1.01407	0.919049	0.827836	1.09119	0.968161	1.20588	1.18264	0.125042
Q5NC05	Transcription termination factor 2 OS=Mus musculus OX=10090 GN=Ttf2 PE=1 SV=2	Ttf2	255777	258964	260517	269332	244698	284231	1.00062	1.01309	1.01916	1.05365	0.957278	1.11193	1.02967	0.568781
Q8K1T1	Leucine-rich repeat-containing protein 25 OS=Mus musculus OX=10090 GN=Lrrc25 PE=1 SV=1	Lrrc25	3476350	3970760	3364210	3861350	3443170	4432580	0.941281	1.07515	0.910917	1.04553	0.932297	1.2002	1.08563	0.422087
Q8BVE8	Histone-lysine N-methyltransferase NSD2 OS=Mus musculus OX=10090 GN=Nsd2 PE=1 SV=2	Nsd2	608861	582222	650555	522992	518338	556676	1.11935	1.07038	1.19601	0.96149	0.952934	1.02342	0.867709	0.0227796
P22777	Plasminogen activator inhibitor 1 OS=Mus musculus OX=10090 GN=Serpine1 PE=1 SV=1	Serpine1				695203	639308	822226				1.01197	0.93061	1.19688
Q9Z1B5	Mitotic spindle assembly checkpoint protein MAD2A OS=Mus musculus OX=10090 GN=Mad2l1 PE=1 SV=2	Mad2l1	2728040	2786170	1857610	1851840	2845110	2313450	1.18208	1.20726	0.804914	0.802413	1.2328	1.00243	0.950973	0.799891
P47915	60S ribosomal protein L29 OS=Mus musculus OX=10090 GN=Rpl29 PE=1 SV=2	Rpl29	5659870	6790970	4691310	8755900	7633320	6478420	0.837109	1.0044	0.693857	1.29502	1.12899	0.958175	1.334	0.101422
Q8BW72	Lysine-specific demethylase 4A OS=Mus musculus OX=10090 GN=Kdm4a PE=1 SV=3	Kdm4a	442992	393655	392952	338073	347782	421759	1.1913	1.05863	1.05673	0.909153	0.935263	1.1342	0.900793	0.249078
O55128	Histone deacetylase complex subunit SAP18 OS=Mus musculus OX=10090 GN=Sap18 PE=1 SV=1	Sap18	6975470	7991510	7495400	7702880	7367170	8520780	0.929168	1.06451	0.998425	1.02606	0.981344	1.13501	1.05024	0.450335
O35316	Sodium- and chloride-dependent taurine transporter OS=Mus musculus OX=10090 GN=Slc6a6 PE=1 SV=2	Slc6a6	1713150	1798330	1845120	2138860	2155360	2385880	0.850507	0.892795	0.916025	1.06185	1.07005	1.18449	1.24708	0.00602763
P26638	Serine--tRNA ligase, cytoplasmic OS=Mus musculus OX=10090 GN=Sars1 PE=1 SV=3	Sars1	13762500	13114600	12917500	12711400	13155800	12117200	1.1018	1.04993	1.03415	1.01765	1.05323	0.97008	0.954511	0.200707
Q8CAK3	Shiftless antiviral inhibitor of ribosomal frameshifting protein homolog OS=Mus musculus OX=10090 GN=Shfl PE=2 SV=1	Shfl	1084300	744988	902664	895593	1084360	1104080	1.13099	0.777068	0.941534	0.934159	1.13105	1.15162	1.12888	0.370026
Q9ESC8	AF4/FMR2 family member 4 OS=Mus musculus OX=10090 GN=Aff4 PE=1 SV=1	Aff4	461363	229233	303438	275406	294860	340008	1.50172	0.746147	0.987682	0.896439	0.959761	1.10672	0.915737	0.825096
B8ZXI1	Queuine tRNA-ribosyltransferase accessory subunit 2 OS=Mus musculus OX=10090 GN=Qtrt2 PE=1 SV=2	Qtrt2	978181	840624	822056	748272	708434	622725	1.33049	1.14339	1.11813	1.01777	0.963587	0.847009	0.787406	0.0362972
Q91YE5	Bromodomain adjacent to zinc finger domain protein 2A OS=Mus musculus OX=10090 GN=Baz2a PE=1 SV=2	Baz2a	202448	197976	180413	233423	188689	274250	0.952751	0.931705	0.849051	1.09852	0.887999	1.29066	1.19889	0.207567
Q9DCI9	39S ribosomal protein L32, mitochondrial OS=Mus musculus OX=10090 GN=Mrpl32 PE=1 SV=1	Mrpl32	988277	870763	777338	872335	866254	796775	1.18837	1.04706	0.934722	1.04895	1.04164	0.958094	0.961685	0.665019
Q5SYH2	Transmembrane protein 199 OS=Mus musculus OX=10090 GN=Tmem199 PE=1 SV=1	Tmem199	967586	872003	1154510	1128400	1374820	1722840	0.786187	0.708524	0.938068	0.916853	1.11707	1.39985	1.41146	0.0841968
Q4U2R1	E3 ubiquitin-protein ligase HERC2 OS=Mus musculus OX=10090 GN=Herc2 PE=1 SV=3	Herc2	1026860	864628	789638	989815	816863	920240	1.17025	0.985365	0.899904	1.12803	0.930931	1.04874	1.01708	0.845205
O88665	Bromodomain-containing protein 7 OS=Mus musculus OX=10090 GN=Brd7 PE=1 SV=1	Brd7	499858	637088	508683	654041	655670	726600	0.811928	1.03483	0.826263	1.06237	1.06502	1.18023	1.23741	0.0631933
O35658	Complement component 1 Q subcomponent-binding protein, mitochondrial OS=Mus musculus OX=10090 GN=C1qbp PE=1 SV=1	C1qbp	11512200	11689700	12034500	12656000	12019600	12031000	0.982512	0.997661	1.02709	1.08013	1.02582	1.02679	1.04172	0.130132
Q9R1T4	Septin-6 OS=Mus musculus OX=10090 GN=Septin6 PE=1 SV=4	Septin6	295463		369050	283386	524411	408941	0.78999		0.986742	0.757699	1.40214	1.0934	1.22068	0.528069
Q9D0J4	ADP-ribosylation factor-like protein 2 OS=Mus musculus OX=10090 GN=Arl2 PE=1 SV=1	Arl2	2631520	2280400	2809390	2785730	2625260	2344810	1.04988	0.9098	1.12085	1.11141	1.04739	0.935497	1.00447	0.946673
Q9CQZ0	ORM1-like protein 2 OS=Mus musculus OX=10090 GN=Ormdl2 PE=1 SV=1	Ormdl2	1840220	2083710	1956730	2088330	2149400	2463160	0.885678	1.00287	0.941753	1.00509	1.03448	1.18549	1.13948	0.106616
Q9JKV1	Proteasomal ubiquitin receptor ADRM1 OS=Mus musculus OX=10090 GN=Adrm1 PE=1 SV=2	Adrm1	1666550	1887770	2199710	1813450	1690280	1760260	0.947718	1.07352	1.25091	1.03126	0.961213	1.00101	0.914835	0.373127
Q8BH73	Glutaminyl-peptide cyclotransferase-like protein OS=Mus musculus OX=10090 GN=Qpctl PE=1 SV=1	Qpctl	700745	793313	735106	793147	737239	782126	0.947792	1.07299	0.994267	1.07277	0.997152	1.05786	1.03739	0.427277
Q9D6T0	Nitric oxide synthase-interacting protein OS=Mus musculus OX=10090 GN=Nosip PE=1 SV=1	Nosip	870668	772929	641176	1070410	877750	1122100	0.960326	0.852522	0.707202	1.18064	0.968138	1.23765	1.34379	0.0630113
Q9D404	3-oxoacyl-[acyl-carrier-protein] synthase, mitochondrial OS=Mus musculus OX=10090 GN=Oxsm PE=1 SV=1	Oxsm	1006980	984471	957354	999525	884965	952199	1.08189	1.05771	1.02857	1.07388	0.950798	1.02303	0.961979	0.357259
P24452	Macrophage-capping protein OS=Mus musculus OX=10090 GN=Capg PE=1 SV=2	Capg	91436500	98774000	92950600	89066800	108907000	94795800	0.975739	1.05404	0.991897	0.950452	1.16217	1.01159	1.03393	0.659577
Q32NY4	Metal transporter CNNM3 OS=Mus musculus OX=10090 GN=Cnnm3 PE=1 SV=2	Cnnm3	1217490	1175240	1164670	1116370	1367780	1296150	1.01539	0.98015	0.971335	0.931052	1.14073	1.08099	1.06266	0.409199
Q8R4Y4	Stabilin-1 OS=Mus musculus OX=10090 GN=Stab1 PE=1 SV=1	Stab1	24806600	23330800	23582300	18354800	18111400	19675300	1.24617	1.17203	1.18467	0.922061	0.909834	0.988397	0.782791	0.00153871
Q3TT38	Protein ILRUN OS=Mus musculus OX=10090 GN=Ilrun PE=2 SV=2	Ilrun	648308	682001	680972	733883	668342	586432	1.00306	1.05519	1.05359	1.13546	1.03405	0.907323	0.988751	0.831589
Q78PG9	Coiled-coil domain-containing protein 25 OS=Mus musculus OX=10090 GN=Ccdc25 PE=1 SV=1	Ccdc25	747919	607461	645273	565158	717543	683346	1.16796	0.948621	1.00767	0.88256	1.12053	1.06712	0.982703	0.853739
Q9CRB2	H/ACA ribonucleoprotein complex subunit 2 OS=Mus musculus OX=10090 GN=Nhp2 PE=1 SV=1	Nhp2	847014	1043660	888197	1063440	913334	987469	0.901947	1.11135	0.945801	1.13241	0.972568	1.05151	1.06671	0.434952
Q8C569	Protein FAM118B OS=Mus musculus OX=10090 GN=Fam118b PE=1 SV=1	Fam118b	308293	310803	368661	367536	333280	296772	0.957769	0.965567	1.14531	1.14182	1.0354	0.921977	1.00995	0.915836
Q8BHJ9	Pre-mRNA-splicing factor SLU7 OS=Mus musculus OX=10090 GN=Slu7 PE=1 SV=1	Slu7	849716	606441	680987	746256	884400	828095	1.11752	0.797574	0.895615	0.981455	1.16314	1.08909	1.15048	0.252725
Q8VCS3	Glycosaminoglycan xylosylkinase OS=Mus musculus OX=10090 GN=Fam20b PE=1 SV=1	Fam20b	1004130	1001560	967967	1037520	997829	1076560	1.01201	1.00942	0.975564	1.04566	1.00566	1.08501	1.04649	0.144444
Q8BU33	2-hydroxyacyl-CoA lyase 2 OS=Mus musculus OX=10090 GN=Ilvbl PE=1 SV=1	Ilvbl	1352690	1281150	1472060	1410590	1613860	1475820	0.957095	0.906477	1.04156	0.998062	1.14189	1.04422	1.09605	0.179913
Q9WUK4	Replication factor C subunit 2 OS=Mus musculus OX=10090 GN=Rfc2 PE=1 SV=1	Rfc2	1958740	1898050	1947990	2049340	2037780	2031240	1.0064	0.975213	1.00087	1.05295	1.04701	1.04365	1.05402	0.00631421
Q8BWR2	PITH domain-containing protein 1 OS=Mus musculus OX=10090 GN=Pithd1 PE=1 SV=1	Pithd1	1764750	1757370	1677140	1777960	1892080	1696450	1.02654	1.02225	0.975582	1.03423	1.10061	0.986814	1.03216	0.433764
Q61048	WW domain-binding protein 4 OS=Mus musculus OX=10090 GN=Wbp4 PE=1 SV=4	Wbp4	205825	198768	210434	306752	355282	348837	0.726387	0.701482	0.742653	1.08257	1.25384	1.2311	1.64362	0.000544344
O88876	Short-chain dehydrogenase/reductase 3 OS=Mus musculus OX=10090 GN=Dhrs3 PE=1 SV=2	Dhrs3	2159480	2051150	2128090	2112970	2229080	2098850	1.04102	0.988798	1.02589	1.0186	1.07457	1.01179	1.01612	0.551723
P27048	Small nuclear ribonucleoprotein-associated protein B OS=Mus musculus OX=10090 GN=Snrpb PE=1 SV=1	Snrpb	4469780	4773230	4934450	4485360	5137540	3779000	1.00984	1.0784	1.11483	1.01336	1.16071	0.853778	0.945296	0.535779
Q9R0G7	Zinc finger E-box-binding homeobox 2 OS=Mus musculus OX=10090 GN=Zeb2 PE=1 SV=2	Zeb2	684479	752066	628149	839282	891970	880967	0.871809	0.957893	0.800062	1.06898	1.13609	1.12207	1.26518	0.0126151
Q9DCA2	28S ribosomal protein S11, mitochondrial OS=Mus musculus OX=10090 GN=Mrps11 PE=1 SV=2	Mrps11	508725	510407	445582	482313	502965	444206	1.08958	1.09318	0.954337	1.03301	1.07724	0.95139	0.975948	0.702472
O08756	3-hydroxyacyl-CoA dehydrogenase type-2 OS=Mus musculus OX=10090 GN=Hsd17b10 PE=1 SV=4	Hsd17b10	5165910	4782730	5859650	5140090	5204530	4804630	1.03729	0.96035	1.17659	1.03211	1.04505	0.964748	0.95831	0.570029
O70152	Dolichol-phosphate mannosyltransferase subunit 1 OS=Mus musculus OX=10090 GN=Dpm1 PE=1 SV=1	Dpm1	4881240	4870870	5035200	4980530	5084730	4912700	1.0105	1.00835	1.04237	1.03105	1.05262	1.01701	1.01289	0.43118
Q03267	DNA-binding protein Ikaros OS=Mus musculus OX=10090 GN=Ikzf1 PE=1 SV=2	Ikzf1	1147980	1137380	862698	1370630	1438370	1356200	0.928625	0.920051	0.697855	1.10873	1.16353	1.09706	1.3231	0.0392178
P31266	Recombining binding protein suppressor of hairless OS=Mus musculus OX=10090 GN=Rbpj PE=1 SV=1	Rbpj	2214500	2142190	2191150	2268080	2234690	2305880	1.01726	0.984039	1.00653	1.04187	1.02653	1.05923	1.03983	0.0428299
Q91X78	Erlin-1 OS=Mus musculus OX=10090 GN=Erlin1 PE=1 SV=2	Erlin1	1562350	1491500	1537150	1654050	1285270	1420290	1.08631	1.03705	1.06879	1.15007	0.893657	0.987538	0.949599	0.487735
P35276	Ras-related protein Rab-3D OS=Mus musculus OX=10090 GN=Rab3d PE=1 SV=1	Rab3d	5601540	5242700	5783160	5005670	4919490	4909770	1.11902	1.04734	1.15531	0.999986	0.98277	0.980828	0.892198	0.0185449
A2AJ88	Patatin-like phospholipase domain-containing protein 7 OS=Mus musculus OX=10090 GN=Pnpla7 PE=1 SV=1	Pnpla7	544610	608228	660197	654756	661319	535751	0.914237	1.02103	1.10827	1.09914	1.11016	0.899365	1.0214	0.834806
Q9D771	Proton-activated chloride channel OS=Mus musculus OX=10090 GN=Pacc1 PE=1 SV=1	Pacc1	2380650	2514170	2313900	2454860	2322780	2161120	1.04493	1.10354	1.01563	1.0775	1.01953	0.948573	0.962551	0.42828
Q9DCT1	1,5-anhydro-D-fructose reductase OS=Mus musculus OX=10090 GN=Akr1e2 PE=1 SV=1	Akr1e2	2691530	2886500	2694570	2594870	2843760	2800090	1.0068	1.07973	1.00793	0.97064	1.06374	1.04741	0.995905	0.910815
P42232	Signal transducer and activator of transcription 5B OS=Mus musculus OX=10090 GN=Stat5b PE=1 SV=1	Stat5b	1305470	1260120	1224660	1196580	1013830	1145210	1.14948	1.10955	1.07833	1.0536	0.89269	1.00837	0.885329	0.0792577
Q5NCR9	Nuclear speckle splicing regulatory protein 1 OS=Mus musculus OX=10090 GN=Nsrp1 PE=1 SV=1	Nsrp1	340436	232877	244171	238213	270629	269598	1.32663	0.907486	0.951497	0.92828	1.0546	1.05058	0.952239	0.7907
Q9R207	Nibrin OS=Mus musculus OX=10090 GN=Nbn PE=1 SV=1	Nbn	725107	694794	913958	759067	862437	787233	0.938771	0.899526	1.18327	0.982738	1.11657	1.0192	1.03208	0.707758
Q8BY71	Histone acetyltransferase type B catalytic subunit OS=Mus musculus OX=10090 GN=Hat1 PE=1 SV=1	Hat1	1292240	1174220	1317690	1368360	1433910	1360270	0.98858	0.898293	1.00805	1.04681	1.09696	1.04062	1.09999	0.070605
P61022	Calcineurin B homologous protein 1 OS=Mus musculus OX=10090 GN=Chp1 PE=1 SV=2	Chp1	1583750	1386890	1367610	1509400	1575020	1510100	1.0842	0.949433	0.936235	1.0333	1.07822	1.03378	1.05907	0.290641
Q9JHW4	Selenocysteine-specific elongation factor OS=Mus musculus OX=10090 GN=Eefsec PE=1 SV=2	Eefsec	2073350	2033670	2025680	2261900	2305120	2279800	0.968872	0.95033	0.946596	1.05698	1.07718	1.06535	1.11644	0.000260662
P51908	C->U-editing enzyme APOBEC-1 OS=Mus musculus OX=10090 GN=Apobec1 PE=1 SV=1	Apobec1	1391960	1004230	1217240	1082400	970671	1017810	1.31848	0.95122	1.15299	1.02526	0.919433	0.964083	0.849852	0.195993
A2RSY6	TRMT1-like protein OS=Mus musculus OX=10090 GN=Trmt1l PE=1 SV=1	Trmt1l	597031	633528	524802	573095	683849	603120	1.00957	1.07129	0.887436	0.969099	1.15638	1.01987	1.05965	0.488877
P97820	Mitogen-activated protein kinase kinase kinase kinase 4 OS=Mus musculus OX=10090 GN=Map4k4 PE=1 SV=1	Map4k4	685940	648455	580206	550505	653990	741968	1.09316	1.03343	0.924659	0.877325	1.04225	1.18245	1.01664	0.913644
Q9JL35	High mobility group nucleosome-binding domain-containing protein 5 OS=Mus musculus OX=10090 GN=Hmgn5 PE=1 SV=2	Hmgn5	446861	217342	366718	574721	307860	620615	1.02762	0.49981	0.843322	1.32166	0.707969	1.4272	1.45811	0.291397
P62264	40S ribosomal protein S14 OS=Mus musculus OX=10090 GN=Rps14 PE=1 SV=3	Rps14	28666800	27593200	24988700	28227900	27412900	26321300	1.08203	1.0415	0.943196	1.06546	1.0347	0.993495	1.00878	0.837554
Q8BTY8	Sec1 family domain-containing protein 2 OS=Mus musculus OX=10090 GN=Scfd2 PE=1 SV=1	Scfd2	876769	760157	888847	918457	826467	821185	1.05937	0.918474	1.07397	1.10974	0.998595	0.992212	1.01597	0.7972
Q8BP92	Reticulocalbin-2 OS=Mus musculus OX=10090 GN=Rcn2 PE=1 SV=1	Rcn2	1785250	1542980	1736500	1802780	1743730	1585220	1.07762	0.931384	1.0482	1.08821	1.05256	0.956881	1.01323	0.828552
Q9D0K1	Peroxisomal membrane protein PEX13 OS=Mus musculus OX=10090 GN=Pex13 PE=1 SV=1	Pex13	289667	345725		427860	367803	310050	0.840598	1.00328		1.24163	1.06734	0.899749	1.16014	0.370894
Q8BSU2	C-X-C motif chemokine 16 OS=Mus musculus OX=10090 GN=Cxcl16 PE=1 SV=2	Cxcl16	262611	313749	241529		337052	147782	1.06602	1.2736	0.980441		1.3682	0.599893	0.889181	0.71996
Q9D902	General transcription factor IIE subunit 2 OS=Mus musculus OX=10090 GN=Gtf2e2 PE=1 SV=2	Gtf2e2	882878	790326	705372	920002	892270	945011	1.03611	0.927497	0.827798	1.07968	1.04713	1.10903	1.15922	0.0859767
Q8BHZ0	CYFIP-related Rac1 interactor A OS=Mus musculus OX=10090 GN=Cyria PE=1 SV=1	Cyria	1773930	1811010	1894020	1681700	1825760	1481770	1.06058	1.08275	1.13238	1.00544	1.09157	0.88591	0.910616	0.202911
B2RRD7	Peregrin OS=Mus musculus OX=10090 GN=Brpf1 PE=1 SV=1	Brpf1	365891	338781	354208	421128	376343	373264	0.996208	0.922396	0.964399	1.1466	1.02467	1.01628	1.10564	0.0910902
P35821	Tyrosine-protein phosphatase non-receptor type 1 OS=Mus musculus OX=10090 GN=Ptpn1 PE=1 SV=2	Ptpn1	3645500	3516460	3528450	3644270	3632190	3554070	1.04234	1.00544	1.00887	1.04199	1.03853	1.0162	1.01311	0.400149
Q9CXI5	Mesencephalic astrocyte-derived neurotrophic factor OS=Mus musculus OX=10090 GN=Manf PE=1 SV=1	Manf	7099360	7536690	7350580	7289240	7135830	7141900	1.00809	1.07019	1.04376	1.03505	1.01326	1.01413	0.980913	0.366058
Q8K2C6	NAD-dependent protein deacylase sirtuin-5, mitochondrial OS=Mus musculus OX=10090 GN=Sirt5 PE=1 SV=1	Sirt5	835527	794241	796294	750060	753281	761931	1.11007	1.05522	1.05794	0.996519	1.0008	1.01229	0.933724	0.0162909
Q9CZT6	Protein CMSS1 OS=Mus musculus OX=10090 GN=Cmss1 PE=2 SV=1	Cmss1	261344	254719	239535	212623	242210	228490	1.13778	1.10894	1.04283	0.925669	1.05448	0.994747	0.904347	0.0909416
P85094	Isochorismatase domain-containing protein 2A OS=Mus musculus OX=10090 GN=Isoc2a PE=1 SV=1	Isoc2a	2605710	2772020	2801530	2788900	2579810	2759910	0.986049	1.04898	1.06015	1.05537	0.976248	1.0444	0.993809	0.859144
Q8K2C8	Glycerol-3-phosphate acyltransferase 4 OS=Mus musculus OX=10090 GN=Gpat4 PE=1 SV=1	Gpat4	274627	393650	317582	218323	282489	245278	1.00349	1.43839	1.16044	0.797751	1.03221	0.896244	0.756792	0.100462
F2Z461	E3 ISG15--protein ligase Herc6 OS=Mus musculus OX=10090 GN=Herc6 PE=2 SV=1	Herc6	683020	757801	893305	833683	861649	746325	0.875503	0.971358	1.14505	1.06862	1.10447	0.956648	1.04607	0.610497
A6H630	Damage-control phosphatase ARMT1 OS=Mus musculus OX=10090 GN=Armt1 PE=1 SV=1	Armt1	1388290	1340680	1191570	1260950	1263810	1265720	1.11582	1.07756	0.95771	1.01347	1.01577	1.01731	0.966826	0.531561
Q8BXV2	BRI3-binding protein OS=Mus musculus OX=10090 GN=Bri3bp PE=1 SV=1	Bri3bp	8675890	7632260	8290820	8735300	8794350	9121040	1.03054	0.906577	0.984802	1.0376	1.04461	1.08342	1.08341	0.110816
Q9WVG6	Histone-arginine methyltransferase CARM1 OS=Mus musculus OX=10090 GN=Carm1 PE=1 SV=2	Carm1	916274	857323	949849	908604	860203	831034	1.06885	1.00008	1.10801	1.0599	1.00344	0.969413	0.954614	0.308974
Q8CHP0	Zinc finger CCCH domain-containing protein 3 OS=Mus musculus OX=10090 GN=Zc3h3 PE=1 SV=1	Zc3h3	177173	164080	159833	145639	192855	173354	1.07454	0.995134	0.969376	0.883291	1.16965	1.05138	1.02148	0.86715
Q3U2S4	OTU domain-containing protein 5 OS=Mus musculus OX=10090 GN=Otud5 PE=1 SV=2	Otud5	157073	160018	158706	181294	241138	155672	0.891372	0.908084	0.900639	1.02882	1.36843	0.883421	1.21502	0.237691
P11680	Properdin OS=Mus musculus OX=10090 GN=Cfp PE=1 SV=2	Cfp	1500950	1369090	1356030	1600660	1329580	1477380	1.06449	0.970975	0.961713	1.13521	0.942954	1.04778	1.04296	0.556022
Q9R0Q9	Mannose-P-dolichol utilization defect 1 protein OS=Mus musculus OX=10090 GN=Mpdu1 PE=1 SV=1	Mpdu1	3966610	3769910	3584490	3509440	4147900	4895740	1.00766	0.957694	0.91059	0.891525	1.05372	1.2437	1.10883	0.398077
Q91XI1	tRNA-dihydrouridine(47) synthase [NAD(P)(+)]-like OS=Mus musculus OX=10090 GN=Dus3l PE=1 SV=1	Dus3l	1068930	1144680	989892	1287840	1161830	1115620	0.957186	1.02502	0.88641	1.15321	1.04037	0.998995	1.11294	0.148759
Q9D4J7	PHD finger protein 6 OS=Mus musculus OX=10090 GN=Phf6 PE=1 SV=1	Phf6	517491	467184	360656	491686	493261	492371	1.11338	1.00514	0.775947	1.05786	1.06124	1.05933	1.09811	0.384525
P0DN89	Transmembrane protein 254 OS=Mus musculus OX=10090 GN=Tmem254a PE=1 SV=1	Tmem254a	606717	647044	654179	685245	528907	646113	0.996177	1.06239	1.07411	1.12511	0.86842	1.06086	0.975012	0.726024
Q9CQW0	ER membrane protein complex subunit 6 OS=Mus musculus OX=10090 GN=Emc6 PE=1 SV=1	Emc6	3174250	3112220	2980650	3175650	3336500	3512510	1.00155	0.981977	0.940463	1.00199	1.05274	1.10828	1.08174	0.0865964
P25322	G1/S-specific cyclin-D1 OS=Mus musculus OX=10090 GN=Ccnd1 PE=1 SV=1	Ccnd1	2347680	2339070	2651040	1480430	1525470	1614270	1.30322	1.29844	1.47162	0.821802	0.846804	0.896098	0.629641	0.000671647
Q8C092	Transcription initiation factor TFIID subunit 5 OS=Mus musculus OX=10090 GN=Taf5 PE=1 SV=1	Taf5	564417	605951	466100	554972	652895	568543	1.0061	1.08014	0.830845	0.989263	1.16382	1.01345	1.08551	0.411398
Q923B0	Gamma-glutamylaminecyclotransferase OS=Mus musculus OX=10090 GN=Ggact PE=1 SV=1	Ggact	586018	518252	580417	538475	634978	492357	1.07971	0.954856	1.06939	0.992116	1.16992	0.907146	0.988795	0.864454
P62281	40S ribosomal protein S11 OS=Mus musculus OX=10090 GN=Rps11 PE=1 SV=3	Rps11	27873200	29927600	28744500	26477300	27569400	22512000	1.07375	1.15289	1.10731	1.01997	1.06204	0.867219	0.884608	0.125815
P62331	ADP-ribosylation factor 6 OS=Mus musculus OX=10090 GN=Arf6 PE=1 SV=2	Arf6	10162900	9749300	10644100	8728750	9343950	8161190	1.1298	1.08382	1.18329	0.970367	1.03876	0.907272	0.858543	0.03012
Q63850	Nuclear pore glycoprotein p62 OS=Mus musculus OX=10090 GN=Nup62 PE=1 SV=2	Nup62	2088070	1846610	2009910	1939660	2109490	2124620	1.05542	0.933372	1.01591	0.980404	1.06625	1.07389	1.03855	0.457634
Q8BTU1	Cilia- and flagella-associated protein 20 OS=Mus musculus OX=10090 GN=Cfap20 PE=1 SV=1	Cfap20	1328210	1287870	1157490	1304750	1252090	1268880	1.0746	1.04196	0.936476	1.05562	1.01301	1.0266	1.01382	0.742381
P24668	Cation-dependent mannose-6-phosphate receptor OS=Mus musculus OX=10090 GN=M6pr PE=1 SV=1	M6pr	4949200	4412830	5042200	4803130	4818800	4787960	1.0582	0.943513	1.07808	1.02696	1.03031	1.02372	1.00039	0.962201
Q8BLI4	Dermatan-sulfate epimerase OS=Mus musculus OX=10090 GN=Dse PE=2 SV=1	Dse	694296	715136	597135	769313	911219	744055	0.937421	0.965558	0.806236	1.03871	1.2303	1.0046	1.20833	0.0884298
Q9Z280	Phospholipase D1 OS=Mus musculus OX=10090 GN=Pld1 PE=1 SV=1	Pld1	868550	675190	705420	793233	742596	820996	1.15318	0.896456	0.936593	1.05318	0.985952	1.09004	1.04787	0.564876
Q9R007	C-type lectin domain family 5 member A OS=Mus musculus OX=10090 GN=Clec5a PE=1 SV=2	Clec5a	225801	238533	234602	197722	272715	268716	0.958829	1.01289	0.996201	0.839596	1.15804	1.14106	1.05754	0.689201
Q9D125	28S ribosomal protein S25, mitochondrial OS=Mus musculus OX=10090 GN=Mrps25 PE=1 SV=1	Mrps25	881745	950448		880382	1114330	1062540	0.915161	0.986468		0.913746	1.15656	1.10281	1.11242	0.369504
O70439	Syntaxin-7 OS=Mus musculus OX=10090 GN=Stx7 PE=1 SV=3	Stx7	6332530	8328400	6493240	8112070	8092770	8167140	0.838195	1.10237	0.859467	1.07374	1.07119	1.08103	1.15211	0.162812
Q06180	Tyrosine-protein phosphatase non-receptor type 2 OS=Mus musculus OX=10090 GN=Ptpn2 PE=1 SV=2	Ptpn2	1184880	1225370	1158720	1180650	1160240	1238890	1.02057	1.05544	0.998034	1.01692	0.999343	1.06709	1.00303	0.914772
Q8R4R6	Nucleoporin NUP35 OS=Mus musculus OX=10090 GN=Nup35 PE=1 SV=2	Nup35	646659	774067	660269	775680	830185	742331	0.882601	1.0565	0.901177	1.0587	1.13309	1.01318	1.1284	0.133358
Q8BTX9	Inactive hydroxysteroid dehydrogenase-like protein 1 OS=Mus musculus OX=10090 GN=Hsdl1 PE=1 SV=1	Hsdl1	2916530	3170040	3051370	3216370	2973100	3199760	0.965591	1.04952	1.01023	1.06486	0.98432	1.05936	1.0275	0.482515
P60335	Poly(rC)-binding protein 1 OS=Mus musculus OX=10090 GN=Pcbp1 PE=1 SV=1	Pcbp1	31042800	31669900	30286200	31747200	31602600	28919000	1.03345	1.05433	1.00827	1.0569	1.05209	0.96275	0.992149	0.80668
Q3U0J8	TBC1 domain family member 2B OS=Mus musculus OX=10090 GN=Tbc1d2b PE=1 SV=2	Tbc1d2b	1756750	1874730	1810720	2115300	1819000	1999530	0.938439	1.00146	0.967269	1.12997	0.971692	1.06813	1.09034	0.150746
Q91WQ5	TAF5-like RNA polymerase II p300/CBP-associated factor-associated factor 65 kDa subunit 5L OS=Mus musculus OX=10090 GN=Taf5l PE=2 SV=1	Taf5l	205330	206050	213959	214282	237927	240140	0.944642	0.947955	0.984341	0.985827	1.09461	1.10479	1.10716	0.0605702
Q9WV70	Nucleolar complex protein 2 homolog OS=Mus musculus OX=10090 GN=Noc2l PE=1 SV=2	Noc2l	1328360	1500900	1361080	1215140	1351970	1282550	1.03142	1.16539	1.05683	0.943511	1.04975	0.995853	0.918699	0.156301
Q9JJA2	Conserved oligomeric Golgi complex subunit 8 OS=Mus musculus OX=10090 GN=Cog8 PE=1 SV=3	Cog8	775390	920592	774007	760375	860784	1009390	0.927116	1.10073	0.925462	0.909163	1.02922	1.2069	1.065	0.583826
Q3T9E4	T-cell-specific guanine nucleotide triphosphate-binding protein 2 OS=Mus musculus OX=10090 GN=Tgtp2 PE=1 SV=2	Tgtp2	3881480	4301320	4632600	4568690	4742280	3691370	0.923841	1.02377	1.10262	1.08741	1.12872	0.878592	1.01459	0.91062
Q8BWZ3	N-alpha-acetyltransferase 25, NatB auxiliary subunit OS=Mus musculus OX=10090 GN=Naa25 PE=1 SV=1	Naa25	1548330	1730110	1899310	1878480	1672410	1513250	0.934354	1.04405	1.14616	1.13359	1.00923	0.913185	0.978058	0.805436
Q2PFD7	PH and SEC7 domain-containing protein 3 OS=Mus musculus OX=10090 GN=Psd3 PE=1 SV=2	Psd3	406041	423805	448269	354471	402047	297980	1.10554	1.1539	1.22051	0.965126	1.09466	0.811317	0.825042	0.0951722
Q9DB34	Charged multivesicular body protein 2a OS=Mus musculus OX=10090 GN=Chmp2a PE=1 SV=1	Chmp2a	7474300	7985430	7418330	8396810	7642110	7607180	0.984307	1.05162	0.976936	1.10579	1.00641	1.00181	1.03357	0.459611
Q91Z38	Tetratricopeptide repeat protein 1 OS=Mus musculus OX=10090 GN=Ttc1 PE=1 SV=1	Ttc1	2815800	2540040	2753990	3483840	3244700	3496520	0.912516	0.82315	0.892485	1.12901	1.05151	1.13312	1.26082	0.00424994
Q99N16	Cytochrome P450 4F3 OS=Mus musculus OX=10090 GN=Cyp4f3 PE=1 SV=2	Cyp4f3	786249	784670	846728	811690	868538	811369	0.981599	0.979628	1.0571	1.01336	1.08433	1.01296	1.03059	0.420874
O88895	Histone deacetylase 3 OS=Mus musculus OX=10090 GN=Hdac3 PE=1 SV=2	Hdac3	1266590	1478440	1183170	1425290	1570540	1401430	0.920474	1.07443	0.859849	1.03581	1.14136	1.01847	1.11941	0.19642
Q8VDG7	Platelet-activating factor acetylhydrolase 2, cytoplasmic OS=Mus musculus OX=10090 GN=Pafah2 PE=1 SV=2	Pafah2	1340310	1365720	1387460	1168750	1361510	1204950	1.06974	1.09002	1.10737	0.932813	1.08666	0.961705	0.912476	0.120957
Q8C0K5	Solute carrier family 25 member 16 OS=Mus musculus OX=10090 GN=Slc25a16 PE=1 SV=1	Slc25a16	170173	195543	186900	192850	146029	163869	1.00795	1.15822	1.10703	1.14227	0.864947	0.970615	0.90976	0.333273
Q8K245	UV radiation resistance-associated protein OS=Mus musculus OX=10090 GN=Uvrag PE=1 SV=2	Uvrag	1344190	1402590	1378950	1348070	1312320	1324070	1.02624	1.07082	1.05277	1.0292	1.00191	1.01088	0.965759	0.0769225
Q7TPH6	E3 ubiquitin-protein ligase MYCBP2 OS=Mus musculus OX=10090 GN=Mycbp2 PE=1 SV=3	Mycbp2	1033390	920432	895791	943518	938262	968892	1.11622	0.994212	0.967596	1.01915	1.01347	1.04656	1.00037	0.963022
Q9DAY5	UPF0669 protein C6orf120 homolog OS=Mus musculus OX=10090 PE=2 SV=1	--	650190	659230	676014	805666	920076	724993	0.87355	0.885696	0.908246	1.08244	1.23615	0.974051	1.23436	0.0421024
Q9JIK9	28S ribosomal protein S34, mitochondrial OS=Mus musculus OX=10090 GN=Mrps34 PE=1 SV=1	Mrps34	2072770	2056400	2059660	2005100	2136370	2412340	0.992572	0.984733	0.986294	0.960167	1.02303	1.15518	1.05897	0.373609
Q6P9R2	Serine/threonine-protein kinase OSR1 OS=Mus musculus OX=10090 GN=Oxsr1 PE=1 SV=1	Oxsr1	8364610	8564330	8224720	9123730	9568150	9222970	0.954769	0.977566	0.938801	1.04142	1.09215	1.05275	1.10977	0.00497639
Q9JIB4	General transcription factor IIH subunit 2 OS=Mus musculus OX=10090 GN=Gtf2h2 PE=1 SV=1	Gtf2h2	1267440	1420910	1297880	1659850	1366140	1025980	0.968273	1.08552	0.991528	1.26806	1.04368	0.783807	1.01649	0.991902
Q8R4V1	NFAT activation molecule 1 OS=Mus musculus OX=10090 GN=Nfam1 PE=1 SV=1	Nfam1	1965120	2216150	2497540	2277680	2216930	2102300	0.913106	1.02975	1.1605	1.05834	1.03011	0.976847	0.987737	0.917048
P58929	Glucocorticoid modulatory element-binding protein 2 OS=Mus musculus OX=10090 GN=Gmeb2 PE=2 SV=2	Gmeb2	822408	873183	651462	981283	1048090	1128700	0.878756	0.93301	0.696097	1.04852	1.1199	1.20603	1.34555	0.0366078
Q8R3C6	Probable RNA-binding protein 19 OS=Mus musculus OX=10090 GN=Rbm19 PE=1 SV=1	Rbm19	459497	372290	452561	491677	427351	531066	1.015	0.822368	0.999682	1.08609	0.943995	1.1731	1.12905	0.259965
Q91WB4	Pleckstrin homology domain-containing family F member 2 OS=Mus musculus OX=10090 GN=Plekhf2 PE=1 SV=1	Plekhf2	5683260	6394940	5145220	6698580	5733820	5959870	0.972208	1.09395	0.880168	1.14589	0.980857	1.01953	1.06786	0.437967
Q8BQQ1	Palmitoyltransferase ZDHHC14 OS=Mus musculus OX=10090 GN=Zdhhc14 PE=1 SV=1	Zdhhc14	568378	575811	499555	531910	540737	574686	1.0627	1.07659	0.934018	0.994513	1.01102	1.07449	1.00218	0.946481
Q9ERV1	E3 ubiquitin-protein ligase makorin-2 OS=Mus musculus OX=10090 GN=Mkrn2 PE=1 SV=2	Mkrn2	170470	208783	227483	278693	210401	257230	0.750994	0.919779	1.00216	1.22776	0.926907	1.13321	1.23006	0.157968
Q8VI33	Transcription initiation factor TFIID subunit 9 OS=Mus musculus OX=10090 GN=Taf9 PE=1 SV=1	Taf9	788487	859475	719390	793779	776434	876670	1.00287	1.09316	0.914985	1.0096	0.987539	1.11503	1.03359	0.618099
P97366	Ecotropic viral integration site 5 protein OS=Mus musculus OX=10090 GN=Evi5 PE=1 SV=2	Evi5	278693	326260	314422	341258	368292	389032	0.826848	0.967974	0.932852	1.01247	1.09268	1.15421	1.19492	0.0424785
Q8BL48	RING finger protein unkempt homolog OS=Mus musculus OX=10090 GN=Unk PE=1 SV=1	Unk	222432	180384	197920	208924	207278	152800	1.18052	0.957359	1.05043	1.10883	1.10009	0.810961	0.947175	0.637671
O70131	Ninjurin-1 OS=Mus musculus OX=10090 GN=Ninj1 PE=1 SV=1	Ninj1	247931	227071	273486	254049	252894	261299	1.00198	0.917675	1.10525	1.0267	1.02204	1.056	1.02639	0.625881
Q8VEB1	G protein-coupled receptor kinase 5 OS=Mus musculus OX=10090 GN=Grk5 PE=1 SV=2	Grk5	255590		262558	334422	391172	363232	0.782313		0.803641	1.0236	1.1973	1.11178	1.40092	0.0109615
P27600	Guanine nucleotide-binding protein subunit alpha-12 OS=Mus musculus OX=10090 GN=Gna12 PE=1 SV=3	Gna12	1896910	1967310	2080770	1739360	1843570	2104710	1.01066	1.04817	1.10862	0.92672	0.982243	1.12138	0.956711	0.496102
Q5F2E8	Serine/threonine-protein kinase TAO1 OS=Mus musculus OX=10090 GN=Taok1 PE=1 SV=1	Taok1	730160	679710	748321	744314	752071	739487	1.01699	0.946726	1.04229	1.03671	1.04751	1.02999	1.03599	0.28413
Q91W36	Ubiquitin carboxyl-terminal hydrolase 3 OS=Mus musculus OX=10090 GN=Usp3 PE=2 SV=1	Usp3	353012	322156	210195	329971	326191	366486	1.11323	1.01593	0.662855	1.04057	1.02865	1.15572	1.15506	0.366266
Q9D2X5	MAU2 chromatid cohesion factor homolog OS=Mus musculus OX=10090 GN=Mau2 PE=1 SV=3	Mau2	1937540	1799550	2043610	1252130	1195740	1682120	1.26995	1.17951	1.33947	0.820703	0.783742	1.10254	0.714445	0.0374636
Q8R1K1	Ubiquitin-associated domain-containing protein 2 OS=Mus musculus OX=10090 GN=Ubac2 PE=1 SV=1	Ubac2	994279	918137	842272	1057020	1009000	1164120	0.997237	0.920869	0.844778	1.06016	1.012	1.16758	1.1726	0.0664808
Q8CI71	Syndetin OS=Mus musculus OX=10090 GN=Vps50 PE=1 SV=2	Vps50	1545320	1506550	1372760	1419800	1489770	1462170	1.08307	1.0559	0.962131	0.9951	1.04414	1.0248	0.988046	0.791027
Q99ME2	WD repeat-containing protein 6 OS=Mus musculus OX=10090 GN=Wdr6 PE=1 SV=1	Wdr6	658920	577785	638938	541763	525814	546936	1.18987	1.04336	1.15379	0.978309	0.949509	0.987651	0.860778	0.0230462
Q8C5N3	Pre-mRNA-splicing factor CWC22 homolog OS=Mus musculus OX=10090 GN=Cwc22 PE=1 SV=1	Cwc22	2001610	2080590	2045430	2228660	2038280	2095390	0.980242	1.01892	1.0017	1.09143	0.9982	1.02617	1.0383	0.266288
Q62018	RNA polymerase-associated protein CTR9 homolog OS=Mus musculus OX=10090 GN=Ctr9 PE=1 SV=2	Ctr9	1256400	1068310	1061140	1208950	1198910	1151960	1.1041	0.938806	0.932505	1.0624	1.05357	1.01232	1.05138	0.406629
Q80TA6	Myotubularin-related protein 12 OS=Mus musculus OX=10090 GN=Mtmr12 PE=1 SV=2	Mtmr12	628276	690749	759611	861395	757158	679747	0.869244	0.955678	1.05095	1.19177	1.04756	0.940456	1.10568	0.323051
Q9CQM5	Thioredoxin domain-containing protein 17 OS=Mus musculus OX=10090 GN=Txndc17 PE=1 SV=1	Txndc17	7209830	7793620	6523430	7470350	8670450	7729380	0.96131	1.03915	0.86979	0.996046	1.15606	1.03058	1.10885	0.203474
Q8C172	Ceramide synthase 6 OS=Mus musculus OX=10090 GN=Cers6 PE=1 SV=1	Cers6	1199300	1045780	1308830	1221060	1277020	1220890	1.00716	0.878238	1.09915	1.02544	1.07243	1.02529	1.04644	0.501781
P45376	Aldo-keto reductase family 1 member B1 OS=Mus musculus OX=10090 GN=Akr1b1 PE=1 SV=3	Akr1b1	24920300	24090500	24529800	23556000	25302500	21876100	1.06912	1.03352	1.05237	1.01059	1.08552	0.938523	0.961844	0.400153
P97376	Protein FRG1 OS=Mus musculus OX=10090 GN=Frg1 PE=1 SV=2	Frg1	2340850	2287580	2163880	2468800	2280370	2376850	1.02681	1.00344	0.949178	1.08293	1.00028	1.0426	1.04913	0.216353
O55098	Serine/threonine-protein kinase 10 OS=Mus musculus OX=10090 GN=Stk10 PE=1 SV=2	Stk10	4025630	4133160	3678870	4667510	4548460	4885380	0.92903	0.953846	0.849005	1.07716	1.04969	1.12744	1.19123	0.0127475
Q9DBB4	N-alpha-acetyltransferase 16, NatA auxiliary subunit OS=Mus musculus OX=10090 GN=Naa16 PE=2 SV=1	Naa16	397742	373719	356944	441847	403217	393539	1.01866	0.957135	0.914172	1.13162	1.03268	1.0079	1.09766	0.120275
Q7TPD0	Integrator complex subunit 3 OS=Mus musculus OX=10090 GN=Ints3 PE=1 SV=2	Ints3	632588	629703	661665	619150	576049	686243	1.02617	1.02149	1.07334	1.00438	0.934457	1.11321	0.977903	0.666706
P05977	Myosin light chain 1/3, skeletal muscle isoform OS=Mus musculus OX=10090 GN=Myl1 PE=1 SV=2	Myl1	6227140	6142960	5883520	5606140	5881790	5414470	1.10295	1.08804	1.04208	0.992954	1.04178	0.959006	0.925975	0.0588583
O35566	CD151 antigen OS=Mus musculus OX=10090 GN=Cd151 PE=1 SV=2	Cd151	477946	661202	472764	540599	646444	766684	0.800176	1.10698	0.791501	0.90507	1.08228	1.28358	1.21206	0.262153
Q91W34	RUS family member 1 OS=Mus musculus OX=10090 GN=Rusf1 PE=1 SV=1	Rusf1	1414490	1278560	1166960	1375930	1374610	1401900	1.07342	0.970262	0.885572	1.04415	1.04315	1.06386	1.07576	0.245331
Q8R502	Volume-regulated anion channel subunit LRRC8C OS=Mus musculus OX=10090 GN=Lrrc8c PE=1 SV=1	Lrrc8c	927765	928574	856235	1000460	929259	1042760	0.989408	0.990271	0.913125	1.06693	0.991001	1.11204	1.09581	0.102194
Q9QXP6	E3 ubiquitin-protein ligase makorin-1 OS=Mus musculus OX=10090 GN=Mkrn1 PE=1 SV=1	Mkrn1	540753	434235	204132	506362	503187	584664	1.14499	0.91945	0.43223	1.07217	1.06545	1.23797	1.35204	0.274947
Q8R0X2	CDK2-associated and cullin domain-containing protein 1 OS=Mus musculus OX=10090 GN=Cacul1 PE=2 SV=1	Cacul1	560751	564463	318949	682947	660019	673987	0.946841	0.953109	0.538553	1.15317	1.11446	1.13804	1.39662	0.124603
Q7TMR0	Lysosomal Pro-X carboxypeptidase OS=Mus musculus OX=10090 GN=Prcp PE=1 SV=2	Prcp	9761320	9322360	10128800	10183300	9880900	9323870	1.02352	0.977492	1.06205	1.06777	1.03606	0.97765	1.00601	0.875304
Q925N2	Sideroflexin-2 OS=Mus musculus OX=10090 GN=Sfxn2 PE=1 SV=1	Sfxn2	514759	514396	445756	511962	595238	500737	1.01308	1.01236	0.877275	1.00757	1.17146	0.985481	1.09019	0.302443
O88942	Nuclear factor of activated T-cells, cytoplasmic 1 OS=Mus musculus OX=10090 GN=Nfatc1 PE=1 SV=1	Nfatc1	5519480	5715210	5636320	5684720	5625390	5301030	1.01633	1.05237	1.03784	1.04675	1.03583	0.976104	0.984597	0.544071
Q640M1	U3 small nucleolar RNA-associated protein 14 homolog A OS=Mus musculus OX=10090 GN=Utp14a PE=1 SV=1	Utp14a	1667090	1762730	1653120	1686050	1651040	1732720	1.01024	1.0682	1.00178	1.02173	1.00052	1.05001	0.997417	0.927532
Q9CRA8	Exosome complex component RRP46 OS=Mus musculus OX=10090 GN=Exosc5 PE=1 SV=1	Exosc5	1376930	1446590	1610520	1326610	1319730	1434370	1.00769	1.05867	1.17864	0.97086	0.965825	1.04972	0.920314	0.202036
Q9CXZ1	NADH dehydrogenase [ubiquinone] iron-sulfur protein 4, mitochondrial OS=Mus musculus OX=10090 GN=Ndufs4 PE=1 SV=3	Ndufs4	2320080	2637030	2763390	2895300	3025790	2658810	0.860868	0.978472	1.02536	1.0743	1.12272	0.986554	1.11131	0.173521
Q6R891	Neurabin-2 OS=Mus musculus OX=10090 GN=Ppp1r9b PE=1 SV=1	Ppp1r9b	4848640	4765490	4557970	5306810	5646350	5801130	0.939229	0.923122	0.882923	1.02798	1.09375	1.12374	1.1822	0.00654253
Q9WTJ4	Flt3-interacting zinc finger protein 1 OS=Mus musculus OX=10090 GN=Fiz1 PE=1 SV=1	Fiz1	269350	234496	262319	261980	289324	278937	1.02448	0.891911	0.997737	0.996448	1.10045	1.06094	1.08363	0.189202
Q8BJM7	S-adenosyl-L-methionine-dependent tRNA 4-demethylwyosine synthase TYW1 OS=Mus musculus OX=10090 GN=Tyw1 PE=1 SV=1	Tyw1	597498	588325	541199	687919	667814	498780	1.0144	0.998824	0.918816	1.16791	1.13378	0.846799	1.07382	0.5936
Q8BJW5	Nucleolar protein 11 OS=Mus musculus OX=10090 GN=Nol11 PE=2 SV=1	Nol11	374108	356569	381315	298775	245163	302372	1.22745	1.1699	1.25109	0.98028	0.804379	0.992081	0.761076	0.0173886
Q684R7	FRAS1-related extracellular matrix protein 1 OS=Mus musculus OX=10090 GN=Frem1 PE=1 SV=1	Frem1						499065						1.03771
Q3U6N9	UPF0488 protein C8orf33 homolog OS=Mus musculus OX=10090 PE=2 SV=1	--	587980	622919	631792	629776	614091	774700	0.922999	0.977846	0.991775	0.98861	0.963988	1.21611	1.09545	0.325058
Q8VHI3	GDP-fucose protein O-fucosyltransferase 2 OS=Mus musculus OX=10090 GN=Pofut2 PE=1 SV=1	Pofut2	2675750	2565520	2720400	2908990	2786710	2750290	0.993385	0.952462	1.00996	1.07998	1.03458	1.02106	1.06083	0.0720558
Q5SQX6	Cytoplasmic FMR1-interacting protein 2 OS=Mus musculus OX=10090 GN=Cyfip2 PE=1 SV=2	Cyfip2	1563290	1598560	1718130	1438970	1587160	1530610	1.02969	1.05292	1.13167	0.9478	1.04541	1.00816	0.933762	0.164942
A2AAJ9	Obscurin OS=Mus musculus OX=10090 GN=Obscn PE=1 SV=3	Obscn	373109	431872	192024		514411	377102	0.953875	1.10411	0.490921		1.31512	0.964083	1.34129	0.395336
P35292	Ras-related protein Rab-17 OS=Mus musculus OX=10090 GN=Rab17 PE=1 SV=1	Rab17	511194	477647	444659	502756	486403	449435	1.09364	1.02187	0.951294	1.07559	1.0406	0.961512	1.00355	0.941643
Q9D2Y5	Sorting nexin-20 OS=Mus musculus OX=10090 GN=Snx20 PE=1 SV=2	Snx20	461407	434924	427894	476392	512708	492214	0.993478	0.936456	0.92132	1.02574	1.10394	1.05981	1.11863	0.0229597
P70158	Acid sphingomyelinase-like phosphodiesterase 3a OS=Mus musculus OX=10090 GN=Smpdl3a PE=1 SV=2	Smpdl3a	7439930	7250530	7014380	7500440	7022630	7451880	1.04507	1.01846	0.985292	1.05357	0.986451	1.04675	1.01244	0.67428
P70195	Proteasome subunit beta type-7 OS=Mus musculus OX=10090 GN=Psmb7 PE=1 SV=1	Psmb7	7789710	7270360	7562550	7205220	7719860	7282050	1.07131	0.999882	1.04007	0.990924	1.0617	1.00149	0.981634	0.560231
Q7TMK6	Protein Hook homolog 2 OS=Mus musculus OX=10090 GN=Hook2 PE=1 SV=3	Hook2	367404	329511	275721	376827	440276	440621	0.973197	0.872824	0.730343	0.998157	1.16622	1.16714	1.29311	0.0568401
Q9EPA7	Nicotinamide/nicotinic acid mononucleotide adenylyltransferase 1 OS=Mus musculus OX=10090 GN=Nmnat1 PE=1 SV=2	Nmnat1	237448	173803	233422	249119	222907	252062	1.04712	0.76645	1.02936	1.09858	0.982993	1.11156	1.12319	0.315333
Q3UGP9	Leucine-rich repeat-containing protein 58 OS=Mus musculus OX=10090 GN=Lrrc58 PE=2 SV=1	Lrrc58	1736420	1688710	1644800	1597840	1731470	1675540	1.06158	1.03241	1.00557	0.976857	1.05855	1.02436	0.987164	0.662384
Q61827	Transcription factor MafK OS=Mus musculus OX=10090 GN=Mafk PE=1 SV=1	Mafk	239063	181597	231492	245317	361908	298901	0.896645	0.681109	0.868248	0.920101	1.35739	1.12108	1.38944	0.0846787
P56371	Ras-related protein Rab-4A OS=Mus musculus OX=10090 GN=Rab4a PE=1 SV=2	Rab4a	939065	885350	1114210	1131540	996325	1095020	0.923267	0.870456	1.09547	1.1125	0.979564	1.0766	1.09673	0.291266
Q6IFX2	Keratin, type I cytoskeletal 42 OS=Mus musculus OX=10090 GN=Krt42 PE=1 SV=1	Krt42	315734	292186	990917	1730290	344456	405019	0.445274	0.412064	1.39747	2.4402	0.48578	0.571191	1.55098	0.643385
Q8R0A7	Uncharacterized protein KIAA0513 OS=Mus musculus OX=10090 GN=Kiaa0513 PE=1 SV=1	Kiaa0513	956474	824269	841521	1001770	972012	1140050	0.997696	0.859793	0.877789	1.04494	1.0139	1.18918	1.18746	0.0638401
Q6SJQ5	CMRF35-like molecule 3 OS=Mus musculus OX=10090 GN=Cd300ld3 PE=1 SV=1	Cd300ld3	6480040	6626630	6732500	6079260	5726890	6708780	1.04986	1.07361	1.09076	0.98493	0.927841	1.08692	0.933251	0.208399
P56391	Cytochrome c oxidase subunit 6B1 OS=Mus musculus OX=10090 GN=Cox6b1 PE=1 SV=2	Cox6b1	17261800	17839100	16408600	17139100	17658100	17441300	1.02024	1.05437	0.969817	1.01299	1.04367	1.03085	1.01415	0.602548
Q8CI32	BAG family molecular chaperone regulator 5 OS=Mus musculus OX=10090 GN=Bag5 PE=1 SV=1	Bag5	1063740	947733	988120	1079110	1073580	1248040	1.00149	0.892267	0.930291	1.01596	1.01075	1.175	1.13373	0.106418
Q3TQB2	FAD-dependent oxidoreductase domain-containing protein 1 OS=Mus musculus OX=10090 GN=Foxred1 PE=1 SV=1	Foxred1	1384650	1210410	1582840	1455610	1593950	1734190	0.929564	0.81259	1.06262	0.977201	1.07007	1.16422	1.14501	0.207675
Q3U1V6	Ubiquitin-conjugating enzyme E2 variant 3 OS=Mus musculus OX=10090 GN=Uevld PE=1 SV=1	Uevld	559004	517596	519057	528135	536006	478093	1.10067	1.01914	1.02202	1.03989	1.05539	0.941359	0.96652	0.473292
Q80WC7	Arf-GAP domain and FG repeat-containing protein 2 OS=Mus musculus OX=10090 GN=Agfg2 PE=1 SV=1	Agfg2	1656910	1317290	1478200	1154030	1463180	1536840	1.1962	0.951009	1.06718	0.833144	1.05633	1.10951	0.932991	0.547088
Q99JX3	Golgi reassembly-stacking protein 2 OS=Mus musculus OX=10090 GN=Gorasp2 PE=1 SV=3	Gorasp2	3115180	2818440	2861030	2972910	3079380	3465160	1.03242	0.934078	0.948193	0.985272	1.02056	1.14841	1.08219	0.236037
Q8R1P4	Ubiquitin-like-conjugating enzyme ATG10 OS=Mus musculus OX=10090 GN=Atg10 PE=1 SV=1	Atg10	63689.3	121837	104226	137079	161462	149604	0.496564	0.949922	0.812615	1.06876	1.25886	1.16641	1.54665	0.0797001
O35375	Neuropilin-2 OS=Mus musculus OX=10090 GN=Nrp2 PE=1 SV=2	Nrp2	2825460	2800580	2624120	2684330	2798880	2896630	1.04142	1.03224	0.967205	0.989397	1.03162	1.06765	1.01572	0.650927
Q9CTG6	Polyamine-transporting ATPase 13A2 OS=Mus musculus OX=10090 GN=Atp13a2 PE=2 SV=3	Atp13a2	838558	797237	971907	933049	886306	906949	0.95921	0.911944	1.11175	1.0673	1.01383	1.03744	1.04548	0.478519
Q9CXK8	60S ribosome subunit biogenesis protein NIP7 homolog OS=Mus musculus OX=10090 GN=Nip7 PE=1 SV=1	Nip7	916015	835947	883955	866562	943820	857819	1.05905	0.966479	1.02198	1.00187	1.0912	0.991767	1.01225	0.781701
Q99JH8	ER lumen protein-retaining receptor 1 OS=Mus musculus OX=10090 GN=Kdelr1 PE=1 SV=1	Kdelr1	124161	94428.7	131918	136739	125373	155106	0.966999	0.735436	1.02741	1.06496	0.976438	1.20801	1.19032	0.206648
Q6DFW5	Phospholipid-transporting ATPase IF OS=Mus musculus OX=10090 GN=Atp11b PE=1 SV=1	Atp11b	163331	172828	250010	172789	180766	172625	0.917792	0.971158	1.40486	0.970939	1.01576	0.970017	0.897659	0.540788
Q9CZR3	Mitochondrial import receptor subunit TOM40B OS=Mus musculus OX=10090 GN=Tomm40l PE=1 SV=1	Tomm40l	1520180	1184290	1313340	1176660	1543500	1704230	1.08954	0.848799	0.941291	0.843331	1.10625	1.22145	1.10119	0.534705
Q8CB96	Ras association domain-containing protein 4 OS=Mus musculus OX=10090 GN=Rassf4 PE=1 SV=1	Rassf4	1938900	1839580	1839430	2210690	2036960	2315500	0.954319	0.905434	0.905361	1.08809	1.00258	1.13968	1.16825	0.0202514
Q8R2Q8	Bone marrow stromal antigen 2 OS=Mus musculus OX=10090 GN=Bst2 PE=1 SV=1	Bst2	12266300	12555600	13296700	17938700	14994700	12252300	0.880835	0.901609	0.954827	1.28817	1.07676	0.879829	1.1854	0.232066
Q9JJ80	Ribosome production factor 2 homolog OS=Mus musculus OX=10090 GN=Rpf2 PE=2 SV=2	Rpf2	665356	757292	725999	763929	651705	704881	0.95942	1.09199	1.04687	1.10156	0.939736	1.01641	0.986907	0.827843
Q8R127	Saccharopine dehydrogenase-like oxidoreductase OS=Mus musculus OX=10090 GN=Sccpdh PE=1 SV=1	Sccpdh	1299670	1244310	1220980	1216300	1279850	1343090	1.04667	1.00209	0.983302	0.979533	1.03071	1.08164	1.01973	0.605787
Q9QXG4	Acetyl-coenzyme A synthetase, cytoplasmic OS=Mus musculus OX=10090 GN=Acss2 PE=1 SV=2	Acss2	983072	990749	936925	961615	1046740	944230	1.02755	1.03557	0.979312	1.00512	1.09409	0.986947	1.01437	0.727323
Q7TMF2	3'-5' exoribonuclease 1 OS=Mus musculus OX=10090 GN=Eri1 PE=1 SV=2	Eri1	1071710	1158280	1029410	921515	973812	854764	1.12566	1.21659	1.08124	0.967908	1.02284	0.897797	0.843741	0.0293846
Q6SJ95	TATA box-binding protein-like 2 OS=Mus musculus OX=10090 GN=Tbpl2 PE=1 SV=1	Tbpl2	340369	405232	365016	304183	382523	365238	0.975123	1.16095	1.04573	0.871454	1.09589	1.04637	0.947171	0.548895
Q80T85	DDB1- and CUL4-associated factor 5 OS=Mus musculus OX=10090 GN=Dcaf5 PE=1 SV=2	Dcaf5	770295	656165	662268	756738	771309	769301	1.06253	0.9051	0.913518	1.04383	1.06393	1.06116	1.09988	0.134623
Q60676	Serine/threonine-protein phosphatase 5 OS=Mus musculus OX=10090 GN=Ppp5c PE=1 SV=3	Ppp5c	2801970	2725590	2704500	2719180	2673350	2815000	1.04724	1.0187	1.01081	1.0163	0.99917	1.05211	0.99702	0.875765
Q6DID7	Protein wntless homolog OS=Mus musculus OX=10090 GN=Wls PE=1 SV=1	Wls	845242	944353	984096	883374	911908	955212	0.9409	1.05123	1.09547	0.983348	1.01511	1.06332	0.991637	0.898831
Q9D1M0	Protein SEC13 homolog OS=Mus musculus OX=10090 GN=Sec13 PE=1 SV=3	Sec13	4851780	4980740	5052380	4848360	4972930	4618910	1.02096	1.04809	1.06317	1.02024	1.04645	0.971954	0.970124	0.282335
Q8QZY6	Tetraspanin-14 OS=Mus musculus OX=10090 GN=Tspan14 PE=1 SV=1	Tspan14	1133870	1217800	1205120	1350670	1373720	1508670	0.869886	0.934275	0.924548	1.03621	1.05389	1.15743	1.19013	0.0133654
Q9CX84	Regulator of G-protein signaling 19 OS=Mus musculus OX=10090 GN=Rgs19 PE=1 SV=1	Rgs19	2198550	2144470	2280580	2293460	2402880	2232720	0.989117	0.964786	1.02602	1.03182	1.08104	1.00449	1.04612	0.182803
Q9CS42	Ribose-phosphate pyrophosphokinase 2 OS=Mus musculus OX=10090 GN=Prps2 PE=1 SV=4	Prps2	1359440	1400050	1478020	1371240	1518130	1394240	0.977983	1.0072	1.06329	0.986472	1.09214	1.00302	1.01088	0.806938
Q8VEC4	Calcium homeostasis modulator protein 2 OS=Mus musculus OX=10090 GN=Calhm2 PE=2 SV=1	Calhm2	414562	637094	592552	526778	685525	697800	0.699552	1.07506	0.999901	0.888911	1.15679	1.1775	1.16172	0.379725
Q8BHJ5	F-box-like/WD repeat-containing protein TBL1XR1 OS=Mus musculus OX=10090 GN=Tbl1xr1 PE=1 SV=1	Tbl1xr1	1018430	1075000	807200	1118740	1077410	1374100	0.935625	0.987596	0.741569	1.02778	0.98981	1.26238	1.23085	0.145179
Q9CQV6	Microtubule-associated proteins 1A/1B light chain 3B OS=Mus musculus OX=10090 GN=Map1lc3b PE=1 SV=3	Map1lc3b	295038	574527	652423	947575	627817	402181	0.497097	0.967996	1.09924	1.59653	1.05778	0.677618	1.29934	0.501969
Q8BL86	Acyl-coenzyme A thioesterase MBLAC2 OS=Mus musculus OX=10090 GN=Mblac2 PE=1 SV=2	Mblac2			277958			296915			0.985636			1.05286	1.0682
O89079	Coatomer subunit epsilon OS=Mus musculus OX=10090 GN=Cope PE=1 SV=3	Cope	7987820	8771020	8492980	8735410	9676240	8699920	0.926172	1.01698	0.984744	1.01285	1.12194	1.00874	1.07365	0.186364
Q8VHQ9	Acyl-coenzyme A thioesterase 11 OS=Mus musculus OX=10090 GN=Acot11 PE=1 SV=1	Acot11	473145	574515	618687	614674	607567	691632	0.793976	0.964083	1.03821	1.03147	1.01955	1.16062	1.14854	0.187394
Q61142	Spindlin-1 OS=Mus musculus OX=10090 GN=Spin1 PE=1 SV=2	Spin1	399534	403336	344472	495028	458342	425398	0.943528	0.952507	0.813495	1.16904	1.08241	1.00461	1.20171	0.0518336
Q505D1	Serine/threonine-protein phosphatase 6 regulatory ankyrin repeat subunit A OS=Mus musculus OX=10090 GN=Ankrd28 PE=1 SV=1	Ankrd28		264386	297655	128467		180552		1.4203	1.59902	0.690134		0.969938	0.549816	0.143105
Q7TSI3	Serine/threonine-protein phosphatase 6 regulatory subunit 1 OS=Mus musculus OX=10090 GN=Ppp6r1 PE=1 SV=1	Ppp6r1	4251370	4164890	4148370	4156970	4446210	4429260	1.01371	0.993093	0.989153	0.991204	1.06017	1.05613	1.03723	0.192722
P56213	FAD-linked sulfhydryl oxidase ALR OS=Mus musculus OX=10090 GN=Gfer PE=1 SV=2	Gfer	1114130	937465	1209700	1062550	1461350	1489850	0.910208	0.765879	0.988286	0.868069	1.19388	1.21716	1.23072	0.203766
Q00547	Hyaluronan mediated motility receptor OS=Mus musculus OX=10090 GN=Hmmr PE=1 SV=4	Hmmr	77084.3	143731		80715	69213.3	100063	0.861726	1.60677		0.902314	0.773736	1.1186	0.754752	0.431057
Q9ESY9	Gamma-interferon-inducible lysosomal thiol reductase OS=Mus musculus OX=10090 GN=Ifi30 PE=1 SV=3	Ifi30	2109260	2166270	1893180	2104770	1929490	2461950	1.01402	1.04142	0.910138	1.01186	0.927594	1.18357	1.05309	0.589244
P35285	Ras-related protein Rab-22A OS=Mus musculus OX=10090 GN=Rab22a PE=1 SV=2	Rab22a	1746970	1720310	1619180	1832090	1762500	1781050	1.0161	1.0006	0.941776	1.06561	1.02514	1.03593	1.05685	0.0980376
Q9Z2W1	Serine/threonine-protein kinase 25 OS=Mus musculus OX=10090 GN=Stk25 PE=1 SV=2	Stk25	404638	514134	438954	495222	466777	408220	0.909215	1.15525	0.986323	1.11276	1.04884	0.917264	1.0092	0.909791
Q8BT14	CCR4-NOT transcription complex subunit 4 OS=Mus musculus OX=10090 GN=Cnot4 PE=1 SV=2	Cnot4	221725	233144	273459	249124	242721	226230	0.943112	0.991682	1.16316	1.05965	1.03242	0.962274	0.985923	0.882456
Q80TI0	Protein Aster-B OS=Mus musculus OX=10090 GN=Gramd1b PE=1 SV=2	Gramd1b	1094240	1098630	1123820	1132750	1063350	1102540	1.01623	1.02031	1.0437	1.052	0.987545	1.02394	0.994558	0.790093
Q8R2K1	Fucose mutarotase OS=Mus musculus OX=10090 GN=Fuom PE=1 SV=1	Fuom	476210	470500	479391	496404	491890	532778	0.981776	0.970004	0.988335	1.02341	1.0141	1.0984	1.06659	0.0687075
Q9CQW2	ADP-ribosylation factor-like protein 8B OS=Mus musculus OX=10090 GN=Arl8b PE=1 SV=1	Arl8b	11474500	11011300	11662900	11981500	12380000	11376400	1.00054	0.960153	1.01697	1.04475	1.0795	0.991989	1.04654	0.206249
Q9CXS4	Centromere protein V OS=Mus musculus OX=10090 GN=Cenpv PE=1 SV=2	Cenpv	830513	735081	653043	706512	866008	820958	1.09209	0.966602	0.858725	0.929035	1.13877	1.07953	1.07881	0.451241
Q8K2Q0	COMM domain-containing protein 9 OS=Mus musculus OX=10090 GN=Commd9 PE=1 SV=3	Commd9	5464490	5399610	5192030	5295480	5554770	5503290	1.03186	1.01961	0.980416	0.99995	1.04891	1.03919	1.01852	0.436442
Q9WUL7	ADP-ribosylation factor-like protein 3 OS=Mus musculus OX=10090 GN=Arl3 PE=1 SV=1	Arl3	2424010	2776030	2466930	3007330	2410260	2756280	0.929701	1.06471	0.946163	1.15343	0.924428	1.05714	1.06611	0.468458
Q8K183	Pyridoxal kinase OS=Mus musculus OX=10090 GN=Pdxk PE=1 SV=1	Pdxk	14558700	13426500	15040200	12413300	13311400	12178200	1.12677	1.03914	1.16404	0.960727	1.03024	0.942532	0.880942	0.0431368
Q5U430	E3 ubiquitin-protein ligase UBR3 OS=Mus musculus OX=10090 GN=Ubr3 PE=1 SV=3	Ubr3	541873	578700	500307	585742	604947	543593	0.980603	1.04725	0.905383	1.05999	1.09475	0.983716	1.06996	0.263907
Q6PA06	Atlastin-2 OS=Mus musculus OX=10090 GN=Atl2 PE=1 SV=1	Atl2	1420060	1371930	1150140	1659700	1593510	1594680	0.959977	0.927441	0.777508	1.12198	1.07723	1.07802	1.22976	0.0340977
Q9D0R8	Protein LSM12 OS=Mus musculus OX=10090 GN=Lsm12 PE=1 SV=1	Lsm12	1129870	1173540	1019940	1352270	1232220	1249390	0.947289	0.983902	0.855123	1.13375	1.0331	1.04749	1.15362	0.0476642
Q3U3Q1	Serine/threonine-protein kinase ULK3 OS=Mus musculus OX=10090 GN=Ulk3 PE=2 SV=1	Ulk3	591695	464928	492960	567227	579666	570938	1.0934	0.859143	0.910944	1.04818	1.07117	1.05504	1.10858	0.211189
Q60805	Tyrosine-protein kinase Mer OS=Mus musculus OX=10090 GN=Mertk PE=1 SV=1	Mertk	464337	484132	489649	384222	428154	453112	1.07581	1.12167	1.13445	0.890191	0.991976	1.0498	0.879961	0.0634519
Q9ES56	Trafficking protein particle complex subunit 4 OS=Mus musculus OX=10090 GN=Trappc4 PE=1 SV=1	Trappc4	3130320	3090170	3183540	3182250	3029950	3075330	1.02974	1.01653	1.04725	1.04682	0.996722	1.01165	0.987612	0.496884
Q6PDJ6	F-box only protein 42 OS=Mus musculus OX=10090 GN=Fbxo42 PE=1 SV=1	Fbxo42	723800	549364	693847	638411	692173	600900	1.14262	0.867251	1.09534	1.00782	1.0927	0.948608	0.981939	0.899666
P62137	Serine/threonine-protein phosphatase PP1-alpha catalytic subunit OS=Mus musculus OX=10090 GN=Ppp1ca PE=1 SV=1	Ppp1ca	12753200	13379700	12710900	12512300	12844800	12814500	1.01895	1.06901	1.01557	0.999703	1.02627	1.02385	0.982695	0.405361
Q4JIM5	Tyrosine-protein kinase ABL2 OS=Mus musculus OX=10090 GN=Abl2 PE=1 SV=1	Abl2	1064340	1212210	1115900	1110540	1210590	1078190	0.961298	1.09485	1.00787	1.00303	1.09339	0.973808	1.00203	0.967118
Q99KK2	N-acylneuraminate cytidylyltransferase OS=Mus musculus OX=10090 GN=Cmas PE=1 SV=2	Cmas	4455930	4126440	4388160	4077190	4277120	3948840	1.09101	1.01034	1.07442	0.998281	1.04723	0.966856	0.948546	0.184809
O35381	Acidic leucine-rich nuclear phosphoprotein 32 family member A OS=Mus musculus OX=10090 GN=Anp32a PE=1 SV=1	Anp32a	19650700	20039600	19307700	24026300	20858700	23413400	0.925706	0.944027	0.909548	1.13183	0.982613	1.10296	1.15764	0.0319635
O70423	Membrane primary amine oxidase OS=Mus musculus OX=10090 GN=Aoc3 PE=1 SV=3	Aoc3	219632	324046	309391	212619	302862	242216	0.852727	1.25812	1.20122	0.825499	1.17587	0.94041	0.888201	0.513133
Q6P073	Ubiquitin-conjugating enzyme E2 J2 OS=Mus musculus OX=10090 GN=Ube2j2 PE=1 SV=1	Ube2j2	850010	887632	767685	964284	889649	952536	0.964487	1.00718	0.871074	1.09415	1.00946	1.08082	1.1202	0.0825978
Q8VEH0	Transmembrane protein 144 OS=Mus musculus OX=10090 GN=Tmem144 PE=2 SV=1	Tmem144	577454	607336	628655	766573	642310	741236	0.870413	0.915455	0.94759	1.15548	0.968173	1.11729	1.18565	0.0478184
Q8BMS9	Ras association domain-containing protein 2 OS=Mus musculus OX=10090 GN=Rassf2 PE=1 SV=1	Rassf2	2964520	2538150	2320670	2748520	2745520	2734430	1.12417	0.962491	0.88002	1.04227	1.04113	1.03692	1.05178	0.48011
Q8JZL7	Ras-GEF domain-containing family member 1B OS=Mus musculus OX=10090 GN=Rasgef1b PE=1 SV=1	Rasgef1b	126711	107884	175473	366483	468499	486962	0.384473	0.327348	0.53243	1.112	1.42155	1.47757	3.22372	0.00216299
Q99L85	Elongator complex protein 5 OS=Mus musculus OX=10090 GN=Elp5 PE=2 SV=1	Elp5	405698	389508	372547	433231	425322	443365	0.990816	0.951276	0.909853	1.05806	1.03874	1.08281	1.11489	0.0163065
P56376	Acylphosphatase-1 OS=Mus musculus OX=10090 GN=Acyp1 PE=1 SV=2	Acyp1	2803490	2803530	2329100	2837310	2794100	2854430	1.03641	1.03643	0.861036	1.04891	1.03294	1.05524	1.06927	0.318809
Q00422	GA-binding protein alpha chain OS=Mus musculus OX=10090 GN=Gabpa PE=1 SV=2	Gabpa	1522500	1570290	1574800	1748320	1618760	1795740	0.935268	0.964625	0.967396	1.07399	0.9944	1.10312	1.1061	0.0385141
Q8BWY3	Eukaryotic peptide chain release factor subunit 1 OS=Mus musculus OX=10090 GN=Etf1 PE=1 SV=4	Etf1	9995980	10581200	10526900	10256600	10096700	9219360	1.01893	1.07859	1.07305	1.0455	1.0292	0.939769	0.950765	0.247389
Q3UMM4	Cyclin-dependent kinase 10 OS=Mus musculus OX=10090 GN=Cdk10 PE=1 SV=1	Cdk10	371457	273159	350140	365535	325626	372051	1.09579	0.805814	1.03291	1.07832	0.960591	1.09754	1.06882	0.515325
Q9D7G0	Ribose-phosphate pyrophosphokinase 1 OS=Mus musculus OX=10090 GN=Prps1 PE=1 SV=4	Prps1	2157580	2259750	2396350	2251060	2243270	2098930	0.992539	1.03954	1.10238	1.03554	1.03196	0.965559	0.96765	0.44046
Q8K284	General transcription factor 3C polypeptide 1 OS=Mus musculus OX=10090 GN=Gtf3c1 PE=1 SV=2	Gtf3c1	636306	609964	648278	575884	528151	676895	1.07268	1.02828	1.09287	0.970825	0.890357	1.14111	0.940029	0.422546
Q7TPE5	Probable RNA polymerase II nuclear localization protein SLC7A6OS OS=Mus musculus OX=10090 GN=Slc7a6os PE=1 SV=1	Slc7a6os	675009	686037	639309	754907	752688	650086	0.984109	1.00019	0.932061	1.10059	1.09736	0.947773	1.07865	0.241931
Q4QRL3	Coiled-coil domain-containing protein 88B OS=Mus musculus OX=10090 GN=Ccdc88b PE=1 SV=2	Ccdc88b	2528840	2556120	2475230	2993360	2945590	3049630	0.912436	0.922279	0.893093	1.08004	1.0628	1.10034	1.18894	0.000231508
Q80SY5	Pre-mRNA-splicing factor 38B OS=Mus musculus OX=10090 GN=Prpf38b PE=1 SV=1	Prpf38b	3807360	3930040	4140520	4356620	4337010	4487640	0.916933	0.946479	0.997169	1.04921	1.04449	1.08077	1.10973	0.0172742
Q8R2M2	Deoxynucleotidyltransferase terminal-interacting protein 2 OS=Mus musculus OX=10090 GN=Dnttip2 PE=1 SV=1	Dnttip2	4757910	4912590	4546110	5875970	5388660	5763450	0.908191	0.937716	0.867763	1.12161	1.02859	1.10013	1.19776	0.00644336
O35309	N-myc-interactor OS=Mus musculus OX=10090 GN=Nmi PE=1 SV=1	Nmi	2658950	2917200	2919350	3336620	2953610	2983260	0.905379	0.993314	0.994046	1.13613	1.00571	1.01581	1.09158	0.156092
P49442	Inositol polyphosphate 1-phosphatase OS=Mus musculus OX=10090 GN=Inpp1 PE=1 SV=2	Inpp1	1953160	1947570	1934210	1951120	1938830	1811310	1.04247	1.03948	1.03235	1.04138	1.03482	0.966757	0.97709	0.378328
Q922V4	Pleiotropic regulator 1 OS=Mus musculus OX=10090 GN=Plrg1 PE=1 SV=1	Plrg1	3648040	3372700	3719500	3759360	3604770	3918370	1.00826	0.932157	1.02801	1.03902	0.996298	1.08297	1.05049	0.266434
Q9D9K3	Cell death regulator Aven OS=Mus musculus OX=10090 GN=Aven PE=1 SV=2	Aven	224080	227881	239213	165907	245641	186215	1.09164	1.11015	1.16536	0.808238	1.19667	0.907171	0.864852	0.250212
O54946	DnaJ homolog subfamily B member 6 OS=Mus musculus OX=10090 GN=Dnajb6 PE=1 SV=4	Dnajb6	1455680	1327590	1593470	1531960	1606610	1621740	0.964407	0.879546	1.05569	1.01494	1.0644	1.07442	1.08764	0.194656
Q8BIF9	Zinc finger protein 787 OS=Mus musculus OX=10090 GN=Znf787 PE=2 SV=3	Znf787	443093	541594	415122	583546	564920	599650	0.834064	1.01948	0.781412	1.09845	1.06339	1.12876	1.24882	0.0492925
Q9WTS2	Alpha-(1,6)-fucosyltransferase OS=Mus musculus OX=10090 GN=Fut8 PE=1 SV=2	Fut8	821190	834015	888289	1111430	1100380	1060760	0.832862	0.845869	0.900915	1.12723	1.11602	1.07584	1.28664	0.000826391
Q9D684	Ras and Rab interactor 2 OS=Mus musculus OX=10090 GN=Rin2 PE=1 SV=3	Rin2	904293	1011920	751717	1091120	1048690	1048160	0.921191	1.03083	0.765764	1.11151	1.06829	1.06775	1.19492	0.10205
Q9D338	39S ribosomal protein L19, mitochondrial OS=Mus musculus OX=10090 GN=Mrpl19 PE=1 SV=1	Mrpl19	1997510	2114550	2036300	2101690	1846310	1937880	1.02526	1.08534	1.04517	1.07874	0.947656	0.994656	0.957309	0.339493
Q99LJ1	Tissue alpha-L-fucosidase OS=Mus musculus OX=10090 GN=Fuca1 PE=1 SV=1	Fuca1	1679790	1930290	2260540	2014810	2094370	1932640	0.860942	0.98933	1.15859	1.03265	1.07343	0.990535	1.02916	0.709365
P01027	Complement C3 OS=Mus musculus OX=10090 GN=C3 PE=1 SV=3	C3	12250700	12752600	13454200	15136800	15092800	15678700	0.866259	0.901749	0.951359	1.07034	1.06723	1.10866	1.19374	0.00396073
P51885	Lumican OS=Mus musculus OX=10090 GN=Lum PE=1 SV=2	Lum	6000050	6132340			6298120	6096000	1.00226	1.02435			1.05205	1.01828	1.02157	0.405356
P30355	Arachidonate 5-lipoxygenase-activating protein OS=Mus musculus OX=10090 GN=Alox5ap PE=1 SV=2	Alox5ap	79834800	71153600	90184400	77137600	81735200	88901600	0.997143	0.888714	1.12641	0.963455	1.02088	1.11039	1.02737	0.72645
Q9WUB0	RanBP-type and C3HC4-type zinc finger-containing protein 1 OS=Mus musculus OX=10090 GN=Rbck1 PE=1 SV=2	Rbck1	1725370	1756660	1586300	1777990	1681030	1607440	1.0442	1.06313	0.960031	1.07604	1.01736	0.972824	0.999631	0.995762
Q8QZS3	Folliculin OS=Mus musculus OX=10090 GN=Flcn PE=1 SV=1	Flcn	288103	318634	341109	262318	248666	271215	1.05349	1.16513	1.24731	0.959203	0.909283	0.991736	0.825238	0.0260803
Q8C1Y8	Vacuolar fusion protein CCZ1 homolog OS=Mus musculus OX=10090 GN=Ccz1 PE=1 SV=1	Ccz1	1641800	1604280	1791990	1665800	1767440	1644510	0.994179	0.971459	1.08513	1.00871	1.07026	0.99582	1.00788	0.843552
Q9WV96	Mitochondrial import inner membrane translocase subunit Tim10 B OS=Mus musculus OX=10090 GN=Timm10b PE=1 SV=1	Timm10b	599616	536226	686796	630141	683223	568229	0.987783	0.883357	1.1314	1.03807	1.12551	0.936077	1.03235	0.721548
Q8K4B0	Metastasis-associated protein MTA1 OS=Mus musculus OX=10090 GN=Mta1 PE=1 SV=1	Mta1	987540	947178	868081	975218	959615	1100090	1.02453	0.982656	0.900596	1.01175	0.995559	1.1413	1.08282	0.240513
B9EJ80	PDZ domain-containing protein 8 OS=Mus musculus OX=10090 GN=Pdzd8 PE=1 SV=1	Pdzd8	480072	540290	514043	454597	488926	573540	0.966632	1.08788	1.03503	0.915338	0.98446	1.15483	0.988698	0.854818
Q8VCP8	Adenylate kinase isoenzyme 6 OS=Mus musculus OX=10090 GN=Ak6 PE=1 SV=1	Ak6	252233	220320	166501	175031	173267	221429	1.30357	1.13864	0.860495	0.904579	0.895462	1.14437	0.891516	0.505431
Q9R1C0	Transcription initiation factor TFIID subunit 7 OS=Mus musculus OX=10090 GN=Taf7 PE=1 SV=1	Taf7	506165	605424	433557	813723	487126	813248	0.808266	0.966767	0.692323	1.29939	0.777864	1.29863	1.36822	0.20671
Q8K3J1	NADH dehydrogenase [ubiquinone] iron-sulfur protein 8, mitochondrial OS=Mus musculus OX=10090 GN=Ndufs8 PE=1 SV=1	Ndufs8	7106320	8903030	7935280	7834420	8232610	7285010	0.925097	1.15899	1.03301	1.01988	1.07172	0.948359	0.975252	0.780632
Q9JHG7	Phosphatidylinositol 4,5-bisphosphate 3-kinase catalytic subunit gamma isoform OS=Mus musculus OX=10090 GN=Pik3cg PE=1 SV=2	Pik3cg	2603280	2539750	2608570	2445490	2583150	2433910	1.0557	1.02994	1.05785	0.991714	1.04754	0.987018	0.962711	0.141419
Q9CQE1	Protein NipSnap homolog 3B OS=Mus musculus OX=10090 GN=Nipsnap3b PE=1 SV=1	Nipsnap3b	5802580	6129090	6636680	6234360	5991010	6032570	0.968809	1.02332	1.10807	1.0409	1.00027	1.00721	0.983283	0.724113
Q5SSH8	Neuferricin OS=Mus musculus OX=10090 GN=Cyb5d2 PE=1 SV=1	Cyb5d2	800589	1316810	1496050	1238490	945039	1054320	0.729267	1.1995	1.36277	1.12816	0.860849	0.960394	0.896055	0.711963
P59108	Copine-2 OS=Mus musculus OX=10090 GN=Cpne2 PE=1 SV=1	Cpne2	1551310	1561920	1446710	1506330	1462930	1534450	1.0516	1.05879	0.980694	1.02111	0.991689	1.04017	0.987669	0.691716
Q80UM3	N-alpha-acetyltransferase 15, NatA auxiliary subunit OS=Mus musculus OX=10090 GN=Naa15 PE=1 SV=1	Naa15	5900840	6011860	5624920	5539460	5726150	5563930	1.05975	1.07969	1.01019	0.994846	1.02837	0.99924	0.959625	0.14133
Q80ZS3	28S ribosomal protein S26, mitochondrial OS=Mus musculus OX=10090 GN=Mrps26 PE=1 SV=1	Mrps26	1036820	1025760	1022000	1106050	949233	1100510	1.015	1.00417	1.00049	1.08277	0.929256	1.07735	1.02309	0.706394
Q60749	KH domain-containing, RNA-binding, signal transduction-associated protein 1 OS=Mus musculus OX=10090 GN=Khdrbs1 PE=1 SV=2	Khdrbs1	20477200	21515300	20398700	23787100	21195500	25347700	0.928264	0.975322	0.924705	1.07831	0.960825	1.14905	1.12725	0.100223
O70480	Vesicle-associated membrane protein 4 OS=Mus musculus OX=10090 GN=Vamp4 PE=1 SV=1	Vamp4	1431910	1425180	1366390	1273490	1239740	1422740	1.08819	1.08308	1.0384	0.967798	0.94215	1.08122	0.931926	0.182081
P18760	Cofilin-1 OS=Mus musculus OX=10090 GN=Cfl1 PE=1 SV=3	Cfl1	210614000	211093000	209438000	214611000	223319000	214871000	1.00035	1.00263	0.994765	1.01933	1.0607	1.02057	1.03431	0.0646593
Q00651	Integrin alpha-4 OS=Mus musculus OX=10090 GN=Itga4 PE=1 SV=1	Itga4	1994140	2051250	2099460	2058650	2222760	2182230	0.961934	0.989483	1.01274	0.993053	1.07222	1.05267	1.05188	0.141492
Q8R035	Peptidyl-tRNA hydrolase ICT1, mitochondrial OS=Mus musculus OX=10090 GN=Mrpl58 PE=1 SV=1	Mrpl58	2281470	2320070	2201900	2419070	1986480	2246420	1.04332	1.06097	1.00693	1.10624	0.908418	1.02729	0.977736	0.689669
Q9DAJ4	WD repeat domain-containing protein 83 OS=Mus musculus OX=10090 GN=Wdr83 PE=1 SV=1	Wdr83	136781		137751	134955	135508	176588	0.95989		0.966697	0.947076	0.950957	1.23924	1.08561	0.565219
Q8VHH5	Arf-GAP with GTPase, ANK repeat and PH domain-containing protein 3 OS=Mus musculus OX=10090 GN=Agap3 PE=1 SV=1	Agap3	1787050	1769060	1896760	1724950	1819350	1946160	1.0001	0.990028	1.06149	0.965342	1.01817	1.08914	1.00689	0.888827
Q99JR6	Nicotinamide/nicotinic acid mononucleotide adenylyltransferase 3 OS=Mus musculus OX=10090 GN=Nmnat3 PE=1 SV=1	Nmnat3	820392	910407	828064	866905	870700	941558	0.953242	1.05783	0.962156	1.00729	1.0117	1.09403	1.04701	0.339285
P58466	Carboxy-terminal domain RNA polymerase II polypeptide A small phosphatase 1 OS=Mus musculus OX=10090 GN=Ctdsp1 PE=1 SV=1	Ctdsp1	1116920	1038110	1176300	1061500	1285550	1110930	1.00262	0.931877	1.05593	0.952873	1.154	0.997245	1.03802	0.632603
Q9DCT2	NADH dehydrogenase [ubiquinone] iron-sulfur protein 3, mitochondrial OS=Mus musculus OX=10090 GN=Ndufs3 PE=1 SV=2	Ndufs3	8844650	7349660	8136860	8436130	7957050	8665910	1.09274	0.908036	1.00529	1.04227	0.983078	1.07066	1.02992	0.620502
Q6ZPZ3	Zinc finger CCCH domain-containing protein 4 OS=Mus musculus OX=10090 GN=Zc3h4 PE=1 SV=2	Zc3h4	2229820	2357890	2493370	2499450	2338870	2394490	0.951829	1.0065	1.06433	1.06692	0.998379	1.02212	1.02143	0.59266
Q9D0M0	Exosome complex exonuclease RRP42 OS=Mus musculus OX=10090 GN=Exosc7 PE=1 SV=2	Exosc7	920483	823126	1003140	851381	1127940	935497	0.987415	0.882979	1.07608	0.913289	1.20996	1.00352	1.06119	0.608955
Q8VDD9	PH-interacting protein OS=Mus musculus OX=10090 GN=Phip PE=1 SV=2	Phip	372925	422051	418616	376866	407745	487032	0.913142	1.03343	1.02502	0.922792	0.998402	1.19254	1.04783	0.646296
P62082	40S ribosomal protein S7 OS=Mus musculus OX=10090 GN=Rps7 PE=1 SV=1	Rps7	562013	496608	425079	503748	484892	390309	1.21779	1.07607	0.921076	1.09154	1.05068	0.845735	0.929399	0.555088
Q62422	Osteoclast-stimulating factor 1 OS=Mus musculus OX=10090 GN=Ostf1 PE=1 SV=2	Ostf1	27025200	28001200	25149200	28689100	28572400	29480300	0.980282	1.01568	0.912234	1.04064	1.0364	1.06934	1.0819	0.0738794
Q5UAK0	Mesoderm induction early response protein 1 OS=Mus musculus OX=10090 GN=Mier1 PE=1 SV=2	Mier1	753772	725116	641869	952747	865451	1044110	0.885328	0.851671	0.753895	1.11903	1.0165	1.22634	1.34966	0.0146346
Q8CH72	E3 ubiquitin-protein ligase TRIM32 OS=Mus musculus OX=10090 GN=Trim32 PE=1 SV=2	Trim32	414796	461757	470166	453727	489079	476734	0.911594	1.0148	1.03328	0.997152	1.07485	1.04771	1.05407	0.29766
P50431	Serine hydroxymethyltransferase, cytosolic OS=Mus musculus OX=10090 GN=Shmt1 PE=1 SV=3	Shmt1	1457050	1365830	1549540	1508720	1395870	1206570	1.06333	0.996756	1.13082	1.10103	1.01868	0.880531	0.940248	0.437848
Q4FK66	Pre-mRNA-splicing factor 38A OS=Mus musculus OX=10090 GN=Prpf38a PE=1 SV=1	Prpf38a	2101290	2275240	2285030	2107850	2296670	1993960	0.992717	1.0749	1.07952	0.995816	1.08502	0.942011	0.960508	0.44999
Q8BFQ8	Glutamine amidotransferase-like class 1 domain-containing protein 1 OS=Mus musculus OX=10090 GN=Gatd1 PE=1 SV=1	Gatd1	2923410	3290840	3031390	3273440	2721190	2952640	0.990237	1.1147	1.02681	1.1088	0.921739	1.00014	0.967729	0.618606
Q80TM9	Nischarin OS=Mus musculus OX=10090 GN=Nisch PE=1 SV=2	Nisch	3384120	3409330	3332720	3278370	3471720	3648320	1.00649	1.01399	0.991207	0.975043	1.03255	1.08507	1.02688	0.463066
Q9D1P2	Histone acetyltransferase KAT8 OS=Mus musculus OX=10090 GN=Kat8 PE=1 SV=1	Kat8	766633	394040	608930	667217	572037	650065	1.27115	0.653357	1.00967	1.10631	0.948493	1.07787	1.06765	0.64553
Q99NB8	Ubiquilin-4 OS=Mus musculus OX=10090 GN=Ubqln4 PE=1 SV=1	Ubqln4	571496	595481	632945	473678	517553	417511	1.136	1.18368	1.25815	0.941561	1.02877	0.829914	0.782668	0.0228965
P00405	Cytochrome c oxidase subunit 2 OS=Mus musculus OX=10090 GN=Mtco2 PE=1 SV=1	Mtco2	52950100	71080500	59893300	67637500	63938400	66999200	0.838363	1.12542	0.948295	1.07091	1.01234	1.0608	1.07966	0.391256
P28310	Alpha-defensin 3 OS=Mus musculus OX=10090 GN=Defa3 PE=1 SV=2	Defa3	660819	976343	778857	837399	910533	888061	0.790823	1.16842	0.932083	1.00214	1.08966	1.06277	1.09105	0.43914
Q91V17	E3 ubiquitin-protein ligase ZNRF1 OS=Mus musculus OX=10090 GN=Znrf1 PE=1 SV=1	Znrf1	215953			245815	316440		0.827567			0.942003	1.21265		1.3018
Q3TB82	Pleckstrin homology domain-containing family F member 1 OS=Mus musculus OX=10090 GN=Plekhf1 PE=2 SV=1	Plekhf1	5725270	5789650	5843480	5792290	5910150	5418390	1.02007	1.03154	1.04113	1.03201	1.05301	0.965392	0.986314	0.620214
Q9QZB9	Dynactin subunit 5 OS=Mus musculus OX=10090 GN=Dctn5 PE=1 SV=1	Dctn5	1494200	1187030	1340880	1181880	1327000	1373260	1.16527	0.925717	1.0457	0.921701	1.03487	1.07095	0.9652	0.702421
Q8BUY5	Complex I assembly factor TIMMDC1, mitochondrial OS=Mus musculus OX=10090 GN=Timmdc1 PE=1 SV=1	Timmdc1	483783	391211	418878	507848	519130	562499	0.995854	0.805297	0.862249	1.04539	1.06861	1.15789	1.22847	0.0404448
P19253	60S ribosomal protein L13a OS=Mus musculus OX=10090 GN=Rpl13a PE=1 SV=4	Rpl13a	22009700	22582300	22046500	20712900	22846500	20187200	1.04204	1.06915	1.04378	0.980643	1.08166	0.955754	0.956603	0.301731
Q3UH06	Ras-responsive element-binding protein 1 OS=Mus musculus OX=10090 GN=Rreb1 PE=1 SV=2	Rreb1	347140	421699	335928	455294	409088	457431	0.85252	1.03563	0.824985	1.11813	1.00465	1.12338	1.19646	0.0833044
Q60766	Immunity-related GTPase family M protein 1 OS=Mus musculus OX=10090 GN=Irgm1 PE=1 SV=1	Irgm1	6329740	6514630	6840850	7057010	6654620	6620430	0.964495	0.992668	1.04238	1.07531	1.014	1.00879	1.03286	0.34835
Q9Z2G1	Protein fem-1 homolog A-A OS=Mus musculus OX=10090 GN=Fem1aa PE=1 SV=1	Fem1aa	133266	164431	156970	130969	115894	153061	0.975706	1.20388	1.14925	0.958888	0.848517	1.12063	0.879598	0.271638
O35386	Phytanoyl-CoA dioxygenase, peroxisomal OS=Mus musculus OX=10090 GN=Phyh PE=1 SV=1	Phyh	305690	557928	367340	487312	340622	450035	0.742324	1.35485	0.892032	1.18337	0.827151	1.09284	1.03819	0.79249
Q9JJI8	60S ribosomal protein L38 OS=Mus musculus OX=10090 GN=Rpl38 PE=1 SV=3	Rpl38	9388840	9680010	9513540	8103150	9368770	7711250	1.09228	1.12616	1.10679	0.942707	1.08995	0.897114	0.881073	0.092634
Q8R3F9	Speckle targeted PIP5K1A-regulated poly(A) polymerase OS=Mus musculus OX=10090 GN=Tut1 PE=1 SV=1	Tut1	686356	667360	663954	834508	732372	769543	0.94405	0.917922	0.913237	1.14783	1.00734	1.05847	1.15798	0.0210894
Q8R4B8	NACHT, LRR and PYD domains-containing protein 3 OS=Mus musculus OX=10090 GN=Nlrp3 PE=1 SV=1	Nlrp3	499499	533121	474121	873791	821008	912360	0.685623	0.731773	0.650788	1.19938	1.12693	1.25232	1.73033	0.000276232
Q80U35	Rho guanine nucleotide exchange factor 17 OS=Mus musculus OX=10090 GN=Arhgef17 PE=1 SV=2	Arhgef17	1381530	1472410	1138590	1237700	1391920	1731190	0.999536	1.06529	0.823769	0.895475	1.00705	1.25251	1.09224	0.537273
Q8VDM1	Zinc finger CCCH-type with G patch domain-containing protein OS=Mus musculus OX=10090 GN=Zgpat PE=1 SV=1	Zgpat	264555	237254	279753	230137		234022	1.11498	0.99992	1.17903	0.969925		0.986298	0.89083	0.168792
Q8C050	Ribosomal protein S6 kinase alpha-5 OS=Mus musculus OX=10090 GN=Rps6ka5 PE=1 SV=2	Rps6ka5	781331	791024	743346	856795	808734	932451	0.956935	0.968806	0.910413	1.04936	0.990497	1.14202	1.1219	0.0668783
Q9QZC2	Plexin-C1 OS=Mus musculus OX=10090 GN=Plxnc1 PE=1 SV=1	Plxnc1	992428	1023500	930725	980053	1015510	922235	1.03871	1.07123	0.97413	1.02576	1.06287	0.965244	0.990208	0.816188
Q9CXD6	Mitochondrial calcium uniporter regulator 1 OS=Mus musculus OX=10090 GN=Mcur1 PE=1 SV=1	Mcur1	619419	631155	725727	641900	664431	571304	0.993058	1.01187	1.16349	1.0291	1.06522	0.91592	0.950075	0.495243
Q9D8M7	PHD finger protein 10 OS=Mus musculus OX=10090 GN=Phf10 PE=1 SV=4	Phf10	1352290	1473250	1303510	1313770	1509510	1415930	0.98615	1.07436	0.950577	0.95806	1.1008	1.03256	1.02668	0.655292
Q8VEH6	Zinc-regulated GTPase metalloprotein activator 1 OS=Mus musculus OX=10090 GN=Zng1 PE=1 SV=1	Zng1	606738	625456	545392	444764	611192	738392	1.03938	1.07144	0.934288	0.761906	1.04701	1.26491	1.00943	0.950163
Q61830	Macrophage mannose receptor 1 OS=Mus musculus OX=10090 GN=Mrc1 PE=1 SV=2	Mrc1	24513300	23387500	24630000	22785200	22635300	22939000	1.07638	1.02694	1.0815	1.0005	0.993915	1.00725	0.942489	0.0254252
Q921X9	Protein disulfide-isomerase A5 OS=Mus musculus OX=10090 GN=Pdia5 PE=1 SV=1	Pdia5	1045790	1058460	975991	1182050	1148360	1043180	0.978739	0.990596	0.913415	1.10626	1.07473	0.976296	1.09524	0.118193
Q91VU6	DDB1- and CUL4-associated factor 11 OS=Mus musculus OX=10090 GN=Dcaf11 PE=1 SV=1	Dcaf11	979351	907373	1036030	890281	1089230	825026	1.05476	0.97724	1.1158	0.958832	1.1731	0.888552	0.959553	0.635404
Q8CGC6	RNA-binding protein 28 OS=Mus musculus OX=10090 GN=Rbm28 PE=1 SV=4	Rbm28	1092050	972282	1006030	1117790	1185740	1075690	1.02192	0.90984	0.94142	1.046	1.10959	1.00661	1.10059	0.0972167
Q8BFV2	PCI domain-containing protein 2 OS=Mus musculus OX=10090 GN=Pcid2 PE=1 SV=1	Pcid2	1448940	1285690	1382790	1426600	1321860	1286220	1.09261	0.969504	1.04272	1.07576	0.996778	0.969903	0.979905	0.688903
Q4PZA2	Endothelin-converting enzyme 1 OS=Mus musculus OX=10090 GN=Ece1 PE=1 SV=1	Ece1	1016760	920080	889012	1007080	1016190	1080140	1.03526	0.936818	0.905185	1.0254	1.03468	1.09979	1.09822	0.107614
Q5SSW2	Proteasome activator complex subunit 4 OS=Mus musculus OX=10090 GN=Psme4 PE=1 SV=1	Psme4	929195	856528	836106	891614	873737	829977	1.09307	1.00759	0.983566	1.04886	1.02783	0.976356	0.989892	0.815202
P31725	Protein S100-A9 OS=Mus musculus OX=10090 GN=S100a9 PE=1 SV=3	S100a9	1024820	1115040	1458350	1767630	1631360	1276880	0.728601	0.792744	1.03682	1.25671	1.15982	0.907805	1.2995	0.141437
Q6NWW9	Fibronectin type III domain-containing protein 3B OS=Mus musculus OX=10090 GN=Fndc3b PE=1 SV=1	Fndc3b	1544330	1681920	1511280	1742430	1673330	1691840	0.949704	1.03432	0.929379	1.07153	1.02903	1.04042	1.07811	0.0940265
Q6GYP7	Ral GTPase-activating protein subunit alpha-1 OS=Mus musculus OX=10090 GN=Ralgapa1 PE=1 SV=1	Ralgapa1	774459	785883	789970	811533	760892	787214	1.00683	1.02168	1.02699	1.05502	0.989188	1.02341	1.00397	0.860884
P70227	Inositol 1,4,5-trisphosphate receptor type 3 OS=Mus musculus OX=10090 GN=Itpr3 PE=1 SV=3	Itpr3	891340	938219	899307	933471	919404	920023	0.990086	1.04216	0.998935	1.03688	1.02126	1.02195	1.01614	0.382719
Q91WG4	Elongator complex protein 2 OS=Mus musculus OX=10090 GN=Elp2 PE=1 SV=1	Elp2	1758670	1906990	1888780	1698250	1856030	1574490	1.02157	1.10772	1.09714	0.98647	1.07812	0.914581	0.923364	0.206194
O89109	Intermediate conductance calcium-activated potassium channel protein 4 OS=Mus musculus OX=10090 GN=Kcnn4 PE=2 SV=1	Kcnn4	692765	703435	616983	668810	587472	675902	1.08286	1.09954	0.964408	1.04542	0.91828	1.0565	0.959766	0.536113
Q64339	Ubiquitin-like protein ISG15 OS=Mus musculus OX=10090 GN=Isg15 PE=1 SV=4	Isg15	67352500	72246300	73532500	82044400	79132000	69288100	0.918733	0.985488	1.00303	1.11914	1.07941	0.945136	1.08133	0.258324
Q8R3Q2	Serine/threonine-protein phosphatase 6 regulatory subunit 2 OS=Mus musculus OX=10090 GN=Ppp6r2 PE=1 SV=1	Ppp6r2		64740.7		32685.9	57665.6	81863.5		1.12704		0.569014	1.00387	1.42512	0.886691
O88696	ATP-dependent Clp protease proteolytic subunit, mitochondrial OS=Mus musculus OX=10090 GN=Clpp PE=1 SV=1	Clpp	1382620	1425470	1427370	1533290	1545820	1405140	0.962646	0.992481	0.993803	1.06755	1.07627	0.978326	1.05874	0.156123
Q8BR63	Protein FAM177A1 OS=Mus musculus OX=10090 GN=Fam177a1 PE=1 SV=1	Fam177a1	1808350	1727670	1770350	1977590	1895890	2007220	0.974301	0.930833	0.953828	1.06548	1.02147	1.08145	1.10823	0.00893478
Q922M3	BTB/POZ domain-containing adapter for CUL3-mediated RhoA degradation protein 3 OS=Mus musculus OX=10090 GN=Kctd10 PE=1 SV=1	Kctd10	495262	464162	495547	538080	637714	490628	0.951418	0.891674	0.951966	1.03367	1.22507	0.942516	1.14533	0.178098
Q80YV3	Transformation/transcription domain-associated protein OS=Mus musculus OX=10090 GN=Trrap PE=1 SV=2	Trrap	514066	457814	517526	546085	550751	560176	0.984136	0.876447	0.99076	1.04543	1.05437	1.07241	1.11253	0.0557659
Q80X95	Ras-related GTP-binding protein A OS=Mus musculus OX=10090 GN=Rraga PE=1 SV=1	Rraga	7689350	7548900	7790190	7187660	7852060	7407060	1.04009	1.02109	1.05373	0.972225	1.06209	1.0019	0.974742	0.395249
Q9DC51	Guanine nucleotide-binding protein G(i) subunit alpha-3 OS=Mus musculus OX=10090 GN=Gnai3 PE=1 SV=3	Gnai3	3135760	3350940	3269160	2945900	3104370	2702210	1.05615	1.12862	1.10108	0.992201	1.04558	0.910125	0.897151	0.070596
Q8VH37	Histone deacetylase 8 OS=Mus musculus OX=10090 GN=Hdac8 PE=1 SV=2	Hdac8	393924	447814	419860	469407	512070	508079	0.85451	0.97141	0.910772	1.01825	1.1108	1.10214	1.18069	0.0227198
Q5SSK3	Transcription elongation factor, mitochondrial OS=Mus musculus OX=10090 GN=Tefm PE=1 SV=1	Tefm	958334	926543	775670	815862	815443	916387	1.13499	1.09734	0.918655	0.966256	0.96576	1.08531	0.957582	0.62201
Q9D1P4	Cysteine and histidine-rich domain-containing protein 1 OS=Mus musculus OX=10090 GN=Chordc1 PE=1 SV=1	Chordc1	2930640	2782550	2424700	2616670	2849980	2629260	1.10672	1.0508	0.915659	0.988154	1.07626	0.992909	0.994841	0.966745
Q8R2S9	Actin-related protein 8 OS=Mus musculus OX=10090 GN=Actr8 PE=2 SV=1	Actr8	352715	399123	456449	410112	428596	422696	0.868781	0.98309	1.12429	1.01016	1.05569	1.04115	1.04396	0.556767
Q811D0	Disks large homolog 1 OS=Mus musculus OX=10090 GN=Dlg1 PE=1 SV=1	Dlg1	1782740	1759260	1651270	1800950	1834500	1928640	1.00398	0.990761	0.929944	1.01424	1.03313	1.08615	1.0714	0.0915976
P62869	Elongin-B OS=Mus musculus OX=10090 GN=Elob PE=1 SV=1	Elob	14292900	13468300	12811400	15003600	15056700	13569000	1.02771	0.968416	0.921183	1.07881	1.08263	0.975657	1.07534	0.194131
Q9QXN3	Activating signal cointegrator 1 OS=Mus musculus OX=10090 GN=Trip4 PE=1 SV=2	Trip4	1000190	999764	931682	1206240	1093310	1197940	0.926713	0.926319	0.863238	1.11763	1.01299	1.10994	1.19302	0.0111791
P68040	Receptor of activated protein C kinase 1 OS=Mus musculus OX=10090 GN=Rack1 PE=1 SV=3	Rack1	32539100	32500200	32446500	29677200	31719500	29145100	1.07249	1.07121	1.06944	0.978161	1.04548	0.960623	0.928769	0.0443057
Q6PFR5	Transformer-2 protein homolog alpha OS=Mus musculus OX=10090 GN=Tra2a PE=1 SV=1	Tra2a	1350050	1301650	1428190	1312730	1321110	1412390	1.0188	0.982279	1.07777	0.99064	0.996964	1.06585	0.99175	0.831599
P47857	ATP-dependent 6-phosphofructokinase, muscle type OS=Mus musculus OX=10090 GN=Pfkm PE=1 SV=3	Pfkm	1970180	2019810	1927100	1833670	1989210	1885010	1.04391	1.07021	1.02109	0.971583	1.054	0.998785	0.964645	0.256215
Q8C0I1	Alkyldihydroxyacetonephosphate synthase, peroxisomal OS=Mus musculus OX=10090 GN=Agps PE=1 SV=1	Agps	3509740	3011230	3045360	2973600	3007030	3149480	1.15827	0.993751	1.00501	0.981333	0.992365	1.03938	0.9544	0.442943
P46638	Ras-related protein Rab-11B OS=Mus musculus OX=10090 GN=Rab11b PE=1 SV=3	Rab11b	12361700	13761500	13275400	12861800	12796600	12257000	0.985181	1.09674	1.058	1.02504	1.01984	0.976837	0.962354	0.343344
P33610	DNA primase large subunit OS=Mus musculus OX=10090 GN=Prim2 PE=1 SV=1	Prim2	756762	769144	654279	666526	728692	683095	1.09661	1.11455	0.948103	0.96585	1.05593	0.989859	0.953274	0.471655
Q3TDQ1	Dolichyl-diphosphooligosaccharide--protein glycosyltransferase subunit STT3B OS=Mus musculus OX=10090 GN=Stt3b PE=1 SV=2	Stt3b	4894900	4712830	5069670	4913970	5215000	4817530	1.00892	0.971395	1.04495	1.01285	1.0749	0.992975	1.01833	0.600858
P97467	Peptidyl-glycine alpha-amidating monooxygenase OS=Mus musculus OX=10090 GN=Pam PE=1 SV=2	Pam	109456	101513	127779	124554	106266	88543.1	1.02815	0.953539	1.20026	1.16997	0.998186	0.831709	0.942775	0.621263
Q9QUI0	Transforming protein RhoA OS=Mus musculus OX=10090 GN=Rhoa PE=1 SV=1	Rhoa	35712200	35274100	36776200	33653800	35735800	31514500	1.05913	1.04614	1.09069	0.998084	1.05983	0.934638	0.936356	0.155913
Q9Z2H5	Band 4.1-like protein 1 OS=Mus musculus OX=10090 GN=Epb41l1 PE=1 SV=2	Epb41l1	4192170	4508850	4345710	4523310	4458810	4454130	0.964793	1.03767	1.00013	1.041	1.02616	1.02508	1.02986	0.239384
O35385	Serine/threonine-protein phosphatase with EF-hands 2 OS=Mus musculus OX=10090 GN=Ppef2 PE=2 SV=1	Ppef2	1431610	1644620	1625640	1394180	1457210	1285550	1.01249	1.16314	1.14971	0.986015	1.03059	0.909188	0.87985	0.0915499
P59481	VIP36-like protein OS=Mus musculus OX=10090 GN=Lman2l PE=1 SV=1	Lman2l	2014210	2045150	2088070	2015790	1945040	2122230	1.01015	1.02567	1.04719	1.01094	0.97546	1.06432	0.989529	0.706861
Q69ZS7	HBS1-like protein OS=Mus musculus OX=10090 GN=Hbs1l PE=1 SV=2	Hbs1l	1320890	1286600	1258980	1341840	1460220	1365540	0.994838	0.969012	0.94821	1.01062	1.09977	1.02847	1.07788	0.0635403
Q8CHK3	Lysophospholipid acyltransferase 7 OS=Mus musculus OX=10090 GN=Mboat7 PE=1 SV=1	Mboat7	1241840	1110980	804060	846771	1126570	1037700	1.24223	1.11133	0.804311	0.847035	1.12692	1.03802	0.953803	0.819176
Q3ULF4	Paraplegin OS=Mus musculus OX=10090 GN=Spg7 PE=1 SV=1	Spg7	164869	289584	121296	143509	177235	285410	0.841312	1.47772	0.618963	0.732314	0.904415	1.45642	1.05281	0.828613
Q8BIW9	Chromosome transmission fidelity protein 18 homolog OS=Mus musculus OX=10090 GN=Chtf18 PE=1 SV=2	Chtf18	301194		324438	366358	264885	325053	0.966687		1.04129	1.17583	0.850153	1.04326	1.01902	0.937307
Q9D4V0	Ethanolamine kinase 1 OS=Mus musculus OX=10090 GN=Etnk1 PE=1 SV=2	Etnk1	368982	432189	428684	415411	423571	351401	0.93835	1.09909	1.09018	1.05642	1.07717	0.89364	0.967905	0.691658
Q9D0B5	Thiosulfate sulfurtransferase/rhodanese-like domain-containing protein 3 OS=Mus musculus OX=10090 GN=Tstd3 PE=1 SV=1	Tstd3	831161	889691	915154	1003770	951920	942856	0.905723	0.969504	0.997251	1.09382	1.03732	1.02744	1.0996	0.0509324
Q9EQ32	Phosphoinositide 3-kinase adapter protein 1 OS=Mus musculus OX=10090 GN=Pik3ap1 PE=1 SV=1	Pik3ap1	6839730	6964210	6346050	7821760	7893650	7548360	0.942941	0.960102	0.874881	1.07833	1.08824	1.04063	1.15453	0.0102399
Q9ESX4	Zinc finger CCHC domain-containing protein 17 OS=Mus musculus OX=10090 GN=Zcchc17 PE=1 SV=1	Zcchc17	168969	239634	126077	296711	221969	223462	0.77601	1.10055	0.579023	1.36268	1.01942	1.02627	1.38801	0.166266
Q9CYW4	Haloacid dehalogenase-like hydrolase domain-containing protein 3 OS=Mus musculus OX=10090 GN=Hdhd3 PE=1 SV=1	Hdhd3	392154	365594	411064	427468	330479	437947	1.01159	0.943079	1.06037	1.10269	0.852497	1.12972	1.02317	0.874599
Q9CRB9	MICOS complex subunit Mic19 OS=Mus musculus OX=10090 GN=Chchd3 PE=1 SV=1	Chchd3	9289400	9231750	8810310	10295000	10154700	10714100	0.952291	0.946381	0.903178	1.05538	1.041	1.09834	1.14022	0.00480721
P38060	Hydroxymethylglutaryl-CoA lyase, mitochondrial OS=Mus musculus OX=10090 GN=Hmgcl PE=1 SV=2	Hmgcl	7070350	7825550	7550170	7291190	7972340	8270230	0.934343	1.03414	0.997751	0.963527	1.05354	1.09291	1.04846	0.382686
Q9CRT8	Exportin-T OS=Mus musculus OX=10090 GN=Xpot PE=1 SV=3	Xpot	1680110	1667770	1719210	1684550	1690650	1702180	1.01361	1.00616	1.0372	1.01629	1.01997	1.02692	1.00203	0.83803
Q3TYS2	Cytochrome b-245 chaperone 1 OS=Mus musculus OX=10090 GN=Cybc1 PE=1 SV=2	Cybc1	4178640	4447110	4325850	3928680	4226500	4252180	1.01576	1.08102	1.05154	0.954999	1.02739	1.03364	0.957979	0.237485
Q8BHS6	Armadillo repeat-containing X-linked protein 3 OS=Mus musculus OX=10090 GN=Armcx3 PE=1 SV=1	Armcx3	1582870	1328390	1363420	1440980	1387380	1283260	1.16272	0.975787	1.00152	1.05849	1.01912	0.942636	0.961854	0.596135
Q8BH02	Torsin-4A OS=Mus musculus OX=10090 GN=Tor4a PE=2 SV=1	Tor4a	4658440	4694660	4651160	4736390	4657620	4941330	1.00257	1.01037	1.001	1.01935	1.00239	1.06345	1.02364	0.265419
Q9CWX9	Probable ATP-dependent RNA helicase DDX47 OS=Mus musculus OX=10090 GN=Ddx47 PE=2 SV=2	Ddx47	1659800	1607280	1491740	1559450	1772540	1646210	1.03609	1.0033	0.93118	0.973446	1.10646	1.0276	1.0461	0.41136
Q8CAS9	Protein mono-ADP-ribosyltransferase PARP9 OS=Mus musculus OX=10090 GN=Parp9 PE=1 SV=2	Parp9	4245610	4598660	4645170	4779160	4880500	4525550	0.931672	1.00915	1.01935	1.04876	1.07099	0.993103	1.05158	0.235591
Q9QYI4	DnaJ homolog subfamily B member 12 OS=Mus musculus OX=10090 GN=Dnajb12 PE=1 SV=2	Dnajb12	949277	945113	853103	1022900	942805	1053920	0.992665	0.988311	0.892095	1.06965	0.985897	1.10209	1.09905	0.121519
Q501J7	Phosphatase and actin regulator 4 OS=Mus musculus OX=10090 GN=Phactr4 PE=1 SV=2	Phactr4	653596	516918	594587	758666	597481	708164	1.01933	0.806175	0.927306	1.1832	0.931819	1.10444	1.16951	0.187501
Q60790	Ras GTPase-activating protein 3 OS=Mus musculus OX=10090 GN=Rasa3 PE=1 SV=2	Rasa3	1032930	1021720	975210	1054860	1065470	1110750	0.999649	0.9888	0.943788	1.02087	1.03114	1.07496	1.06641	0.0531093
P35294	Ras-related protein Rab-19 OS=Mus musculus OX=10090 GN=Rab19 PE=1 SV=3	Rab19	725622	679933	807382	710999	825583	680696	1.0023	0.939191	1.11524	0.982103	1.14038	0.940245	1.00196	0.990072
Q6DFW0	Guanine nucleotide exchange factor C9orf72 homolog OS=Mus musculus OX=10090 GN=C9orf72 PE=1 SV=2	C9orf72	707774	828837	918740	885571	909826	778125	0.855105	1.00137	1.10999	1.06991	1.09922	0.9401	1.04813	0.604954
Q9CQ86	Migration and invasion enhancer 1 OS=Mus musculus OX=10090 GN=Mien1 PE=1 SV=1	Mien1	4349540	4566720	4664350	4068210	4209310	3749140	1.06032	1.11327	1.13707	0.991743	1.02614	0.91396	0.885576	0.0380628
Q3UKJ7	WD40 repeat-containing protein SMU1 OS=Mus musculus OX=10090 GN=Smu1 PE=2 SV=2	Smu1	13804600	14992400	14525800	14646700	15161300	14795200	0.956608	1.03892	1.00658	1.01496	1.05062	1.02525	1.02955	0.320767
Q8BIW1	Exopolyphosphatase PRUNE1 OS=Mus musculus OX=10090 GN=Prune1 PE=1 SV=1	Prune1	3531160	3494420	3018460	3372940	3325270	3439540	1.06945	1.05832	0.91417	1.02153	1.00709	1.0417	1.00933	0.831516
Q6PD10	Inositol hexakisphosphate kinase 1 OS=Mus musculus OX=10090 GN=Ip6k1 PE=2 SV=1	Ip6k1	228209	238961	208774	222467	230893	242173	1.01393	1.0617	0.927582	0.98842	1.02586	1.07597	1.02898	0.561041
P61027	Ras-related protein Rab-10 OS=Mus musculus OX=10090 GN=Rab10 PE=1 SV=1	Rab10	7995430	8927280	8563120	7957540	8205380	7036160	1.02062	1.13957	1.09308	1.01578	1.04742	0.898168	0.910274	0.169859
Q8CC12	Codanin-1 OS=Mus musculus OX=10090 GN=Cdan1 PE=1 SV=2	Cdan1	240974	184136	287892	285419	341208	254695	0.894962	0.683869	1.06921	1.06003	1.26722	0.945921	1.23607	0.227469
P10833	Ras-related protein R-Ras OS=Mus musculus OX=10090 GN=Rras PE=1 SV=1	Rras	4619370	4627730	5176780	4946770	4223040	4517020	1.01436	1.0162	1.13676	1.08625	0.927332	0.991886	0.948901	0.421207
Q8BIP0	Aspartate--tRNA ligase, mitochondrial OS=Mus musculus OX=10090 GN=Dars2 PE=1 SV=1	Dars2	632795	681143	753579	710718	695959	784716	0.901072	0.969917	1.07306	1.01203	0.991015	1.1174	1.05992	0.397385
Q9EST4	Proteasome assembly chaperone 2 OS=Mus musculus OX=10090 GN=Psmg2 PE=1 SV=1	Psmg2	1422230	1652230	1621560	1320640	1428530	1254460	1.02679	1.19284	1.17069	0.953443	1.03134	0.905664	0.852558	0.0583455
Q6PEB6	MOB-like protein phocein OS=Mus musculus OX=10090 GN=Mob4 PE=1 SV=1	Mob4	1247540	1249910	1264750	1253560	1145340	1246910	1.03598	1.03795	1.05027	1.04098	0.951112	1.03546	0.969063	0.336554
Q8BIZ6	Smad nuclear-interacting protein 1 OS=Mus musculus OX=10090 GN=Snip1 PE=1 SV=1	Snip1	113300	81059.1	106679	111840	100401	85678.7	1.15975	0.829731	1.09198	1.14481	1.02772	0.877018	0.989641	0.964719
Q76KJ5	DNA-directed RNA polymerase I subunit RPA34 OS=Mus musculus OX=10090 GN=Polr1g PE=1 SV=2	Polr1g	265146	318158	373862	365673	471240	461936	0.686113	0.823292	0.967436	0.946245	1.21942	1.19534	1.35697	0.074042
P62880	Guanine nucleotide-binding protein G(I)/G(S)/G(T) subunit beta-2 OS=Mus musculus OX=10090 GN=Gnb2 PE=1 SV=3	Gnb2	65960300	67915100	69823100	60112000	66323000	59943500	1.0499	1.08101	1.11138	0.956808	1.05567	0.954126	0.914972	0.0728732
Q9DBE8	Alpha-1,3/1,6-mannosyltransferase ALG2 OS=Mus musculus OX=10090 GN=Alg2 PE=1 SV=2	Alg2	2043060	2177950	2050020	2056690	2034340	2104010	1.00505	1.07141	1.00848	1.01176	1.00076	1.03504	0.987882	0.633615
Q99L48	60S ribosomal export protein NMD3 OS=Mus musculus OX=10090 GN=Nmd3 PE=1 SV=1	Nmd3	424419	391722	485942	403603	479955	379739	1.01748	0.939094	1.16497	0.967577	1.15062	0.910367	0.970212	0.756778
Q91WG2	Rab GTPase-binding effector protein 2 OS=Mus musculus OX=10090 GN=Rabep2 PE=1 SV=3	Rabep2	1257160	1192500	1105550	1426670	1332710	1504590	0.956264	0.90708	0.840941	1.0852	1.01373	1.14447	1.19936	0.0237498
Q9DC40	Telomere length regulation protein TEL2 homolog OS=Mus musculus OX=10090 GN=Telo2 PE=1 SV=2	Telo2	789406		873991	837114	830136	721577	0.995432		1.10209	1.05559	1.04679	0.9099	0.957409	0.584357
Q99PP9	Tripartite motif-containing protein 16 OS=Mus musculus OX=10090 GN=Trim16 PE=1 SV=2	Trim16	295886	334034	295617	368332	344127	383971	0.871952	0.984371	0.871159	1.08544	1.01411	1.13153	1.18464	0.0300935
Q3UQN2	F-BAR domain only protein 2 OS=Mus musculus OX=10090 GN=Fcho2 PE=1 SV=1	Fcho2	2730760	3264910	2927680	3301690	3145330	3167670	0.890785	1.06503	0.955021	1.07702	1.02602	1.03331	1.07748	0.227524
Q9ERL7	Glia maturation factor gamma OS=Mus musculus OX=10090 GN=Gmfg PE=1 SV=1	Gmfg	13147500	13976000	14365500	14038400	13449100	13575300	0.976202	1.03772	1.06664	1.04235	0.998596	1.00797	0.989727	0.754022
Q8BUH8	Sentrin-specific protease 7 OS=Mus musculus OX=10090 GN=Senp7 PE=1 SV=1	Senp7	295522	367552	319432	362927	356923	484965	0.800657	0.995808	0.865436	0.983277	0.96701	1.31391	1.22627	0.169498
Q9D4H2	GRIP and coiled-coil domain-containing protein 1 OS=Mus musculus OX=10090 GN=Gcc1 PE=1 SV=2	Gcc1	974791	846865	823898	977692	934341	1161080	1.01862	0.884944	0.860944	1.02165	0.976353	1.21329	1.16161	0.153429
O09172	Glutamate--cysteine ligase regulatory subunit OS=Mus musculus OX=10090 GN=Gclm PE=1 SV=1	Gclm	1956320	1783070	1950530	1828950	1801090	1606890	1.11021	1.01189	1.10693	1.03793	1.02212	0.911912	0.920387	0.17562
Q80YD1	ATP-dependent RNA helicase SUPV3L1, mitochondrial OS=Mus musculus OX=10090 GN=Supv3l1 PE=1 SV=1	Supv3l1	1134310	1265740	1381770	1308140	1442950	1304310	0.875793	0.97727	1.06686	1.01001	1.11409	1.00705	1.07234	0.336992
Q64008	Ras-related protein Rab-34 OS=Mus musculus OX=10090 GN=Rab34 PE=1 SV=2	Rab34	1234190	1155660	1379880	1482220	1435000	1475510	0.903096	0.845633	1.0097	1.08459	1.05004	1.07968	1.16526	0.0419936
Q920R0	Alsin OS=Mus musculus OX=10090 GN=Als2 PE=1 SV=3	Als2	276845	157702	215599	230823	231107	217091	1.26558	0.720925	0.985597	1.05519	1.05649	0.992418	1.04441	0.695371
Q9WTX5	S-phase kinase-associated protein 1 OS=Mus musculus OX=10090 GN=Skp1 PE=1 SV=3	Skp1	8510540	9855240	9266970	8859210	8816420	9085160	0.962243	1.11428	1.04777	1.00167	0.996827	1.02721	0.968445	0.524128
Q8C5K5	Uncharacterized protein CXorf38 homolog OS=Mus musculus OX=10090 PE=1 SV=1	--	1816210	1693140	1265350	1708000	1800490	1716610	1.09543	1.0212	0.763182	1.03016	1.08595	1.03535	1.09433	0.414956
P10711	Transcription elongation factor A protein 1 OS=Mus musculus OX=10090 GN=Tcea1 PE=1 SV=2	Tcea1	5452830	5587180	5257520	5972130	6111330	6087600	0.951296	0.974734	0.917222	1.04189	1.06618	1.06204	1.11496	0.00460775
O35704	Serine palmitoyltransferase 1 OS=Mus musculus OX=10090 GN=Sptlc1 PE=1 SV=2	Sptlc1	2673170	2667330	2478100	2629570	2855380	2560410	1.02621	1.02397	0.951328	1.00948	1.09616	0.982927	1.029	0.532359
Q80W54	CAAX prenyl protease 1 homolog OS=Mus musculus OX=10090 GN=Zmpste24 PE=1 SV=2	Zmpste24	3637650	4033190	3631640	4072320	3867790	4209560	0.938051	1.04005	0.936501	1.05014	0.997397	1.08553	1.07496	0.161807
Q99J95	Cyclin-dependent kinase 9 OS=Mus musculus OX=10090 GN=Cdk9 PE=1 SV=1	Cdk9	2060030	2134090	2060230	2353260	2196500	2224010	0.955113	0.989451	0.955206	1.09107	1.01839	1.03114	1.08305	0.0305931
Q3TCX3	KH homology domain-containing protein 4 OS=Mus musculus OX=10090 GN=Khdc4 PE=1 SV=1	Khdc4	379452	411104	375671	411806	379862	477308	0.94049	1.01894	0.931118	1.02068	0.941506	1.18303	1.0881	0.328893
Q9QZ88	Vacuolar protein sorting-associated protein 29 OS=Mus musculus OX=10090 GN=Vps29 PE=1 SV=1	Vps29	12743300	12467900	12884300	11969100	12557800	11984700	1.052	1.02927	1.06364	0.988089	1.03669	0.989377	0.958423	0.0826803
Q64516	Glycerol kinase OS=Mus musculus OX=10090 GN=Gk PE=1 SV=2	Gk	2885650	2711270	2902640	2833250	2785500	2553360	1.06537	1.00099	1.07165	1.04603	1.0284	0.942694	0.961474	0.363738
Q9CZU4	GTPase Era, mitochondrial OS=Mus musculus OX=10090 GN=Eral1 PE=2 SV=1	Eral1	230087	178062	181042	214451	192668	199835	1.17096	0.906192	0.921357	1.09138	0.980524	1.017	1.03015	0.707229
Q9CRD0	OCIA domain-containing protein 1 OS=Mus musculus OX=10090 GN=Ociad1 PE=1 SV=1	Ociad1	4233500	3740610	3683540	4799160	4587190	4405050	0.990838	0.875479	0.862122	1.12323	1.07362	1.03099	1.18303	0.0284729
Q6NXI6	Regulation of nuclear pre-mRNA domain-containing protein 2 OS=Mus musculus OX=10090 GN=Rprd2 PE=1 SV=1	Rprd2	296258	294514	382276	323811	356092	304429	0.924018	0.918579	1.19231	1.00996	1.11064	0.949503	1.0116	0.869585
Q8K3A0	Iron-sulfur cluster co-chaperone protein HscB OS=Mus musculus OX=10090 GN=Hscb PE=1 SV=2	Hscb	1059730	902944	881948	1063590	1030980	1125690	1.0479	0.892867	0.872105	1.05172	1.01947	1.11313	1.13205	0.115247
P97493	Thioredoxin, mitochondrial OS=Mus musculus OX=10090 GN=Txn2 PE=1 SV=1	Txn2	566977	754187	746027	918399	964990	999805	0.665354	0.885047	0.875471	1.07775	1.13243	1.17328	1.39474	0.0242896
Q6XQH0	Galactose-3-O-sulfotransferase 2 OS=Mus musculus OX=10090 GN=Gal3st2 PE=2 SV=1	Gal3st2	415288	617314	554330	629625	598267	695831	0.701897	1.04335	0.936898	1.06416	1.01116	1.17606	1.21223	0.18173
P51163	Uroporphyrinogen-III synthase OS=Mus musculus OX=10090 GN=Uros PE=1 SV=1	Uros	1042940	912686	869210	1021530	771803	868024	1.17381	1.02721	0.978278	1.14971	0.868648	0.976943	0.942128	0.553136
Q8K224	RNA cytidine acetyltransferase OS=Mus musculus OX=10090 GN=Nat10 PE=1 SV=1	Nat10	2040110	2004860	1902060	1914490	1969990	2071330	1.04793	1.02982	0.977018	0.983402	1.01191	1.06397	1.00148	0.966714
O70481	E3 ubiquitin-protein ligase UBR1 OS=Mus musculus OX=10090 GN=Ubr1 PE=1 SV=2	Ubr1	608969	614406	658730	574389	632027	592447	1.0191	1.0282	1.10237	0.961231	1.05769	0.991451	0.955772	0.293151
P42230	Signal transducer and activator of transcription 5A OS=Mus musculus OX=10090 GN=Stat5a PE=1 SV=1	Stat5a	4221620	3829720	4060880	4002280	3762210	3610170	1.11038	1.0073	1.0681	1.05269	0.989543	0.949553	0.939106	0.201615
Q8BTG3	T-complex protein 11-like protein 1 OS=Mus musculus OX=10090 GN=Tcp11l1 PE=1 SV=1	Tcp11l1	936221	1035910	896667	954710	1009620		0.98381	1.08857	0.942246	1.00324	1.06094		1.02708	0.66572
Q9D7J4	Cytochrome c oxidase assembly protein COX20, mitochondrial OS=Mus musculus OX=10090 GN=Cox20 PE=1 SV=1	Cox20	327631	362124	296787	432736	421004	457066	0.834344	0.922184	0.755797	1.102	1.07213	1.16396	1.32869	0.00999784
P97426	Eosinophil cationic protein 1 OS=Mus musculus OX=10090 GN=Ear1 PE=2 SV=1	Ear1	1586830	1666460	1772030	1638500	1736260	1664210	0.963737	1.0121	1.07622	0.995118	1.05449	1.01073	1.00272	0.929251
P55937	Golgin subfamily A member 3 OS=Mus musculus OX=10090 GN=Golga3 PE=1 SV=3	Golga3	1324940	1319360	1276420	1576580	1497210	1612750	0.915196	0.911342	0.881681	1.08902	1.03419	1.114	1.19533	0.00204081
Q9JI39	ATP-binding cassette sub-family B member 10, mitochondrial OS=Mus musculus OX=10090 GN=Abcb10 PE=1 SV=1	Abcb10	328917	358677		341706	430719	369888	0.904925	0.986801		0.94011	1.18501	1.01765	1.10755	0.369573
Q9CZ91	Serum response factor-binding protein 1 OS=Mus musculus OX=10090 GN=Srfbp1 PE=1 SV=1	Srfbp1	136218		127616	145673	154504	168380	0.927797		0.869208	0.992196	1.05235	1.14686	1.18397	0.0668735
Q64105	Sepiapterin reductase OS=Mus musculus OX=10090 GN=Spr PE=1 SV=1	Spr	7543630	7936690	7971320	7663120	7746130	7573610	0.996607	1.04853	1.05311	1.01239	1.02336	1.00057	0.980011	0.350352
Q3UFS4	G patch domain-containing protein 11 OS=Mus musculus OX=10090 GN=Gpatch11 PE=1 SV=2	Gpatch11	327480	266119	257081	271665	329205	280806	1.14927	0.93393	0.902211	0.953393	1.15533	0.985473	1.03644	0.712255
P35979	60S ribosomal protein L12 OS=Mus musculus OX=10090 GN=Rpl12 PE=1 SV=2	Rpl12	24049300	26134300	23603600	25707600	24913500	28019800	0.954952	1.03774	0.937254	1.0208	0.989267	1.11261	1.06578	0.248753
Q99PG4	Regulator of G-protein signaling 18 OS=Mus musculus OX=10090 GN=Rgs18 PE=1 SV=1	Rgs18	1695080	1558050	1782290	1650530	1735520	1577980	1.03888	0.954894	1.09233	1.01157	1.06366	0.967109	0.985822	0.791977
Q9DA08	SAGA-associated factor 29 OS=Mus musculus OX=10090 GN=Sgf29 PE=1 SV=1	Sgf29	218273			150448	225455	125280	1.26555			0.872296	1.30719	0.726372	0.765376
P10639	Thioredoxin OS=Mus musculus OX=10090 GN=Txn PE=1 SV=3	Txn	184025000	191430000	181403000	174682000	176882000	171451000	1.05253	1.09488	1.03753	0.999092	1.01167	0.980612	0.939225	0.0276133
Q99JP4	Anaphase-promoting complex subunit CDC26 OS=Mus musculus OX=10090 GN=Cdc26 PE=1 SV=1	Cdc26	873476	857885	876571	915193	802131	876870	1.02748	1.00914	1.03112	1.07656	0.943559	1.03148	0.994732	0.872613
Q9D142	Uridine diphosphate glucose pyrophosphatase NUDT14 OS=Mus musculus OX=10090 GN=Nudt14 PE=1 SV=1	Nudt14	1053500	1173450	1173710	1156310	1025430	997993	0.989508	1.10217	1.10242	1.08607	0.963143	0.937372	0.935034	0.304892
Q91VU7	Pseudouridylate synthase 7 homolog OS=Mus musculus OX=10090 GN=Pus7 PE=2 SV=2	Pus7	705588	696719	635199	746469	756292	793556	0.976696	0.964419	0.879261	1.03328	1.04688	1.09846	1.12702	0.0339484
Q3UHJ0	AP2-associated protein kinase 1 OS=Mus musculus OX=10090 GN=Aak1 PE=1 SV=2	Aak1	1629960	1658510	1607260	1548070	1701610	1474300	1.04188	1.06013	1.02737	0.989538	1.08768	0.942383	0.964918	0.433928
Q99M03	RWD domain-containing protein 2B OS=Mus musculus OX=10090 GN=Rwdd2b PE=2 SV=1	Rwdd2b	327055	273683	334108	309762	315783	263688	1.10504	0.924707	1.12887	1.04661	1.06695	0.890936	0.951208	0.59395
Q3TVP5	Inactive ubiquitin thioesterase OTULINL OS=Mus musculus OX=10090 GN=Otulinl PE=1 SV=1	Otulinl	2455100	2471870	2331790	2428260	2557370	2349110	1.02681	1.03382	0.975233	1.01558	1.06958	0.982476	1.01047	0.758746
Q8BVA5	Lipid droplet-associated hydrolase OS=Mus musculus OX=10090 GN=Ldah PE=1 SV=1	Ldah	1809180	1931680	2031720	1922370	1898090	2029930	0.949507	1.0138	1.0663	1.00891	0.996169	1.06536	1.01348	0.738719
Q9DCE5	p21-activated protein kinase-interacting protein 1 OS=Mus musculus OX=10090 GN=Pak1ip1 PE=1 SV=2	Pak1ip1	980477	907442	984185	906189	904654	864037	1.09299	1.01158	1.09713	1.01018	1.00847	0.963192	0.931331	0.0827942
Q00558	40-kDa huntingtin-associated protein OS=Mus musculus OX=10090 GN=F8a1 PE=1 SV=2	F8a1	543241	455080	400052	616277	610291	599612	0.987818	0.827508	0.727446	1.12063	1.10974	1.09032	1.30593	0.0367333
Q00941	Granulocyte-macrophage colony-stimulating factor receptor subunit alpha OS=Mus musculus OX=10090 GN=Csf2ra PE=2 SV=2	Csf2ra	1847750	1828330	1368980	1800190	1538200	1769500	1.1103	1.09863	0.822612	1.08172	0.924295	1.06328	1.01245	0.869733
Q61187	Tumor susceptibility gene 101 protein OS=Mus musculus OX=10090 GN=Tsg101 PE=1 SV=2	Tsg101	4665520	5104310	4339950	5187270	4695470	5247120	0.964587	1.05531	0.897276	1.07246	0.970779	1.08483	1.0723	0.294343
Q8BGD8	Cytochrome c oxidase assembly factor 6 homolog OS=Mus musculus OX=10090 GN=Coa6 PE=1 SV=1	Coa6	888180	1080020	1155880	891211	933685	674540	1.00114	1.21738	1.30288	1.00456	1.05243	0.760328	0.800055	0.152413
Q99K23	Ufm1-specific protease 2 OS=Mus musculus OX=10090 GN=Ufsp2 PE=1 SV=1	Ufsp2	2055110	1857520	1862850	1790900	1971860	1836900	1.10983	1.00313	1.00601	0.967151	1.06488	0.991992	0.969558	0.524398
Q9CR59	Growth arrest and DNA damage-inducible proteins-interacting protein 1 OS=Mus musculus OX=10090 GN=Gadd45gip1 PE=1 SV=1	Gadd45gip1	932388	1013920	856505	1005770	971745	866909	1.00682	1.09486	0.924882	1.08606	1.04932	0.936117	1.01485	0.830695
Q9Z2E1	Methyl-CpG-binding domain protein 2 OS=Mus musculus OX=10090 GN=Mbd2 PE=2 SV=2	Mbd2	1613220	1668030	1383030	1941910	1955410	2004170	0.89948	0.930041	0.771134	1.08275	1.09027	1.11746	1.26525	0.0151369
Q8C3R1	BRCA1-associated ATM activator 1 OS=Mus musculus OX=10090 GN=Brat1 PE=1 SV=1	Brat1	872620	906486	796411	886527	947407	811983	1.01713	1.0566	0.928298	1.03334	1.1043	0.946449	1.02733	0.6768
Q6ZPU9	KIF-binding protein OS=Mus musculus OX=10090 GN=Kifbp PE=1 SV=2	Kifbp	1291100	1205420	1066020	1275610	1292710	1335040	1.04178	0.972649	0.860168	1.02928	1.04308	1.07724	1.09567	0.177214
P24604	Tyrosine-protein kinase Tec OS=Mus musculus OX=10090 GN=Tec PE=1 SV=2	Tec	883172	904866	858451	932540	825557	778123	1.04876	1.07452	1.01941	1.10739	0.980345	0.924017	0.958334	0.460584
Q8JZM0	Dimethyladenosine transferase 1, mitochondrial OS=Mus musculus OX=10090 GN=Tfb1m PE=1 SV=1	Tfb1m	427996	397977	444948	401927	340652	355252	1.13092	1.0516	1.17571	1.06203	0.900123	0.938701	0.863807	0.0677012
P42567	Epidermal growth factor receptor substrate 15 OS=Mus musculus OX=10090 GN=Eps15 PE=1 SV=1	Eps15	3302710	3367790	3250940	3511090	3442780	3562230	0.978608	0.997892	0.963268	1.04035	1.02011	1.05551	1.05994	0.0148995
Q08122	Transducin-like enhancer protein 3 OS=Mus musculus OX=10090 GN=Tle3 PE=1 SV=3	Tle3	2754070	2605460	2627600	3037020	2870080	3160610	0.967342	0.915144	0.922921	1.06673	1.00809	1.11014	1.13529	0.0183639
Q80VL1	Tudor and KH domain-containing protein OS=Mus musculus OX=10090 GN=Tdrkh PE=1 SV=1	Tdrkh	431213	460394	412309	375491	417127	348731	1.10131	1.17584	1.05303	0.959001	1.06534	0.890656	0.875324	0.0917119
Q9EQH3	Vacuolar protein sorting-associated protein 35 OS=Mus musculus OX=10090 GN=Vps35 PE=1 SV=1	Vps35	38295300	38719700	39738600	38021000	39193300	37517000	1.01394	1.02518	1.05216	1.00668	1.03772	0.993335	0.982679	0.359884
P54731	FAS-associated factor 1 OS=Mus musculus OX=10090 GN=Faf1 PE=1 SV=2	Faf1	3910390	4208230	3774870	3917610	3769090	3959960	1.0187	1.09629	0.983392	1.02058	0.981886	1.03161	0.979247	0.598885
Q61249	Immunoglobulin-binding protein 1 OS=Mus musculus OX=10090 GN=Igbp1 PE=1 SV=1	Igbp1	2418910	2290340	2093530	2676880	2477430	2901700	0.968697	0.917209	0.838392	1.07201	0.992132	1.16204	1.18422	0.0531118
P35564	Calnexin OS=Mus musculus OX=10090 GN=Canx PE=1 SV=1	Canx	15691200	15105900	14796200	15949900	15738900	15837500	1.02297	0.98481	0.964619	1.03983	1.02608	1.03251	1.0424	0.0766333
Q99ME9	GTP-binding protein 4 OS=Mus musculus OX=10090 GN=Gtpbp4 PE=1 SV=3	Gtpbp4	1957070	2027990	2164670	2051160	2011010	2015480	0.98	1.01551	1.08395	1.02711	1.00701	1.00925	0.988279	0.734965
P63005	Platelet-activating factor acetylhydrolase IB subunit beta OS=Mus musculus OX=10090 GN=Pafah1b1 PE=1 SV=2	Pafah1b1	13444500	13756000	13753200	12551000	12760500	11714800	1.07091	1.09573	1.0955	0.999743	1.01643	0.933136	0.904101	0.0204614
Q8R3I3	Conserved oligomeric Golgi complex subunit 6 OS=Mus musculus OX=10090 GN=Cog6 PE=1 SV=2	Cog6	1064630	1256400	1099040	1216300	1145700	1271860	0.913426	1.07796	0.942949	1.04356	0.982983	1.09122	1.06251	0.350933
Q922R0	cAMP-dependent protein kinase catalytic subunit PRKX OS=Mus musculus OX=10090 GN=Prkx PE=1 SV=1	Prkx	1779420	1836400	1852320	1823620	1659570	1780250	1.01949	1.05213	1.06125	1.04481	0.950822	1.01996	0.962565	0.276229
Q99P31	Hsp70-binding protein 1 OS=Mus musculus OX=10090 GN=Hspbp1 PE=1 SV=1	Hspbp1	4709190	4736400	4801900	4678790	4793700	4464630	1.02461	1.03053	1.04478	1.018	1.043	0.9714	0.978216	0.358958
P53986	Monocarboxylate transporter 1 OS=Mus musculus OX=10090 GN=Slc16a1 PE=1 SV=1	Slc16a1	815681	820750	936785	771908	1041980	775084	0.964584	0.970578	1.1078	0.91282	1.23219	0.916576	1.00612	0.986297
Q80XR2	Calcium-transporting ATPase type 2C member 1 OS=Mus musculus OX=10090 GN=Atp2c1 PE=1 SV=2	Atp2c1	699920	700653	725005	687189	729500	719611	1.00269	1.00374	1.03863	0.984453	1.04507	1.0309	1.00504	0.832597
Q8CII9	Cytokine receptor-like factor 2 OS=Mus musculus OX=10090 GN=Crlf2 PE=1 SV=2	Crlf2	1864490	1727280	1763330	1895340	1770220	1965370	1.02873	0.953025	0.972915	1.04575	0.976717	1.08439	1.05151	0.262444
P08752	Guanine nucleotide-binding protein G(i) subunit alpha-2 OS=Mus musculus OX=10090 GN=Gnai2 PE=1 SV=5	Gnai2	56816300	56499700	58399800	53914900	53601400	49795100	1.07018	1.06422	1.10001	1.01553	1.00963	0.937932	0.916115	0.0328936
P35991	Tyrosine-protein kinase BTK OS=Mus musculus OX=10090 GN=Btk PE=1 SV=4	Btk	5088080	5307550	5073800	5006390	5212830	4480890	1.039	1.08382	1.03609	1.02232	1.06448	0.915012	0.950268	0.328616
Q3UQS2	Leucine-rich single-pass membrane protein 1 OS=Mus musculus OX=10090 GN=Lsmem1 PE=1 SV=1	Lsmem1	1777020	2080000	1566120	2196860	2025960	2178780	0.894481	1.04699	0.788322	1.10581	1.01979	1.09671	1.18042	0.116208
O55013	Trafficking protein particle complex subunit 3 OS=Mus musculus OX=10090 GN=Trappc3 PE=1 SV=1	Trappc3	5992310	6016210	5614560	6060270	5672970	5968760	1.03573	1.03986	0.970442	1.04748	0.980538	1.03166	1.00448	0.886331
Q9CXF4	TBC1 domain family member 15 OS=Mus musculus OX=10090 GN=Tbc1d15 PE=1 SV=1	Tbc1d15	2191170	2014020	2211730	2080700	2201810	2042800	1.05312	0.967979	1.063	1.00003	1.05823	0.981811	0.985724	0.726631
Q9WUD1	E3 ubiquitin-protein ligase CHIP OS=Mus musculus OX=10090 GN=Stub1 PE=1 SV=1	Stub1	1936340	2061970	2077850	2117870	2161850	2215910	0.93107	0.991478	0.999114	1.01836	1.0395	1.0655	1.06904	0.0606237
P15307	Proto-oncogene c-Rel OS=Mus musculus OX=10090 GN=Rel PE=1 SV=2	Rel	2139340	2271160	2294260	2443190	2287050	2105830	0.962288	1.02158	1.03197	1.09896	1.02873	0.947215	1.01958	0.727406
Q9CXT7	Transmembrane protein 192 OS=Mus musculus OX=10090 GN=Tmem192 PE=1 SV=1	Tmem192	2124700	2121440	2270880	2322300	2489930	2411480	0.929373	0.927947	0.993314	1.01581	1.08913	1.05481	1.10844	0.0268376
Q8K2C9	Very-long-chain (3R)-3-hydroxyacyl-CoA dehydratase 3 OS=Mus musculus OX=10090 GN=Hacd3 PE=1 SV=2	Hacd3	1861500	1812500	1844190	1848670	1864240	1830080	1.02746	1.00041	1.01791	1.02038	1.02897	1.01012	1.00449	0.658252
Q7TPV4	Myb-binding protein 1A OS=Mus musculus OX=10090 GN=Mybbp1a PE=1 SV=2	Mybbp1a	9035820	9202370	8594580	9222980	9735780	9219510	0.995713	1.01407	0.94709	1.01634	1.07285	1.01595	1.05014	0.146924
Q9CQF3	Cleavage and polyadenylation specificity factor subunit 5 OS=Mus musculus OX=10090 GN=Nudt21 PE=1 SV=1	Nudt21	3319370	3777860	3531010	3529320	3429410	3486550	0.964992	1.09828	1.02652	1.02603	0.996983	1.01359	0.982785	0.696762
Q8VCR7	Putative protein-lysine deacylase ABHD14B OS=Mus musculus OX=10090 GN=Abhd14b PE=1 SV=1	Abhd14b	4165640	3425720	3958530	3515190	3953590	3377860	1.14787	0.943977	1.0908	0.968631	1.08943	0.930789	0.939112	0.458284
Q8C4J7	Transducin beta-like protein 3 OS=Mus musculus OX=10090 GN=Tbl3 PE=2 SV=1	Tbl3	1112180	1131690	1122850	1127770	1112130	1135860	1.00726	1.02493	1.01692	1.02138	1.00722	1.02871	1.00269	0.754959
P45481	Histone lysine acetyltransferase CREBBP OS=Mus musculus OX=10090 GN=Crebbp PE=1 SV=3	Crebbp	841002	989803	719744	822563	790668	1056140	0.977088	1.14997	0.836209	0.955666	0.91861	1.22704	1.04659	0.742022
Q8VCT3	Aminopeptidase B OS=Mus musculus OX=10090 GN=Rnpep PE=1 SV=2	Rnpep	20816100	21144500	22238600	20469800	20106400	19008100	1.03974	1.05615	1.1108	1.02245	1.0043	0.949437	0.928116	0.0670807
P39689	Cyclin-dependent kinase inhibitor 1 OS=Mus musculus OX=10090 GN=Cdkn1a PE=1 SV=4	Cdkn1a	525093	649721	575191	1003370	891387	1094660	0.62435	0.772536	0.683918	1.19303	1.05988	1.30158	1.70823	0.0033424
Q3U5F4	Threonylcarbamoyl-AMP synthase OS=Mus musculus OX=10090 GN=Yrdc PE=1 SV=1	Yrdc	1070110	1097940	1079500	1095790	1065270	1089630	1.00577	1.03193	1.0146	1.02991	1.00122	1.02412	1.00097	0.937974
Q7TPM9	Myotubularin-related protein 10 OS=Mus musculus OX=10090 GN=Mtmr10 PE=1 SV=2	Mtmr10	924778	1008970	804232	845215	952532	935993	1.03265	1.12666	0.898044	0.943807	1.06364	1.04517	0.998451	0.98617
Q91YX0	Protein THEMIS2 OS=Mus musculus OX=10090 GN=Themis2 PE=1 SV=2	Themis2	5264740	5102660	5259410	5069250	5116830	4939140	1.05126	1.01889	1.05019	1.01222	1.02172	0.98624	0.967902	0.0911275
Q3UHD6	Sorting nexin-27 OS=Mus musculus OX=10090 GN=Snx27 PE=1 SV=2	Snx27	5914020	5956350	6368380	6256410	6306240	5858700	0.983806	0.990848	1.05939	1.04076	1.04905	0.974603	1.01001	0.778435
Q99J87	ATP-dependent RNA helicase DHX58 OS=Mus musculus OX=10090 GN=Dhx58 PE=1 SV=2	Dhx58	3412610	3450540	3566180	3527630	3563770	3280820	1.00297	1.01412	1.0481	1.03677	1.0474	0.964236	0.994524	0.847563
Q8VEK3	Heterogeneous nuclear ribonucleoprotein U OS=Mus musculus OX=10090 GN=Hnrnpu PE=1 SV=1	Hnrnpu	25005200	24374200	22995400	29208700	28436900	27202100	0.947311	0.923405	0.87117	1.10656	1.07732	1.03054	1.17234	0.0079117
Q9Z2X8	Kelch-like ECH-associated protein 1 OS=Mus musculus OX=10090 GN=Keap1 PE=1 SV=1	Keap1	2151090	2299760	2390470	2261900	2306910	2109210	0.975649	1.04308	1.08422	1.02591	1.04632	0.956654	0.97613	0.591335
Q9Z210	Peroxisomal membrane protein 11B OS=Mus musculus OX=10090 GN=Pex11b PE=1 SV=1	Pex11b	995370	1074310	1078330	1270720	1318340	1185010	0.853498	0.921186	0.924633	1.0896	1.13043	1.01611	1.19887	0.0112717
Q8BVI4	Dihydropteridine reductase OS=Mus musculus OX=10090 GN=Qdpr PE=1 SV=2	Qdpr	17341000	17391400	16137300	15721100	16737200	15022600	1.08899	1.09215	1.01339	0.987258	1.05107	0.943394	0.933383	0.156152
Q8VE19	GATOR complex protein MIOS OS=Mus musculus OX=10090 GN=Mios PE=1 SV=2	Mios	561903	572289	617281	578333	597675	669034	0.946329	0.96382	1.03959	0.973999	1.00657	1.12675	1.05342	0.388438
Q8K1R7	Serine/threonine-protein kinase Nek9 OS=Mus musculus OX=10090 GN=Nek9 PE=1 SV=2	Nek9	2774980	2668650	2653530	2591740	2612310	2601540	1.07208	1.031	1.02516	1.00128	1.00923	1.00507	0.963991	0.0626463
P17156	Heat shock-related 70 kDa protein 2 OS=Mus musculus OX=10090 GN=Hspa2 PE=1 SV=2	Hspa2	1114860	997764	1001340	1150730	1080060	995382	1.06789	0.955732	0.959157	1.10225	1.03456	0.95345	1.03603	0.563114
Q8VD57	Vesicle transport protein SFT2B OS=Mus musculus OX=10090 GN=Sft2d2 PE=1 SV=1	Sft2d2	1269210	1294140	1414980	1321440	1446080	1494540	0.930398	0.948673	1.03726	0.968686	1.06005	1.09558	1.07132	0.239469
Q8BGZ4	Cell division cycle protein 23 homolog OS=Mus musculus OX=10090 GN=Cdc23 PE=1 SV=2	Cdc23	1749670	1448780	1503350	1610420	1506680	1508210	1.14872	0.951178	0.987005	1.0573	0.989191	0.990196	0.983732	0.837689
Q9D7X3	Dual specificity protein phosphatase 3 OS=Mus musculus OX=10090 GN=Dusp3 PE=1 SV=1	Dusp3	1176080	1301620	1161260	1136320	1158800	1135310	1.02576	1.13525	1.01283	0.991078	1.01068	0.990197	0.942695	0.190964
Q7TNE3	Sperm-associated antigen 7 OS=Mus musculus OX=10090 GN=Spag7 PE=1 SV=1	Spag7	1468440	1684350	1629110	1651020	1625660	1635760	0.921113	1.05655	1.0219	1.03564	1.01973	1.02607	1.0273	0.529088
Q9D1I2	Caspase recruitment domain-containing protein 19 OS=Mus musculus OX=10090 GN=Card19 PE=1 SV=1	Card19	1191350	1177570	1113630	1336730	1206230	1356860	0.967983	0.956786	0.904834	1.08611	0.980073	1.10246	1.11982	0.0573068
P70315	Actin nucleation-promoting factor WAS OS=Mus musculus OX=10090 GN=Was PE=1 SV=1	Was	11305600	11212000	11487200	12170000	12164000	12732000	0.958239	0.950306	0.973631	1.0315	1.031	1.07914	1.09002	0.00676952
Q64261	Cyclin-dependent kinase 6 OS=Mus musculus OX=10090 GN=Cdk6 PE=1 SV=2	Cdk6	2754490	2842410	2679140	2524680	2525510	2588280	1.07082	1.105	1.04152	0.981478	0.981801	1.0062	0.922962	0.0135417
Q9DBL1	Short/branched chain specific acyl-CoA dehydrogenase, mitochondrial OS=Mus musculus OX=10090 GN=Acadsb PE=1 SV=1	Acadsb	6123280	5942550	6422010	5995250	6106520	5513190	1.04391	1.0131	1.09483	1.02208	1.04105	0.939897	0.952786	0.275883
O08832	Polypeptide N-acetylgalactosaminyltransferase 4 OS=Mus musculus OX=10090 GN=Galnt4 PE=1 SV=1	Galnt4	517286	614949	680979	632547	568746	642926	0.861361	1.02399	1.13394	1.05329	0.94705	1.07057	1.0171	0.818095
Q8CI33	CWF19-like protein 1 OS=Mus musculus OX=10090 GN=Cwf19l1 PE=1 SV=2	Cwf19l1	1235130	1102890	1226570	1254220	1258150	1252340	1.02011	0.91089	1.01304	1.03587	1.03912	1.03432	1.05614	0.201777
P23492	Purine nucleoside phosphorylase OS=Mus musculus OX=10090 GN=Pnp PE=1 SV=2	Pnp	36607100	37825000	38629200	38731500	35727800	32844600	1.02298	1.05701	1.07948	1.08234	0.998406	0.917835	0.949077	0.339534
Q8C460	ERI1 exoribonuclease 3 OS=Mus musculus OX=10090 GN=Eri3 PE=1 SV=1	Eri3	1327590	1256030	1512110	1438620	1393530	1342760	0.977167	0.924496	1.11298	1.05889	1.0257	0.988333	1.01933	0.728181
Q8BGY7	Protein FAM210A OS=Mus musculus OX=10090 GN=Fam210a PE=1 SV=1	Fam210a	1459650	1534210	1469820	1298600	1438310	1438080	1.04297	1.09624	1.05023	0.927892	1.02772	1.02755	0.935325	0.144484
O35492	Dual specificity protein kinase CLK3 OS=Mus musculus OX=10090 GN=Clk3 PE=1 SV=2	Clk3	323361	225891	289282	338916	327332	276280	1.08818	0.760171	0.973495	1.14052	1.10154	0.92974	1.12402	0.371819
P54818	Galactocerebrosidase OS=Mus musculus OX=10090 GN=Galc PE=1 SV=2	Galc	19833900	19133400	18964800	18594500	19677000	18403700	1.06047	1.02301	1.014	0.994201	1.05208	0.983999	0.978304	0.42341
Q3UZW7	Protein-lysine N-methyltransferase EEF2KMT OS=Mus musculus OX=10090 GN=Eef2kmt PE=1 SV=1	Eef2kmt	649211	660881		444005	578828	389592	1.27883	1.30182		0.87461	1.14019	0.767426	0.718741	0.106363
Q9CQ91	NADH dehydrogenase [ubiquinone] 1 alpha subcomplex subunit 3 OS=Mus musculus OX=10090 GN=Ndufa3 PE=1 SV=1	Ndufa3	2025100	1942060	2030870	1718130	2038570	2042050	1.05393	1.01072	1.05694	0.894175	1.06094	1.06275	0.966776	0.567172
Q56A08	G-patch domain and KOW motifs-containing protein OS=Mus musculus OX=10090 GN=Gpkow PE=1 SV=2	Gpkow	1819200	1649740	1721660	1911590	1835930	2001080	0.999047	0.905985	0.945482	1.04979	1.00824	1.09893	1.1075	0.0532948
P62309	Small nuclear ribonucleoprotein G OS=Mus musculus OX=10090 GN=Snrpg PE=1 SV=1	Snrpg	22659900	19720500	22634300	25556500	24897500	28470000	0.932276	0.811343	0.931223	1.05145	1.02434	1.17132	1.21394	0.034631
Q3U481	Major facilitator superfamily domain-containing protein 12 OS=Mus musculus OX=10090 GN=Mfsd12 PE=1 SV=1	Mfsd12	6692840	6364590	7469620	6194210	6912170	5351210	1.06647	1.01416	1.19024	0.987014	1.10142	0.852687	0.899184	0.281085
Q8R016	Bleomycin hydrolase OS=Mus musculus OX=10090 GN=Blmh PE=1 SV=1	Blmh	10714000	10493900	10188900	9826500	9734130	10288000	1.07689	1.05477	1.02412	0.98769	0.978405	1.03408	0.95069	0.0872058
O55101	Synaptogyrin-2 OS=Mus musculus OX=10090 GN=Syngr2 PE=2 SV=1	Syngr2	2535580	2617390	2936290	2672390	2614510	2468830	0.983748	1.01549	1.13921	1.03683	1.01437	0.957851	0.958769	0.46548
P19973	Lymphocyte-specific protein 1 OS=Mus musculus OX=10090 GN=Lsp1 PE=1 SV=2	Lsp1	32495100	34114600	33430200	35771800	35407700	32660200	0.967361	1.01557	0.995198	1.06491	1.05407	0.972276	1.03798	0.316542
Q08024	Core-binding factor subunit beta OS=Mus musculus OX=10090 GN=Cbfb PE=1 SV=1	Cbfb	3790820	3482510	3359310	3299350	3811720	3699860	1.0765	0.988947	0.953961	0.936934	1.08243	1.05067	1.01677	0.791815
Q9D7N3	28S ribosomal protein S9, mitochondrial OS=Mus musculus OX=10090 GN=Mrps9 PE=1 SV=3	Mrps9	637594	704182	603866	689714	626670	723394	0.96938	1.07062	0.9181	1.04862	0.952771	1.09983	1.04838	0.484098
Q9QZQ8	Core histone macro-H2A.1 OS=Mus musculus OX=10090 GN=Macroh2a1 PE=1 SV=4	Macroh2a1	19420500	19007900	19497400	20042500	19032700	19661600	1.01407	0.992528	1.01809	1.04655	0.993823	1.02666	1.014	0.465069
Q9D6K8	FUN14 domain-containing protein 2 OS=Mus musculus OX=10090 GN=Fundc2 PE=1 SV=1	Fundc2	4304260	4137280	4510190	4303770	4523190	4133540	1.01404	0.974699	1.06255	1.01392	1.06561	0.973817	1.00068	0.987108
Q922J9	Fatty acyl-CoA reductase 1 OS=Mus musculus OX=10090 GN=Far1 PE=1 SV=1	Far1	758541	679029	708516	787071	772448	800805	1.01207	0.90598	0.945322	1.05013	1.03062	1.06846	1.09983	0.0470919
Q9WUR9	Adenylate kinase 4, mitochondrial OS=Mus musculus OX=10090 GN=Ak4 PE=1 SV=1	Ak4	1443530	1443640	1389060	1499720	1516850	1627900	0.974869	0.974943	0.938084	1.01282	1.02438	1.09938	1.08611	0.0458261
Q6ZWV7	60S ribosomal protein L35 OS=Mus musculus OX=10090 GN=Rpl35 PE=1 SV=1	Rpl35	32019800	32413200	33329400	29838500	30105300	28477400	1.06706	1.08017	1.1107	0.994368	1.00326	0.949009	0.90445	0.00860691
O55060	Thiopurine S-methyltransferase OS=Mus musculus OX=10090 GN=Tpmt PE=1 SV=1	Tpmt	821683	838916	860029	756076	740988	959570	1.01193	1.03316	1.05916	0.931136	0.912555	1.18175	0.974612	0.717826
Q8VED2	Biogenesis of lysosome-related organelles complex 1 subunit 4 OS=Mus musculus OX=10090 GN=Bloc1s4 PE=1 SV=1	Bloc1s4	4114290	4251520	3975810	4453650	4369190	4419430	0.970675	1.00305	0.938004	1.05074	1.03081	1.04267	1.07298	0.0245727
Q8BK64	Activator of 90 kDa heat shock protein ATPase homolog 1 OS=Mus musculus OX=10090 GN=Ahsa1 PE=1 SV=2	Ahsa1	31957800	32601700	31077800	29879100	30717000	29684100	1.0591	1.08043	1.02993	0.990206	1.01797	0.983744	0.943985	0.0296817
Q9Z255	Ubiquitin-conjugating enzyme E2 A OS=Mus musculus OX=10090 GN=Ube2a PE=1 SV=1	Ube2a	2312900	2128710	2049070	2348390	2370960	2426630	1.01952	0.938332	0.903227	1.03517	1.04512	1.06965	1.10096	0.0583134
O08539	Myc box-dependent-interacting protein 1 OS=Mus musculus OX=10090 GN=Bin1 PE=1 SV=1	Bin1	7348160	9023500	7495380	9635450	9906050	8465050	0.84301	1.03521	0.8599	1.10542	1.13646	0.971144	1.17344	0.117427
P70404	Isocitrate dehydrogenase [NAD] subunit gamma 1, mitochondrial OS=Mus musculus OX=10090 GN=Idh3g PE=1 SV=1	Idh3g	2052460	2159860	2467540	2278170	2288390	2347820	0.916481	0.964438	1.10183	1.01727	1.02183	1.04837	1.03511	0.538017
Q9CQ65	S-methyl-5'-thioadenosine phosphorylase OS=Mus musculus OX=10090 GN=Mtap PE=1 SV=1	Mtap	3457840	3328030	3391420	3281420	3009160	2906460	1.10738	1.06581	1.08611	1.05088	0.96369	0.9308	0.903683	0.0532291
Q9CYA6	Zinc finger CCHC domain-containing protein 8 OS=Mus musculus OX=10090 GN=Zcchc8 PE=1 SV=3	Zcchc8	1732900	1641820	1555080	2034560	1890290	1770430	0.972886	0.921752	0.873055	1.14224	1.06125	0.993957	1.15528	0.0476528
Q8R2Y8	Peptidyl-tRNA hydrolase 2, mitochondrial OS=Mus musculus OX=10090 GN=Ptrh2 PE=1 SV=1	Ptrh2	927998	1142300	1083990	964270	992341	1072380	0.92202	1.13494	1.07701	0.958059	0.985949	1.06547	0.960277	0.618555
Q8BVW0	Neutral alpha-glucosidase C OS=Mus musculus OX=10090 GN=Ganc PE=1 SV=2	Ganc	462124	413848	456562	511340	478107	456632	1.00188	0.897222	0.989826	1.10858	1.03654	0.989978	1.08521	0.162889
P59764	Dedicator of cytokinesis protein 4 OS=Mus musculus OX=10090 GN=Dock4 PE=1 SV=1	Dock4	1349110	1363730	1374290	1426390	1412250	1423710	0.979521	0.990136	0.997803	1.03563	1.02536	1.03368	1.04287	0.00243762
Q9Z1X4	Interleukin enhancer-binding factor 3 OS=Mus musculus OX=10090 GN=Ilf3 PE=1 SV=2	Ilf3	3715010	3665660	3564910	3985100	3954670	4307710	0.960217	0.947461	0.92142	1.03003	1.02216	1.11341	1.11894	0.0201375
P97390	Vacuolar protein sorting-associated protein 45 OS=Mus musculus OX=10090 GN=Vps45 PE=1 SV=1	Vps45	2269330	2382950	2335690	2319160	2328880	2350890	0.989943	1.03951	1.01889	1.01168	1.01592	1.02552	1.00157	0.911112
P30204	Macrophage scavenger receptor types I and II OS=Mus musculus OX=10090 GN=Msr1 PE=1 SV=3	Msr1	5295180	5031350	5139570	5729590	4918570	5520590	1.0143	0.963759	0.984488	1.09751	0.942156	1.05747	1.04543	0.427809
Q5RJG1	Nucleolar protein 10 OS=Mus musculus OX=10090 GN=Nol10 PE=2 SV=1	Nol10	376086	381575	445633	466305	435923	443695	0.884427	0.897335	1.04798	1.09659	1.02514	1.04342	1.11853	0.119023
Q3TIX9	U4/U6.U5 tri-snRNP-associated protein 2 OS=Mus musculus OX=10090 GN=Usp39 PE=1 SV=2	Usp39	2737980	2823060	2969680	2805090	2830120	2807860	0.986056	1.0167	1.0695	1.01022	1.01924	1.01122	0.989725	0.703007
Q8VCI0	Phospholipase B-like 1 OS=Mus musculus OX=10090 GN=Plbd1 PE=1 SV=1	Plbd1	5267960	5447760	5712130	5589380	5766000	5454010	0.963702	0.996594	1.04496	1.0225	1.05481	0.997737	1.02323	0.459898
P70452	Syntaxin-4 OS=Mus musculus OX=10090 GN=Stx4 PE=1 SV=1	Stx4	7503360	7189530	6897730	7906290	7548580	8032310	1.00225	0.960327	0.92135	1.05607	1.00829	1.0729	1.08784	0.0509703
Q91VC3	Eukaryotic initiation factor 4A-III OS=Mus musculus OX=10090 GN=Eif4a3 PE=1 SV=3	Eif4a3	12290400	12512100	12865200	12692900	12453100	11337000	1.01674	1.03508	1.06429	1.05004	1.0302	0.93787	0.968549	0.427175
Q9ES28	Rho guanine nucleotide exchange factor 7 OS=Mus musculus OX=10090 GN=Arhgef7 PE=1 SV=2	Arhgef7	12885300	13029600	12363300	13390800	13099500	13634300	0.995402	1.00655	0.955077	1.03445	1.01195	1.05326	1.04824	0.0747536
Q91XB7	Protein YIF1A OS=Mus musculus OX=10090 GN=Yif1a PE=1 SV=1	Yif1a	444041	453860	542172	380027	489112	469827	0.986634	1.00845	1.20468	0.844399	1.08678	1.04393	0.92979	0.499105
Q9CZN8	Glutamyl-tRNA(Gln) amidotransferase subunit A, mitochondrial OS=Mus musculus OX=10090 GN=Qrsl1 PE=1 SV=1	Qrsl1	533508	521287	420157	491011	478760	466381	1.12321	1.09748	0.884567	1.03374	1.00795	0.981884	0.973694	0.797525
Q9CY97	RNA polymerase II subunit A C-terminal domain phosphatase SSU72 OS=Mus musculus OX=10090 GN=Ssu72 PE=1 SV=1	Ssu72	1597640	1545530	1285850	1596300	1681750	1643550	1.02528	0.991841	0.825192	1.02442	1.07926	1.05475	1.11122	0.18807
Q9CYZ6	Required for excision 1-B domain-containing protein OS=Mus musculus OX=10090 GN=Rex1bd PE=1 SV=1	Rex1bd	722375	743847	738432	775101	792879	858951	0.937293	0.965154	0.958128	1.00571	1.02877	1.1145	1.10082	0.0424244
Q6WKZ8	E3 ubiquitin-protein ligase UBR2 OS=Mus musculus OX=10090 GN=Ubr2 PE=1 SV=2	Ubr2	1492620	1465800	1533360	1454870	1554770	1442840	1.01979	1.00147	1.04762	0.993998	1.06225	0.985778	0.991251	0.751194
Q8BLR5	PH and SEC7 domain-containing protein 4 OS=Mus musculus OX=10090 GN=Psd4 PE=1 SV=1	Psd4	2075460	1849880	1855540	2030260	2027440	2004080	1.06133	0.945976	0.94887	1.03822	1.03677	1.02483	1.04859	0.268561
P61028	Ras-related protein Rab-8B OS=Mus musculus OX=10090 GN=Rab8b PE=1 SV=1	Rab8b	22598300	24471400	20370400	21515700	24136700	26267000	0.979371	1.06055	0.882817	0.932453	1.04604	1.13837	1.06642	0.462074
P35290	Ras-related protein Rab-24 OS=Mus musculus OX=10090 GN=Rab24 PE=1 SV=2	Rab24	2580310	2418590	2403320	2370370	2634150	2492820	1.05458	0.988489	0.982248	0.968781	1.07659	1.01883	1.01285	0.761302
P38585	Tubulin--tyrosine ligase OS=Mus musculus OX=10090 GN=Ttl PE=1 SV=2	Ttl	947180	951641	891223	920849	964665	885584	1.04044	1.04534	0.978973	1.01152	1.05965	0.972779	0.993209	0.840487
Q91VX2	Ubiquitin-associated protein 2 OS=Mus musculus OX=10090 GN=Ubap2 PE=1 SV=1	Ubap2	908636	801243	879839	832057	948404	944707	1.0347	0.912411	1.00191	0.9475	1.07999	1.07578	1.0523	0.426547
Q921N6	Probable ATP-dependent RNA helicase DDX27 OS=Mus musculus OX=10090 GN=Ddx27 PE=1 SV=3	Ddx27	2670620	2535130	2358870	2445250	2570460	2624130	1.07005	1.01577	0.945142	0.979753	1.02992	1.05143	1.00994	0.809077
Q8BVF7	Gamma-secretase subunit APH-1A OS=Mus musculus OX=10090 GN=Aph1a PE=1 SV=2	Aph1a	949195	933798	967742	921140	921788	875212	1.04806	1.03106	1.06854	1.01708	1.0178	0.966368	0.953487	0.0753961
P42125	Enoyl-CoA delta isomerase 1, mitochondrial OS=Mus musculus OX=10090 GN=Eci1 PE=1 SV=2	Eci1	7028470	7372650	7709710	6777080	6966810	7229390	1.00393	1.05309	1.10123	0.968019	0.995119	1.03263	0.948552	0.183046
P0DW87	Zinc finger TRAF-type-containing protein 1 OS=Mus musculus OX=10090 GN=Zftraf1 PE=1 SV=1	Zftraf1	525565	501863	525142	510689	466798	440153	1.09569	1.04628	1.09481	1.06468	0.973176	0.917627	0.913092	0.113543
Q8K157	Galactose mutarotase OS=Mus musculus OX=10090 GN=Galm PE=1 SV=1	Galm	6633880	6038320	6032240	5644620	6240440	5376900	1.14013	1.03777	1.03673	0.970107	1.07251	0.924096	0.92288	0.207185
Q99LT0	Protein dpy-30 homolog OS=Mus musculus OX=10090 GN=Dpy30 PE=1 SV=1	Dpy30	1170630	1220140	1162210	1147990	1442490	1164480	0.96875	1.00972	0.961782	0.950014	1.19373	0.963661	1.05685	0.543933
B1AY13	Ubiquitin carboxyl-terminal hydrolase 24 OS=Mus musculus OX=10090 GN=Usp24 PE=1 SV=1	Usp24	2405510	2275120	2261480	2439430	2527360	2485550	1.00809	0.95345	0.947734	1.02231	1.05916	1.04164	1.0735	0.032475
Q62311	Transcription initiation factor TFIID subunit 6 OS=Mus musculus OX=10090 GN=Taf6 PE=1 SV=1	Taf6	318083	338588	286139	320199	400350	408327	0.910425	0.969115	0.818994	0.916482	1.14589	1.16872	1.19735	0.127795
Q8CA72	Gigaxonin OS=Mus musculus OX=10090 GN=Gan PE=1 SV=2	Gan	272810	377300	312946	237911	351481	290607	0.916352	1.26733	1.05117	0.799128	1.1806	0.976131	0.913757	0.556821
Q922Q8	Leucine-rich repeat-containing protein 59 OS=Mus musculus OX=10090 GN=Lrrc59 PE=1 SV=1	Lrrc59	11421700	11472400	10264300	11531400	10949500	12166900	1.02043	1.02496	0.91703	1.03024	0.978247	1.08701	1.04492	0.402982
P51855	Glutathione synthetase OS=Mus musculus OX=10090 GN=Gss PE=1 SV=1	Gss	1731840	1621090	1670760	1676450	1547530	1448880	1.10244	1.03194	1.06356	1.06718	0.985111	0.922313	0.930165	0.186146
Q9CZU6	Citrate synthase, mitochondrial OS=Mus musculus OX=10090 GN=Cs PE=1 SV=1	Cs	60754500	60220500	60283300	58375200	57825400	58373900	1.04794	1.03873	1.03981	1.0069	0.997416	1.00688	0.963126	0.000867739
A6X8Z5	Rho GTPase-activating protein 31 OS=Mus musculus OX=10090 GN=Arhgap31 PE=1 SV=1	Arhgap31	584384	616619	610213	704927	671552	711373	0.893879	0.943186	0.933388	1.07826	1.02721	1.08812	1.15273	0.00425737
O88448	Kinesin light chain 2 OS=Mus musculus OX=10090 GN=Klc2 PE=1 SV=1	Klc2	589555	637848	585941	674627	629692	670465	0.936548	1.01326	0.930807	1.07169	1.00031	1.06508	1.08903	0.0713581
Q3ZK22	Vezatin OS=Mus musculus OX=10090 GN=Vezt PE=1 SV=2	Vezt	623076	559773	613040	656359	736919	586991	0.990975	0.890294	0.975013	1.04391	1.17204	0.933583	1.10267	0.268637
Q3TIR3	Synembryn-A OS=Mus musculus OX=10090 GN=Ric8a PE=1 SV=2	Ric8a	2274710	2426050	1842960	2485260	2433390	2321040	0.990625	1.05653	0.8026	1.08232	1.05973	1.0108	1.10636	0.277105
P51410	60S ribosomal protein L9 OS=Mus musculus OX=10090 GN=Rpl9 PE=1 SV=2	Rpl9	16203700	16887500	17074300	16103100	16733000	15214300	1.01344	1.0562	1.06789	1.00714	1.04654	0.951555	0.957838	0.24361
Q91YP0	L-2-hydroxyglutarate dehydrogenase, mitochondrial OS=Mus musculus OX=10090 GN=L2hgdh PE=1 SV=1	L2hgdh	491718	611858	656165	550579	505121	507722	0.920121	1.14493	1.22784	1.03026	0.945201	0.950068	0.888439	0.288127
Q62048	Astrocytic phosphoprotein PEA-15 OS=Mus musculus OX=10090 GN=Pea15 PE=1 SV=1	Pea15	25087400	26994800	26519100	25116200	27226700	27252900	0.965406	1.03881	1.0205	0.966514	1.04773	1.04874	1.01265	0.741768
P47758	Signal recognition particle receptor subunit beta OS=Mus musculus OX=10090 GN=Srprb PE=1 SV=1	Srprb	1371040	1261890	1298730	1269480	1419160	1226610	1.06653	0.981619	1.01028	0.987523	1.10396	0.954175	0.995826	0.917475
P28352	DNA-(apurinic or apyrimidinic site) endonuclease OS=Mus musculus OX=10090 GN=Apex1 PE=1 SV=2	Apex1	4131910	3726500	4057850	3834330	3906730	4018930	1.06681	0.962134	1.04768	0.989974	1.00867	1.03764	0.986886	0.738852
P17897	Lysozyme C-1 OS=Mus musculus OX=10090 GN=Lyz1 PE=1 SV=1	Lyz1	905342	851921	755237	858940	993196	844642	1.04814	0.986292	0.874358	0.994418	1.14985	0.977865	1.07334	0.392538
Q80TE0	RNA polymerase II-associated protein 1 OS=Mus musculus OX=10090 GN=Rpap1 PE=1 SV=2	Rpap1	455495	554158	632616	503504	550619	480065	0.884371	1.07593	1.22826	0.977583	1.06906	0.932075	0.934188	0.589095
O54786	DNA fragmentation factor subunit alpha OS=Mus musculus OX=10090 GN=Dffa PE=1 SV=2	Dffa	1058270	1028450	866271	1088320	1118800	1009190	1.03213	1.00304	0.84487	1.06143	1.09116	0.984258	1.08917	0.273913
P05063	Fructose-bisphosphate aldolase C OS=Mus musculus OX=10090 GN=Aldoc PE=1 SV=4	Aldoc	5507420	5063960	5308630	5188570	5324680	5448380	1.05414	0.969258	1.01609	0.993109	1.01916	1.04284	1.00514	0.853913
P0DOV2	Interferon-activable protein 204 OS=Mus musculus OX=10090 GN=Ifi204 PE=1 SV=1	Ifi204	35134800	36352200	38382400	41512400	40723900	38680600	0.914493	0.946179	0.999022	1.08049	1.05997	1.00678	1.10055	0.0447693
Q91WA6	Sharpin OS=Mus musculus OX=10090 GN=Sharpin PE=1 SV=1	Sharpin	696321	618664	665108	643401	625071	624977	1.10435	0.98119	1.05485	1.02042	0.991352	0.991203	0.956242	0.289066
Q7TMB8	Cytoplasmic FMR1-interacting protein 1 OS=Mus musculus OX=10090 GN=Cyfip1 PE=1 SV=1	Cyfip1	20092000	20122000	20991500	18243300	19668300	17603300	1.06663	1.06822	1.11438	0.96849	1.04414	0.934514	0.907025	0.0509791
O55234	Proteasome subunit beta type-5 OS=Mus musculus OX=10090 GN=Psmb5 PE=1 SV=3	Psmb5	1644120	1534130	1531230	1485760	1666350	1561770	1.06391	0.992738	0.990861	0.961438	1.0783	1.01062	1.00093	0.992974
Q9JHP7	Protein O-glucosyltransferase 2 OS=Mus musculus OX=10090 GN=Poglut2 PE=1 SV=1	Poglut2	702439	698045	688927	716706	722813	741401	0.996322	0.990089	0.977157	1.01656	1.02522	1.05158	1.0438	0.0214821
O35379	Multidrug resistance-associated protein 1 OS=Mus musculus OX=10090 GN=Abcc1 PE=1 SV=1	Abcc1	2208740	2456890	2246190	2128520	2235810	2277720	1.00025	1.11262	1.01721	0.963919	1.01251	1.03149	0.96097	0.369731
A2ADA5	tRNA pseudouridine synthase-like 1 OS=Mus musculus OX=10090 GN=Pusl1 PE=1 SV=1	Pusl1	1000540	1047620	1093390	926114	1021900	1073500	0.996331	1.04321	1.08879	0.922218	1.0176	1.06898	0.961791	0.470142
Q06649	SH3 domain-binding protein 2 OS=Mus musculus OX=10090 GN=Sh3bp2 PE=1 SV=1	Sh3bp2	608940	707287	573234	878068	885019	730002	0.811343	0.942379	0.763769	1.16993	1.17919	0.972644	1.31947	0.035254
O35344	Importin subunit alpha-4 OS=Mus musculus OX=10090 GN=Kpna3 PE=1 SV=1	Kpna3	3430910	3448620	3402490	3101900	3428640	3214330	1.05386	1.0593	1.04513	0.9528	1.05316	0.987335	0.947758	0.139097
Q9CZE3	Ras-related protein Rab-32 OS=Mus musculus OX=10090 GN=Rab32 PE=1 SV=3	Rab32	16234400	17396300	17629700	17399500	18158600	19025400	0.92597	0.992242	1.00555	0.992425	1.03572	1.08516	1.06483	0.158799
Q6Q899	Antiviral innate immune response receptor RIG-I OS=Mus musculus OX=10090 GN=Rigi PE=1 SV=2	Rigi	5334540	5610760	5893380	6013590	5804680	5286590	0.955964	1.00546	1.05611	1.07765	1.04021	0.947371	1.01581	0.769608
Q2NL51	Glycogen synthase kinase-3 alpha OS=Mus musculus OX=10090 GN=Gsk3a PE=1 SV=2	Gsk3a	1940100	1664480	1909110	2069880	1693970	1477650	1.10907	0.95151	1.09135	1.18326	0.968368	0.844707	0.950634	0.62395
Q7TMQ7	WD repeat-containing protein 91 OS=Mus musculus OX=10090 GN=Wdr91 PE=1 SV=1	Wdr91	4340980	4550390	4342680	4503430	4178000	4217320	1.01716	1.06622	1.01755	1.05522	0.978967	0.98818	0.974664	0.410724
P62342	Thioredoxin reductase-like selenoprotein T OS=Mus musculus OX=10090 GN=Selenot PE=1 SV=2	Selenot	359684	391206	383663	430073	419106	452333	0.880893	0.958093	0.93962	1.05328	1.02642	1.1078	1.14716	0.0153657
Q149L6	DnaJ homolog subfamily B member 14 OS=Mus musculus OX=10090 GN=Dnajb14 PE=2 SV=1	Dnajb14	542199	489283	602370	618677	623458	649750	0.91614	0.826729	1.01781	1.04536	1.05344	1.09787	1.15793	0.0725784
Q8JZY2	COMM domain-containing protein 10 OS=Mus musculus OX=10090 GN=Commd10 PE=1 SV=1	Commd10	2945540	2807730	2956150	3600170	3486220	3440040	0.90616	0.863765	0.909424	1.10755	1.07249	1.05829	1.20863	0.000897002
Q8R5F3	ADP-ribose glycohydrolase OARD1 OS=Mus musculus OX=10090 GN=Oard1 PE=1 SV=2	Oard1	1216720	1377050	1090100	1273300	1253760	1272340	0.986539	1.11654	0.883873	1.03241	1.01657	1.03164	1.03136	0.62845
Q924T3	DNA repair protein XRCC4 OS=Mus musculus OX=10090 GN=Xrcc4 PE=1 SV=1	Xrcc4	815112	719364	630754	837565	716740	641200	1.13725	1.00366	0.880031	1.16857	0.999999	0.894605	1.01398	0.907107
Q8R2V5	Arf-GAP with dual PH domain-containing protein 2 OS=Mus musculus OX=10090 GN=Adap2 PE=1 SV=1	Adap2	1622630	1571070	1662200	1558610	1484400	1448250	1.07203	1.03796	1.09817	1.02973	0.980702	0.956818	0.924908	0.0444809
O88622	Poly(ADP-ribose) glycohydrolase OS=Mus musculus OX=10090 GN=Parg PE=1 SV=2	Parg	933060	1021760	935905	944741	951887	885575	1.00914	1.10508	1.01222	1.02178	1.02951	0.957787	0.962459	0.370306
Q61599	Rho GDP-dissociation inhibitor 2 OS=Mus musculus OX=10090 GN=Arhgdib PE=1 SV=3	Arhgdib	22303900	21166000	23688100	21103800	22554500	20141200	1.04717	0.993749	1.11216	0.990829	1.05894	0.945635	0.949991	0.329024
P54310	Hormone-sensitive lipase OS=Mus musculus OX=10090 GN=Lipe PE=1 SV=2	Lipe	925699	952707	960286	923540	994254	846664	1.01172	1.04123	1.04952	1.00936	1.08664	0.925337	0.973849	0.582469
P97290	Plasma protease C1 inhibitor OS=Mus musculus OX=10090 GN=Serping1 PE=1 SV=3	Serping1	714755	634837	766881	661051	551785	669009	1.11106	0.986833	1.19209	1.02758	0.857732	1.03995	0.889142	0.2282
Q9Z0N1	Eukaryotic translation initiation factor 2 subunit 3, X-linked OS=Mus musculus OX=10090 GN=Eif2s3x PE=1 SV=2	Eif2s3x	7884190	8007290	8263830	7635220	7446340	7556260	1.03823	1.05444	1.08822	1.00544	0.980569	0.995044	0.937178	0.0143458
P45700	Mannosyl-oligosaccharide 1,2-alpha-mannosidase IA OS=Mus musculus OX=10090 GN=Man1a1 PE=1 SV=1	Man1a1	2128040	2175850	2326280	2283490	2373180	2287430	0.948823	0.97014	1.03721	1.01813	1.05812	1.01989	1.04735	0.18846
Q9D023	Mitochondrial pyruvate carrier 2 OS=Mus musculus OX=10090 GN=Mpc2 PE=1 SV=1	Mpc2	817521	1193420	1063340	919631	1162970	875072	0.831583	1.21395	1.08163	0.93545	1.18297	0.890124	0.96207	0.82107
Q8BVF2	Phosducin-like protein 3 OS=Mus musculus OX=10090 GN=Pdcl3 PE=1 SV=1	Pdcl3	4743100	4724950	4786990	5097010	4973230	4867050	0.983286	0.979523	0.992385	1.05665	1.03099	1.00898	1.04786	0.028442
Q3U5Q7	UMP-CMP kinase 2, mitochondrial OS=Mus musculus OX=10090 GN=Cmpk2 PE=1 SV=2	Cmpk2	22375800	23975900	25405800	25795000	26417100	22982300	0.921481	0.987376	1.04626	1.06229	1.08791	0.946457	1.0479	0.458844
Q18PI6	SLAM family member 5 OS=Mus musculus OX=10090 GN=Cd84 PE=1 SV=1	Cd84	8175020	8043690	7865520	8850970	9088510	9169240	0.95549	0.94014	0.919316	1.03449	1.06226	1.07169	1.12558	0.00155228
O35972	39S ribosomal protein L23, mitochondrial OS=Mus musculus OX=10090 GN=Mrpl23 PE=1 SV=1	Mrpl23	460962	576836	591392	496304	520530	557814	0.882077	1.10381	1.13166	0.949706	0.996063	1.06741	0.966522	0.752625
P32067	Lupus La protein homolog OS=Mus musculus OX=10090 GN=Ssb PE=1 SV=1	Ssb	4045000	4256290	4229330	4208180	4528340	4561430	0.945776	0.995179	0.988875	0.98393	1.05879	1.06652	1.06124	0.123366
P47963	60S ribosomal protein L13 OS=Mus musculus OX=10090 GN=Rpl13 PE=1 SV=3	Rpl13	43949700	43687600	43649600	46218400	45763300	45914700	0.987606	0.981717	0.980863	1.03859	1.02836	1.03176	1.05034	0.000170696
P61963	DDB1- and CUL4-associated factor 7 OS=Mus musculus OX=10090 GN=Dcaf7 PE=1 SV=1	Dcaf7	693703	670951	630858	748286	717028	639269	1.02275	0.989205	0.930095	1.10322	1.05714	0.942496	1.05466	0.396699
A2AGT5	Cytoskeleton-associated protein 5 OS=Mus musculus OX=10090 GN=Ckap5 PE=1 SV=1	Ckap5	4685170	4582490	4295930	4762130	4712250	4856240	1.01501	0.99277	0.930688	1.03169	1.02088	1.05208	1.05655	0.112966
Q8R5F7	Interferon-induced helicase C domain-containing protein 1 OS=Mus musculus OX=10090 GN=Ifih1 PE=1 SV=1	Ifih1	4077140	3941850	4418980	4836330	4802460	4542580	0.914456	0.884112	0.991126	1.08473	1.07714	1.01885	1.14017	0.0282905
Q99LZ3	DNA replication complex GINS protein SLD5 OS=Mus musculus OX=10090 GN=Gins4 PE=1 SV=1	Gins4	1038140	1076260	1022250		879847	1222410	1.00759	1.04459	0.99217		0.853957	1.18644	1.00534	0.969461
Q8VBT9	Tether containing UBX domain for GLUT4 OS=Mus musculus OX=10090 GN=Aspscr1 PE=1 SV=1	Aspscr1	1137010	1138100	1142880	1170250	1151920	1166170	1.00038	1.00134	1.00555	1.02963	1.0135	1.02604	1.02058	0.0156472
Q3U1J4	DNA damage-binding protein 1 OS=Mus musculus OX=10090 GN=Ddb1 PE=1 SV=2	Ddb1	6436540	6517270	6650340	6253600	6418660	5961510	1.03466	1.04764	1.06903	1.00526	1.03179	0.958303	0.950501	0.0965063
Q9D0T1	NHP2-like protein 1 OS=Mus musculus OX=10090 GN=Snu13 PE=1 SV=4	Snu13	6757900	6097380	5886920	5872780	6048160	6401600	1.11559	1.00656	0.971813	0.969479	0.99843	1.05678	0.977609	0.679799
Q3UHH1	Zinc finger SWIM domain-containing protein 8 OS=Mus musculus OX=10090 GN=Zswim8 PE=1 SV=1	Zswim8	204904	145720	204748	247619	247689	243835	0.922699	0.656189	0.921997	1.11505	1.11536	1.09801	1.3309	0.0585148
Q62074	Protein kinase C iota type OS=Mus musculus OX=10090 GN=Prkci PE=1 SV=3	Prkci	278831	258961	275196	302716	223744	218111	1.10704	1.02815	1.0926	1.20186	0.888325	0.86596	0.915845	0.410792
Q60996	Serine/threonine-protein phosphatase 2A 56 kDa regulatory subunit gamma isoform OS=Mus musculus OX=10090 GN=Ppp2r5c PE=1 SV=2	Ppp2r5c	1748350	1698370	1851100	1748190	1670860	1770360	1.01972	0.990573	1.07965	1.01963	0.974528	1.03256	0.979537	0.545031
P23591	GDP-L-fucose synthase OS=Mus musculus OX=10090 GN=Gfus PE=1 SV=3	Gfus	7364670	8115800	8271460	7502890	7415030	6915660	0.998452	1.10028	1.12139	1.01719	1.00528	0.937578	0.919234	0.130603
Q9WUM3	Coronin-1B OS=Mus musculus OX=10090 GN=Coro1b PE=1 SV=1	Coro1b	22708600	21918400	22419000	21808700	21511300	22220900	1.04795	1.01149	1.03459	1.00643	0.992702	1.02545	0.977551	0.180138
Q5SNZ0	Girdin OS=Mus musculus OX=10090 GN=Ccdc88a PE=1 SV=2	Ccdc88a	727512	709458	724412	759003	719880	787340	0.994078	0.969409	0.989842	1.03711	0.98365	1.07583	1.04851	0.159984
Q9JL15	Galectin-8 OS=Mus musculus OX=10090 GN=Lgals8 PE=1 SV=1	Lgals8	2898930	3193970	3216500	3298070	3012890	3245510	0.932777	1.02771	1.03496	1.06121	0.969445	1.04429	1.02654	0.575639
Q8CI95	Oxysterol-binding protein-related protein 11 OS=Mus musculus OX=10090 GN=Osbpl11 PE=1 SV=2	Osbpl11	1207610	1263990	1275310	1398570	1327960	1283400	0.938761	0.982589	0.991389	1.08721	1.03232	0.997678	1.0702	0.0887958
Q9QZ73	DCN1-like protein 1 OS=Mus musculus OX=10090 GN=Dcun1d1 PE=2 SV=1	Dcun1d1	1383870	1413750	1464630	1449830	1434200	1563790	0.961897	0.982666	1.01803	1.00774	0.99688	1.08695	1.04354	0.25622
Q9JHN8	Serine/threonine-protein kinase 19 OS=Mus musculus OX=10090 GN=Stk19 PE=2 SV=2	Stk19	490079	735184	530967	682293	788895	660483	0.74516	1.11784	0.80733	1.03742	1.19951	1.00426	1.21378	0.202088
F6ZDS4	Nucleoprotein TPR OS=Mus musculus OX=10090 GN=Tpr PE=1 SV=1	Tpr	3929410	3670980	3595870	4293970	4241470	4524880	0.963572	0.9002	0.881782	1.05297	1.0401	1.10959	1.16649	0.00981081
P61358	60S ribosomal protein L27 OS=Mus musculus OX=10090 GN=Rpl27 PE=1 SV=2	Rpl27	38010400	35444600	33942500	41706200	41249000	36960700	1.00149	0.933888	0.894311	1.09887	1.08682	0.973834	1.11656	0.0962753
Q9QZD9	Eukaryotic translation initiation factor 3 subunit I OS=Mus musculus OX=10090 GN=Eif3i PE=1 SV=1	Eif3i	9325120	9386010	9993500	9584280	9476060	9498100	0.993428	0.999915	1.06463	1.02104	1.00951	1.01186	0.994907	0.846019
Q9JJR8	Transmembrane protein 9B OS=Mus musculus OX=10090 GN=Tmem9b PE=1 SV=1	Tmem9b	2578720	2685320	2477340	2687400	2565920	2952910	0.976399	1.01676	0.938013	1.01755	0.971552	1.11808	1.06005	0.294777
Q3TX08	tRNA (guanine(26)-N(2))-dimethyltransferase OS=Mus musculus OX=10090 GN=Trmt1 PE=1 SV=2	Trmt1	997396	1021050	862962	965499	1061810	1075640	1.00385	1.02765	0.868544	0.971745	1.06868	1.0826	1.07689	0.293871
Q9JJZ4	Ubiquitin-conjugating enzyme E2 J1 OS=Mus musculus OX=10090 GN=Ube2j1 PE=1 SV=2	Ube2j1	2921260	2914970	3152630	3252730	3334020	3516450	0.91535	0.913379	0.987848	1.01921	1.04468	1.10185	1.12397	0.0276093
Q9Z0L8	Gamma-glutamyl hydrolase OS=Mus musculus OX=10090 GN=Ggh PE=1 SV=2	Ggh	13426100	12630600	12716800	12429900	13863900	13813400	1.03179	0.970653	0.977277	0.955229	1.06543	1.06155	1.0344	0.463705
Q80UU2	Ribonuclease P protein subunit p38 OS=Mus musculus OX=10090 GN=Rpp38 PE=1 SV=1	Rpp38	197112	221070	202552	212875	224801	183307	0.967436	1.08502	0.994136	1.0448	1.10334	0.89968	1.0004	0.978026
Q9QXT0	Protein canopy homolog 2 OS=Mus musculus OX=10090 GN=Cnpy2 PE=1 SV=1	Cnpy2	4907570	4964340	4833620	5237360	4613170	5328050	0.995787	1.00731	0.980782	1.0627	0.936051	1.08111	1.03217	0.554535
P46735	Unconventional myosin-Ib OS=Mus musculus OX=10090 GN=Myo1b PE=1 SV=3	Myo1b	650176	661267	665819	700990	617188	607490	1.01964	1.03703	1.04417	1.09933	0.967905	0.952696	0.973906	0.568316
P13707	Glycerol-3-phosphate dehydrogenase [NAD(+)], cytoplasmic OS=Mus musculus OX=10090 GN=Gpd1 PE=1 SV=3	Gpd1	967584	1014670	920694	840971	949890	813880	1.08973	1.14276	1.03692	0.947131	1.0698	0.91662	0.897274	0.115288
Q64674	Spermidine synthase OS=Mus musculus OX=10090 GN=Srm PE=1 SV=1	Srm	9518660	9094250	9448410	8624480	9779440	8437640	1.06424	1.01679	1.05639	0.964265	1.0934	0.943376	0.956532	0.389509
Q9CZH3	Proteasome assembly chaperone 3 OS=Mus musculus OX=10090 GN=Psmg3 PE=1 SV=1	Psmg3	1871900	2171700	2124090	1750650	2151190	2218590	0.929538	1.07841	1.05477	0.869329	1.06823	1.1017	0.992337	0.906309
Q8BL66	Early endosome antigen 1 OS=Mus musculus OX=10090 GN=Eea1 PE=1 SV=2	Eea1	4564850	4426790	4120230	5394400	5364520	5771080	0.90485	0.877484	0.816717	1.06928	1.06336	1.14395	1.26069	0.00377789
P56183	Ribosomal RNA processing protein 1 homolog A OS=Mus musculus OX=10090 GN=Rrp1 PE=1 SV=2	Rrp1	919288	952911	943808	955229	986821	960177	0.975005	1.01067	1.00101	1.01312	1.04663	1.01837	1.03062	0.110051
O70370	Cathepsin S OS=Mus musculus OX=10090 GN=Ctss PE=1 SV=2	Ctss	71317500	77374200	80662600	87762200	67244700	80101300	0.932033	1.01119	1.05416	1.14695	0.878806	1.04683	1.02509	0.827156
Q8BP27	Swi5-dependent recombination DNA repair protein 1 homolog OS=Mus musculus OX=10090 GN=Sfr1 PE=1 SV=2	Sfr1	378438	397064	326768	418409	370337	447511	0.968299	1.01596	0.836092	1.07057	0.947571	1.14503	1.12156	0.22683
Q69ZA1	Cyclin-dependent kinase 13 OS=Mus musculus OX=10090 GN=Cdk13 PE=1 SV=3	Cdk13	409881	548833	528748	472705	550180	481844	0.833231	1.1157	1.07487	0.960944	1.11844	0.979522	1.01161	0.874614
Q9CQV7	Mitochondrial import inner membrane translocase subunit TIM14 OS=Mus musculus OX=10090 GN=Dnajc19 PE=1 SV=3	Dnajc19	2376290	2223680	2298290	2294540	2324070	2359910	1.04161	0.974712	1.00742	1.00577	1.01872	1.03443	1.01163	0.598971
Q99LJ5	CKLF-like MARVEL transmembrane domain-containing protein 3 OS=Mus musculus OX=10090 GN=Cmtm3 PE=2 SV=1	Cmtm3	772516	723422	663499	710698	682247	806635	1.07677	1.00834	0.924814	0.990602	0.950946	1.12432	1.01859	0.803703
O70583	E3 ubiquitin-protein ligase Midline-1 OS=Mus musculus OX=10090 GN=Mid1 PE=1 SV=2	Mid1	155666	220223	198107	235464	260018	210164	0.71746	1.015	0.913069	1.08525	1.19842	0.96864	1.22936	0.149673
Q8BJL1	F-box only protein 30 OS=Mus musculus OX=10090 GN=Fbxo30 PE=1 SV=2	Fbxo30	357119	331578	381448	422642	520901	434418	0.85424	0.793145	0.912436	1.01097	1.24601	1.03914	1.28764	0.0315258
P60487	Chronophin OS=Mus musculus OX=10090 GN=Pdxp PE=1 SV=1	Pdxp	2073770	2398500	2084260	2296090	2177030	2136180	0.958566	1.10867	0.963415	1.06133	1.0063	0.987414	1.00805	0.859833
Q64112	Interferon-induced protein with tetratricopeptide repeats 2 OS=Mus musculus OX=10090 GN=Ifit2 PE=1 SV=1	Ifit2	10999800	11715300	13144700	12642300	12231300	10000800	0.951885	1.0138	1.1375	1.09402	1.05845	0.865435	0.972521	0.752599
Q99J27	Acetyl-coenzyme A transporter 1 OS=Mus musculus OX=10090 GN=Slc33a1 PE=1 SV=1	Slc33a1	888790	823912	906097	829176	996984	874486	1.01309	0.939136	1.03282	0.945137	1.13641	0.996783	1.03125	0.66869
P11928	2'-5'-oligoadenylate synthase 1A OS=Mus musculus OX=10090 GN=Oas1a PE=1 SV=2	Oas1a	12519400	12358200	13398500	12931200	13589300	12055000	0.991404	0.978638	1.06102	1.02401	1.07613	0.954628	1.00782	0.874344
P03888	NADH-ubiquinone oxidoreductase chain 1 OS=Mus musculus OX=10090 GN=Mtnd1 PE=1 SV=3	Mtnd1	1843860	1526580	1950290	1891500	1639200	2151060	1.01047	0.836594	1.0688	1.03658	0.898312	1.17882	1.06785	0.580107
Q8CBW3	Abl interactor 1 OS=Mus musculus OX=10090 GN=Abi1 PE=1 SV=3	Abi1	17447000	17145300	16670500	18089700	17914500	18492700	0.995386	0.978174	0.951086	1.03205	1.02206	1.05505	1.06309	0.0196132
Q78YZ6	Short coiled-coil protein OS=Mus musculus OX=10090 GN=Scoc PE=1 SV=1	Scoc	797806	772611	812496	846350	743722	886620	0.994135	0.962739	1.01244	1.05462	0.926741	1.1048	1.03935	0.544745
Q91VM9	Inorganic pyrophosphatase 2, mitochondrial OS=Mus musculus OX=10090 GN=Ppa2 PE=1 SV=1	Ppa2	1827190	1559360	1745690	1863730	1676430	1881300	1.04567	0.892399	0.999033	1.06659	0.959396	1.07664	1.05635	0.405183
Q8R2N2	U3 small nucleolar RNA-associated protein 4 homolog OS=Mus musculus OX=10090 GN=Utp4 PE=2 SV=3	Utp4	861426	915367	881106	807129	935396	844895	1.00502	1.06795	1.02798	0.941668	1.09132	0.985729	0.973483	0.577719
Q3ULW8	Protein mono-ADP-ribosyltransferase PARP3 OS=Mus musculus OX=10090 GN=Parp3 PE=2 SV=1	Parp3	7646710	8169850	7466690	8060690	8180010	7691420	0.982404	1.04961	0.959276	1.03559	1.05092	0.988148	1.02787	0.442104
O88935	Synapsin-1 OS=Mus musculus OX=10090 GN=Syn1 PE=1 SV=2	Syn1	1664350	1851430	1731140	1847330	1790860	1773880	0.946612	1.05302	0.984599	1.05068	1.01857	1.00891	1.03148	0.395121
Q9JJK2	LanC-like protein 2 OS=Mus musculus OX=10090 GN=Lancl2 PE=1 SV=1	Lancl2	1781150	1971090	1856470	1854560	1824850	1697670	0.994505	1.10056	1.03656	1.03549	1.01891	0.947894	0.958702	0.353035
Q811I0	ATP synthase mitochondrial F1 complex assembly factor 1 OS=Mus musculus OX=10090 GN=Atpaf1 PE=1 SV=1	Atpaf1	848492	852102	886384	791543	848440	863097	1.02096	1.02531	1.06656	0.952438	1.0209	1.03854	0.967569	0.325555
Q80W47	WD repeat domain phosphoinositide-interacting protein 2 OS=Mus musculus OX=10090 GN=Wipi2 PE=1 SV=1	Wipi2	1820120	1607930	1403780	1092290	1397930	1258100	1.34727	1.19021	1.0391	0.808526	1.03476	0.931261	0.775756	0.0707753
Q9CYH6	Ribosome biogenesis regulatory protein homolog OS=Mus musculus OX=10090 GN=Rrs1 PE=1 SV=1	Rrs1	1636560	1575310	1395280	1898780	1851050	2082340	0.920133	0.885696	0.784477	1.06756	1.04073	1.17077	1.2659	0.0168071
Q9CPQ3	Mitochondrial import receptor subunit TOM22 homolog OS=Mus musculus OX=10090 GN=Tomm22 PE=1 SV=3	Tomm22	2855230	2629640	3514510	3133500	2752060	2873620	0.983751	0.906025	1.2109	1.07963	0.948204	0.990087	0.973309	0.835236
B1AXP6	Mitochondrial import receptor subunit TOM5 homolog OS=Mus musculus OX=10090 GN=Tomm5 PE=3 SV=1	Tomm5	3201230	2714290	2880440	2755620	3375900	3318640	1.05655	0.895842	0.950679	0.909483	1.1142	1.09531	1.07438	0.436311
Q91VY9	Cytoplasmic 60S subunit biogenesis factor ZNF622 OS=Mus musculus OX=10090 GN=Znf622 PE=1 SV=1	Znf622	1401930	1476510	1202350	1656610	1586740	1740250	0.912804	0.961363	0.782856	1.07863	1.03313	1.13309	1.22123	0.0391841
Q91YU8	Suppressor of SWI4 1 homolog OS=Mus musculus OX=10090 GN=Ppan PE=1 SV=2	Ppan	595271	662488	549703	592441	604909	677452	0.979007	1.08956	0.904064	0.974353	0.994858	1.11417	1.03726	0.609606
Q8BHE8	m-AAA protease-interacting protein 1, mitochondrial OS=Mus musculus OX=10090 GN=Maip1 PE=1 SV=1	Maip1	838078	873003	801688	1083650	852957	1093670	0.894068	0.931326	0.855247	1.15605	0.909941	1.16674	1.20595	0.0997204
P70318	Nucleolysin TIAR OS=Mus musculus OX=10090 GN=Tial1 PE=1 SV=1	Tial1	8112520	8157690	7493320	8390380	7869160	7966090	1.02661	1.03232	0.948249	1.06177	0.99581	1.00808	1.01945	0.592297
Q9JJ94	Microtubule nucleation factor SSNA1 OS=Mus musculus OX=10090 GN=Ssna1 PE=1 SV=1	Ssna1	1201480	1264910	1086270	1450020	1289350	1570680	0.902759	0.950419	0.816193	1.08951	0.968782	1.18017	1.21319	0.0575343
P13864	DNA (cytosine-5)-methyltransferase 1 OS=Mus musculus OX=10090 GN=Dnmt1 PE=1 SV=5	Dnmt1	3541780	3463340	3486490	3366460	3439960	3475840	1.04198	1.0189	1.02571	0.9904	1.01202	1.02258	0.980046	0.154468
Q8BZA9	Fructose-2,6-bisphosphatase TIGAR OS=Mus musculus OX=10090 GN=Tigar PE=1 SV=1	Tigar	392331	305537	448266	415384	417561	491536	0.945302	0.736176	1.08007	1.00085	1.00609	1.18433	1.15561	0.286454
Q8BJH1	Zinc finger C2HC domain-containing protein 1A OS=Mus musculus OX=10090 GN=Zc2hc1a PE=1 SV=1	Zc2hc1a	515077	550073	465594	660925	607504	610298	0.890902	0.951433	0.805314	1.14317	1.05077	1.0556	1.22733	0.0206997
Q9D6N1	Carbonic anhydrase 13 OS=Mus musculus OX=10090 GN=Ca13 PE=1 SV=1	Ca13	2100000	2001670	2075520	2146390	2200450	2172860	0.998805	0.952037	0.987161	1.02087	1.04658	1.03346	1.05545	0.0283798
Q9DBH0	NEDD4-like E3 ubiquitin-protein ligase WWP2 OS=Mus musculus OX=10090 GN=Wwp2 PE=1 SV=1	Wwp2	1120350	1036710	1021010	1120930	1024360	1096460	1.05966	0.980549	0.965699	1.06021	0.968868	1.03706	1.02004	0.640303
Q9WVS7	Dual specificity mitogen-activated protein kinase kinase 5 OS=Mus musculus OX=10090 GN=Map2k5 PE=1 SV=1	Map2k5	681458	736236	713314	812402	740316	708436	0.936132	1.01138	0.979893	1.11601	1.01699	0.973192	1.06107	0.276495
Q9CQC6	eIF5-mimic protein 2 OS=Mus musculus OX=10090 GN=Bzw1 PE=1 SV=1	Bzw1	7922930	7939120	7436500	7679920	7480670	7485890	1.05519	1.05734	0.990403	1.02282	0.996286	0.996981	0.972012	0.292914
Q6WVG3	BTB/POZ domain-containing protein KCTD12 OS=Mus musculus OX=10090 GN=Kctd12 PE=1 SV=1	Kctd12	22593900	21889300	23880300	22974100	21319200	22242500	1.02462	0.99267	1.08296	1.04187	0.966816	1.00869	0.973265	0.465507
Q9CR57	60S ribosomal protein L14 OS=Mus musculus OX=10090 GN=Rpl14 PE=1 SV=3	Rpl14	40658600	38375100	45843000	39709200	41373700	33842600	1.04673	0.987942	1.1802	1.02229	1.06514	0.871256	0.920312	0.356426
O70579	Peroxisomal membrane protein PMP34 OS=Mus musculus OX=10090 GN=Slc25a17 PE=1 SV=1	Slc25a17	361454	379663	484523	382081	405750	410283	0.911643	0.957569	1.22204	0.963668	1.02336	1.0348	0.977542	0.881691
P97927	Laminin subunit alpha-4 OS=Mus musculus OX=10090 GN=Lama4 PE=1 SV=2	Lama4	2069240	2214590	2081360	2021440	1918310	2082100	1.02663	1.09874	1.03264	1.00291	0.951744	1.03301	0.94606	0.160971
Q99JW4	LIM and senescent cell antigen-like-containing domain protein 1 OS=Mus musculus OX=10090 GN=Lims1 PE=1 SV=3	Lims1	7490930	7285780	6632340	7464210	7691410	7563360	1.02407	0.996026	0.906695	1.02042	1.05148	1.03397	1.06119	0.184225
Q6ZQ38	Cullin-associated NEDD8-dissociated protein 1 OS=Mus musculus OX=10090 GN=Cand1 PE=1 SV=2	Cand1	11025700	11535800	11631400	11218300	10819800	10865500	1.00709	1.05368	1.06241	1.02468	0.988279	0.992453	0.962293	0.130425
Q61166	Microtubule-associated protein RP/EB family member 1 OS=Mus musculus OX=10090 GN=Mapre1 PE=1 SV=3	Mapre1	8204270	7789280	8223540	8141440	8557960	8450690	1.006	0.955119	1.00837	0.9983	1.04937	1.03622	1.03853	0.177638
Q9Z265	Serine/threonine-protein kinase Chk2 OS=Mus musculus OX=10090 GN=Chek2 PE=1 SV=1	Chek2	875808	726661	700314	930651	900991	824207	1.05149	0.872426	0.840794	1.11734	1.08173	0.989539	1.15332	0.1347
Q8BVU5	ADP-ribose pyrophosphatase, mitochondrial OS=Mus musculus OX=10090 GN=Nudt9 PE=1 SV=1	Nudt9	1879370	1936690	1781280	1999420	1877000	2076440	0.981211	1.01114	0.929999	1.04389	0.979974	1.0841	1.06352	0.184577
P28665	Murinoglobulin-1 OS=Mus musculus OX=10090 GN=Mug1 PE=1 SV=3	Mug1	11183600	10746400	11510700	11934200	12612400	13643700	0.930909	0.894517	0.958136	0.993388	1.04984	1.13568	1.14203	0.0392801
P58064	28S ribosomal protein S6, mitochondrial OS=Mus musculus OX=10090 GN=Mrps6 PE=1 SV=3	Mrps6	1123820	891367	1055020	1050970	1082430	1415630	1.01038	0.801393	0.948527	0.944886	0.97317	1.27274	1.15596	0.297458
Q9QYI5	DnaJ homolog subfamily B member 2 OS=Mus musculus OX=10090 GN=Dnajb2 PE=1 SV=3	Dnajb2	441991	470383	397252	486875	528369	503254	0.929614	0.98933	0.835517	1.02402	1.11129	1.05847	1.15949	0.0521103
Q9CWF2	Tubulin beta-2B chain OS=Mus musculus OX=10090 GN=Tubb2b PE=1 SV=1	Tubb2b	13219700	15059000	13183800	15929500	15495200	14557500	0.905559	1.03155	0.9031	1.09118	1.06143	0.997199	1.10901	0.110972
Q6P9Q6	FK506-binding protein 15 OS=Mus musculus OX=10090 GN=Fkbp15 PE=1 SV=2	Fkbp15	4776810	4815840	4566520	5320850	5457900	5294380	0.942949	0.950653	0.901437	1.05034	1.0774	1.04512	1.13517	0.00262055
Q8VI75	Importin-4 OS=Mus musculus OX=10090 GN=Ipo4 PE=1 SV=1	Ipo4	2918710	3170240	3033930	2956000	3021210	2798840	0.99933	1.08545	1.03878	1.0121	1.03443	0.958288	0.961982	0.305602
Q6XUX1	Dual serine/threonine and tyrosine protein kinase OS=Mus musculus OX=10090 GN=Dstyk PE=1 SV=1	Dstyk	845172	852919	899000	849635	808994	954068	0.986988	0.996034	1.04985	0.992199	0.944739	1.11416	1.00601	0.943716
P56959	RNA-binding protein FUS OS=Mus musculus OX=10090 GN=Fus PE=1 SV=1	Fus	12938000	12807100	11927800	13511200	13953100	13718800	0.984984	0.975018	0.908076	1.02862	1.06226	1.04443	1.09318	0.0300817
Q9CPT5	Nucleolar protein 16 OS=Mus musculus OX=10090 GN=Nop16 PE=1 SV=1	Nop16	1550790	1363200	1106610	1472130	1470250	1691980	1.0667	0.937666	0.761173	1.01259	1.0113	1.16381	1.15265	0.241718
Q9CZD3	Glycine--tRNA ligase OS=Mus musculus OX=10090 GN=Gars1 PE=1 SV=1	Gars1	13556300	13576600	13527300	13045000	13544500	12801300	1.03658	1.03813	1.03436	0.997485	1.03568	0.978851	0.96878	0.126562
Q9D394	Protein RUFY3 OS=Mus musculus OX=10090 GN=Rufy3 PE=1 SV=1	Rufy3	5594500	5416480	4852130	6195540	5958670	6174080	0.973711	0.942727	0.844503	1.07832	1.03709	1.07459	1.1554	0.0311414
Q8VDW0	ATP-dependent RNA helicase DDX39A OS=Mus musculus OX=10090 GN=Ddx39a PE=1 SV=1	Ddx39a	2097910	2222090	2192360	2334960	2435600	2105840	0.945879	1.00187	0.988463	1.05276	1.09813	0.949454	1.0559	0.319882
Q6P1H6	Ankyrin repeat and LEM domain-containing protein 2 OS=Mus musculus OX=10090 GN=Ankle2 PE=1 SV=2	Ankle2	903982	805344	1045060	1045740	997894	1054260	0.923121	0.822395	1.06719	1.06788	1.01902	1.07658	1.12471	0.186944
Q60967	Bifunctional 3'-phosphoadenosine 5'-phosphosulfate synthase 1 OS=Mus musculus OX=10090 GN=Papss1 PE=1 SV=1	Papss1	3260030	3350870	3493990	3353020	3490580	3114740	0.991831	1.01947	1.06301	1.02012	1.06197	0.947628	0.985497	0.714487
Q80ZI6	E3 ubiquitin-protein ligase LRSAM1 OS=Mus musculus OX=10090 GN=Lrsam1 PE=1 SV=1	Lrsam1	880453	766689	875105	780849	862931	921015	1.05111	0.915296	1.04473	0.9322	1.03019	1.09953	1.01687	0.815236
Q64345	Interferon-induced protein with tetratricopeptide repeats 3 OS=Mus musculus OX=10090 GN=Ifit3 PE=1 SV=1	Ifit3	9483640	9739430	10830800	10761600	11294900	9417360	0.931636	0.956764	1.06398	1.05718	1.10957	0.925125	1.04725	0.544083
Q8VEA4	Mitochondrial intermembrane space import and assembly protein 40 OS=Mus musculus OX=10090 GN=Chchd4 PE=1 SV=1	Chchd4	567738	568185	462008	697560	526887	619397	0.981776	0.982549	0.79894	1.20627	0.911134	1.07111	1.15389	0.255641
Q07813	Apoptosis regulator BAX OS=Mus musculus OX=10090 GN=Bax PE=1 SV=1	Bax	11942400	12712800	11791100	10962500	11233500	10740700	1.06554	1.13427	1.05204	0.978108	1.00229	0.958318	0.903705	0.0192938
Q8R3Q0	Store-operated calcium entry-associated regulatory factor OS=Mus musculus OX=10090 GN=Saraf PE=1 SV=2	Saraf	1255940	1167800	1068750	1137120	1065660	1044780	1.14817	1.06759	0.977041	1.03954	0.974216	0.955127	0.92987	0.251921
Q5SW19	Clustered mitochondria protein homolog OS=Mus musculus OX=10090 GN=Cluh PE=1 SV=2	Cluh	4726950	4567370	4656230	4651990	4537890	4732090	1.03302	0.998142	1.01756	1.01664	0.9917	1.03414	0.997951	0.900118
Q5SRY7	F-box/WD repeat-containing protein 11 OS=Mus musculus OX=10090 GN=Fbxw11 PE=1 SV=1	Fbxw11	235015	273617	276505	233748	288655	303990	0.880696	1.02535	1.03618	0.875948	1.08171	1.13917	1.05255	0.645893
Q91YJ2	Sorting nexin-4 OS=Mus musculus OX=10090 GN=Snx4 PE=1 SV=1	Snx4	4501010	4684430	4694400	4786850	4622500	4535540	0.984226	1.02433	1.02651	1.04673	1.01079	0.991777	1.00469	0.836121
O55029	Coatomer subunit beta' OS=Mus musculus OX=10090 GN=Copb2 PE=1 SV=2	Copb2	14509100	14313500	14666600	13944400	13231500	13250200	1.06536	1.051	1.07692	1.02389	0.971548	0.972921	0.929566	0.0170972
Q6ZPV2	Chromatin-remodeling ATPase INO80 OS=Mus musculus OX=10090 GN=Ino80 PE=1 SV=2	Ino80	482823	442039	557213	525158	560141	558662	0.924946	0.846815	1.06745	1.00605	1.07306	1.07023	1.10923	0.201876
Q8VC30	Triokinase/FMN cyclase OS=Mus musculus OX=10090 GN=Tkfc PE=1 SV=1	Tkfc	1960110	1816040	1455310	1731780	1718630	1616770	1.16485	1.07924	0.864861	1.02916	1.02135	0.960814	0.968598	0.802276
Q80TN4	DnaJ homolog subfamily C member 16 OS=Mus musculus OX=10090 GN=Dnajc16 PE=1 SV=2	Dnajc16	952039	867014	843686	785755	980850	868105	1.0961	0.99821	0.971352	0.904655	1.12927	0.999466	0.989474	0.865257
Q9D0R4	Probable ATP-dependent RNA helicase DDX56 OS=Mus musculus OX=10090 GN=Ddx56 PE=1 SV=1	Ddx56	1398770	1138900	1225170	1285010	1314950	1295330	1.1059	0.900444	0.968651	1.01596	1.03963	1.02412	1.0352	0.562274
Q9DB27	Malignant T-cell-amplified sequence 1 OS=Mus musculus OX=10090 GN=Mcts1 PE=1 SV=1	Mcts1	4097680	4577870	4658950	4337190	4276640	3974340	0.971475	1.08532	1.10454	1.02826	1.0139	0.942234	0.94403	0.306719
Q9D1C8	Vacuolar protein sorting-associated protein 28 homolog OS=Mus musculus OX=10090 GN=Vps28 PE=1 SV=1	Vps28	5059750	5105220	4652330	4331310	4913410	4767660	1.0783	1.08799	0.99147	0.923057	1.04711	1.01605	0.945677	0.306571
Q571H0	Nucleolar pre-ribosomal-associated protein 1 OS=Mus musculus OX=10090 GN=Urb1 PE=1 SV=2	Urb1	472923	570089	658398	651118	589465	603335	0.801709	0.966427	1.11613	1.10379	0.999274	1.02279	1.08376	0.427224
Q8K449	ATP-binding cassette sub-family A member 9 OS=Mus musculus OX=10090 GN=Abca9 PE=1 SV=2	Abca9	1073380	1016880	847324	1138730	1039950	1011060	1.05251	0.997113	0.830853	1.11659	1.01973	0.991406	1.08584	0.342724
Q9DCS9	NADH dehydrogenase [ubiquinone] 1 beta subcomplex subunit 10 OS=Mus musculus OX=10090 GN=Ndufb10 PE=1 SV=3	Ndufb10	2259770	2230690	1988170	2436430	2456450	2423570	0.978072	0.965486	0.860518	1.05453	1.0632	1.04897	1.12932	0.0393869
P14869	60S acidic ribosomal protein P0 OS=Mus musculus OX=10090 GN=Rplp0 PE=1 SV=3	Rplp0	22079000	20347600	20979600	19185000	19346900	18596400	1.1343	1.04535	1.07782	0.985625	0.993942	0.955386	0.900989	0.0176786
Q8BMG7	Rab3 GTPase-activating protein non-catalytic subunit OS=Mus musculus OX=10090 GN=Rab3gap2 PE=1 SV=2	Rab3gap2	2239380	2249970	2190740	2407950	2353710	2309340	0.982401	0.987047	0.961063	1.05635	1.03256	1.01309	1.05852	0.017761
Q62151	Advanced glycosylation end product-specific receptor OS=Mus musculus OX=10090 GN=Ager PE=1 SV=2	Ager	2553880	2370850	1764730	2171850	2132660	2149360	1.18986	1.10458	0.822192	1.01187	0.993611	1.00139	0.964782	0.844891
P62911	60S ribosomal protein L32 OS=Mus musculus OX=10090 GN=Rpl32 PE=1 SV=2	Rpl32	22295200	22713900	23082600	22490600	22596300	20822200	1.01828	1.0374	1.05424	1.02721	1.03203	0.951005	0.967946	0.30677
Q61735	Leukocyte surface antigen CD47 OS=Mus musculus OX=10090 GN=Cd47 PE=1 SV=2	Cd47	5642840	5402750	5902270	4904950	5392300	5163300	1.07598	1.0302	1.12545	0.935282	1.02821	0.984544	0.912242	0.0699687
O70309	Integrin beta-5 OS=Mus musculus OX=10090 GN=Itgb5 PE=1 SV=2	Itgb5	4242950	3993890	3922140	4023010	4046670	4399410	1.04457	0.983255	0.965591	0.990424	0.996249	1.08309	1.0255	0.541893
P29595	NEDD8 OS=Mus musculus OX=10090 GN=Nedd8 PE=1 SV=2	Nedd8	14812900	16904400	15950100	16219800	17055700	16129000	0.923642	1.05406	0.994551	1.01137	1.06349	1.00571	1.03644	0.430311
Q61263	Sterol O-acyltransferase 1 OS=Mus musculus OX=10090 GN=Soat1 PE=1 SV=2	Soat1	2650600	2106790	2998350	3091620	2516330	2508330	1.00922	0.802162	1.14162	1.17714	0.958095	0.955049	1.04649	0.702663
Q69Z99	Zinc finger protein 512 OS=Mus musculus OX=10090 GN=Znf512 PE=2 SV=2	Znf512	998514	986450	1053360	1161960	1177390	1140760	0.912515	0.90149	0.962637	1.06188	1.07599	1.04251	1.1454	0.00355552
Q9QXL1	Kinesin-like protein KIF21B OS=Mus musculus OX=10090 GN=Kif21b PE=1 SV=2	Kif21b	1127560	1307060	1092660	1252540	1174190	1360160	0.927824	1.07553	0.899106	1.03067	0.966194	1.11922	1.0736	0.358296
O35593	26S proteasome non-ATPase regulatory subunit 14 OS=Mus musculus OX=10090 GN=Psmd14 PE=1 SV=2	Psmd14	8983590	9298990	9235240	9277090	9223940	9271260	0.987626	1.0223	1.01529	1.01989	1.01405	1.01925	1.00925	0.433238
Q5SWD9	Pre-rRNA-processing protein TSR1 homolog OS=Mus musculus OX=10090 GN=Tsr1 PE=1 SV=1	Tsr1	2415490	2248820	2097050	2400820	2468910	2630280	1.01404	0.944069	0.880355	1.00788	1.03646	1.10421	1.10925	0.0993319
O35516	Neurogenic locus notch homolog protein 2 OS=Mus musculus OX=10090 GN=Notch2 PE=1 SV=2	Notch2	942155	1180920	1006230	1202090	1210760	1363220	0.806071	1.01035	0.860891	1.02846	1.03588	1.16632	1.20668	0.0719866
Q9CQA9	Cancer-related nucleoside-triphosphatase homolog OS=Mus musculus OX=10090 GN=Ntpcr PE=1 SV=1	Ntpcr	1411210	1393000	1517420	1435020	1459830	1609580	0.966785	0.954309	1.03955	0.983096	1.00009	1.10268	1.0423	0.411259
Q9QXG2	Rab proteins geranylgeranyltransferase component A 1 OS=Mus musculus OX=10090 GN=Chm PE=1 SV=1	Chm	1943510	2221760	2070800	2073750	2018220	1729890	0.992144	1.13419	1.05712	1.05863	1.03028	0.883093	0.933578	0.361831
Q4KML4	Costars family protein ABRACL OS=Mus musculus OX=10090 GN=Abracl PE=1 SV=1	Abracl	21355900	21527000	20025600	19374500	21001000	19445300	1.06788	1.07644	1.00136	0.968805	1.05014	0.972345	0.950918	0.220878
Q3TZM9	GDP-Man:Man(3)GlcNAc(2)-PP-Dol alpha-1,2-mannosyltransferase OS=Mus musculus OX=10090 GN=Alg11 PE=2 SV=1	Alg11	1558240	1680210	1655230	1554580	1508910	1671540	0.990332	1.06785	1.05197	0.988006	0.958981	1.06234	0.967581	0.431092
Q8BPG6	Inactive C-alpha-formylglycine-generating enzyme 2 OS=Mus musculus OX=10090 GN=Sumf2 PE=1 SV=2	Sumf2	2470120	2592670	2591750	2906520	2735580	2731980	0.924582	0.970453	0.970109	1.08793	1.02395	1.0226	1.094	0.026067
Q8VEA8	Ras-related protein Rab-7b OS=Mus musculus OX=10090 GN=Rab7b PE=1 SV=1	Rab7b	4079210	3974550	4598380	4087940	4260380	4327490	0.980006	0.954862	1.10473	0.982103	1.02353	1.03965	1.00187	0.943465
Q99ML9	E3 ubiquitin-protein ligase Arkadia OS=Mus musculus OX=10090 GN=Rnf111 PE=1 SV=1	Rnf111	916899	891993	782281	849458		1003010	1.03261	1.00456	0.881	0.956654		1.12958	1.07237	0.493706
Q8R2N0	Thyroid transcription factor 1-associated protein 26 OS=Mus musculus OX=10090 GN=Ccdc59 PE=2 SV=2	Ccdc59	457937	463310	434162	506810	404520	465160	1.01774	1.02969	0.964906	1.12636	0.899028	1.0338	1.01555	0.874513
Q8BJU0	Small glutamine-rich tetratricopeptide repeat-containing protein alpha OS=Mus musculus OX=10090 GN=Sgta PE=1 SV=2	Sgta	7340080	7381600	7161610	7517930	7974590	8207360	0.967621	0.973095	0.944094	0.991067	1.05127	1.08195	1.08301	0.0447964
P80315	T-complex protein 1 subunit delta OS=Mus musculus OX=10090 GN=Cct4 PE=1 SV=3	Cct4	22846000	23899900	23398900	21817600	22786200	20559200	1.04007	1.08805	1.06524	0.993251	1.03735	0.935962	0.928978	0.0841658
Q8CCB4	Vacuolar protein sorting-associated protein 53 homolog OS=Mus musculus OX=10090 GN=Vps53 PE=1 SV=1	Vps53	2977220	3032450	2852890	2884640	2836550	2789260	1.04993	1.06941	1.00609	1.01728	1.00033	0.983649	0.96027	0.120939
Q5SVR0	TBC1 domain family member 9B OS=Mus musculus OX=10090 GN=Tbc1d9b PE=1 SV=1	Tbc1d9b	2902960	2993900	2926630	3031820	3021620	2862550	0.994324	1.02547	1.00243	1.03846	1.03497	0.980483	1.01048	0.650135
Q63871	DNA-directed RNA polymerases I, II, and III subunit RPABC4 OS=Mus musculus OX=10090 GN=Polr2k PE=3 SV=2	Polr2k	802663	781568	726836	857806	790022	849511	1.00341	0.977037	0.908617	1.07234	0.987605	1.06197	1.0806	0.11994
Q6ZPJ3	(E3-independent) E2 ubiquitin-conjugating enzyme UBE2O OS=Mus musculus OX=10090 GN=Ube2o PE=1 SV=3	Ube2o	686622	763130	725476	752300	746288	664240	0.964234	1.07168	1.0188	1.05647	1.04802	0.932803	0.994299	0.905485
Q91WK2	Eukaryotic translation initiation factor 3 subunit H OS=Mus musculus OX=10090 GN=Eif3h PE=1 SV=1	Eif3h	5742270	5719910	5506630	6176540	6223830	6242340	0.966688	0.962924	0.927019	1.0398	1.04776	1.05087	1.09865	0.00236022
Q68FE6	Rho family-interacting cell polarization regulator 1 OS=Mus musculus OX=10090 GN=Ripor1 PE=1 SV=2	Ripor1	311067	271181	323242	314494		324432	1.01076	0.881153	1.05032	1.02189		1.05418	1.05842	0.456841
Q8CCP0	Ribosome quality control complex subunit NEMF OS=Mus musculus OX=10090 GN=Nemf PE=1 SV=2	Nemf	2048030	2089500	2103060	2114860	2131150	2086680	0.989005	1.00903	1.01558	1.02128	1.02914	1.00767	1.01476	0.219253
P43346	Deoxycytidine kinase OS=Mus musculus OX=10090 GN=Dck PE=1 SV=1	Dck	1794120	1785110	2197770	1993870	1902170	1706430	0.9643	0.959457	1.18125	1.07166	1.02237	0.917168	0.969789	0.751671
Q8C6G8	WD repeat-containing protein 26 OS=Mus musculus OX=10090 GN=Wdr26 PE=1 SV=3	Wdr26	2651590	2561900	2318580	2567220	2552300	2243010	1.08742	1.05064	0.950854	1.05282	1.0467	0.919863	0.977491	0.718681
P58681	Toll-like receptor 7 OS=Mus musculus OX=10090 GN=Tlr7 PE=1 SV=1	Tlr7	6608900	6373620	6412430	6613790	6656700	5958510	1.04276	1.00564	1.01176	1.04354	1.05031	0.940144	0.991444	0.808445
Q8BX09	Retinoblastoma-binding protein 5 OS=Mus musculus OX=10090 GN=Rbbp5 PE=1 SV=2	Rbbp5	984010	1038320	1140960	1007120	1011710	995928	0.976894	1.03081	1.13271	0.999837	1.00439	0.988726	0.953045	0.347803
Q9D172	Glutamine amidotransferase-like class 1 domain-containing protein 3, mitochondrial OS=Mus musculus OX=10090 GN=Gatd3 PE=1 SV=1	Gatd3	3109910	3102140	3178880	3176270	3068980	3111560	1.01006	1.00753	1.03246	1.03161	0.996764	1.01059	0.996367	0.785565
Q8C052	Microtubule-associated protein 1S OS=Mus musculus OX=10090 GN=Map1s PE=1 SV=2	Map1s	20830400	21906100	21764300	23577300	22452800	22774100	0.941075	0.989673	0.983267	1.06517	1.01437	1.02889	1.06672	0.0395156
Q9JJD0	THAP domain-containing protein 11 OS=Mus musculus OX=10090 GN=Thap11 PE=1 SV=1	Thap11	310137	266452	264623	373573	289298	300792	1.02318	0.879058	0.873024	1.23246	0.95443	0.99235	1.14556	0.236169
Q9CR02	Translation machinery-associated protein 16 OS=Mus musculus OX=10090 GN=Tma16 PE=1 SV=1	Tma16	597070	560066	604029	523784	622936	611862	1.03252	0.968526	1.04455	0.905783	1.07725	1.0581	0.998533	0.951248
Q9QXK2	E3 ubiquitin-protein ligase RAD18 OS=Mus musculus OX=10090 GN=Rad18 PE=1 SV=2	Rad18	266461	225323	199986	206509	336727	303428	1.0207	0.863114	0.766059	0.791046	1.28985	1.1623	1.22391	0.33201
Q91V04	Translocating chain-associated membrane protein 1 OS=Mus musculus OX=10090 GN=Tram1 PE=1 SV=3	Tram1	3059730	3058540	3209180	3327620	3239910	3439570	0.95215	0.95178	0.998657	1.03551	1.00822	1.07035	1.07287	0.0404751
Q60710	Deoxynucleoside triphosphate triphosphohydrolase SAMHD1 OS=Mus musculus OX=10090 GN=Samhd1 PE=1 SV=3	Samhd1	22712200	23030800	24839800	24549900	24633800	22800500	0.966333	0.979889	1.05686	1.04452	1.04809	0.97009	1.01985	0.625772
Q6P1F6	Serine/threonine-protein phosphatase 2A 55 kDa regulatory subunit B alpha isoform OS=Mus musculus OX=10090 GN=Ppp2r2a PE=1 SV=1	Ppp2r2a	12273900	12401800	12028400	12795400	12438400	12539500	0.998166	1.00857	0.978201	1.04058	1.01154	1.01977	1.02913	0.0798466
Q9D8W5	26S proteasome non-ATPase regulatory subunit 12 OS=Mus musculus OX=10090 GN=Psmd12 PE=1 SV=4	Psmd12	5258020	5551840	5555640	5089580	4765970	4772730	1.05138	1.11014	1.1109	1.0177	0.952995	0.954347	0.893849	0.0165754
Q8R2H9	Phosphoethanolamine/phosphocholine phosphatase OS=Mus musculus OX=10090 GN=Phospho1 PE=1 SV=1	Phospho1	536945	523553	674726	569041	450049	538296	1.00994	0.984752	1.26909	1.07031	0.846498	1.01248	0.897513	0.377722
Q9D1M4	Eukaryotic translation elongation factor 1 epsilon-1 OS=Mus musculus OX=10090 GN=Eef1e1 PE=1 SV=1	Eef1e1	4436560	4451520	4600260	4705780	4560830	4808810	0.972651	0.97593	1.00854	1.03167	0.999895	1.05426	1.04353	0.091591
Q61210	Rho guanine nucleotide exchange factor 1 OS=Mus musculus OX=10090 GN=Arhgef1 PE=1 SV=2	Arhgef1	5297100	5175130	5419960	5367460	5383500	5445240	1.00136	0.978307	1.02459	1.01466	1.0177	1.02937	1.01913	0.245315
Q91VJ1	Interferon-inducible protein AIM2 OS=Mus musculus OX=10090 GN=Aim2 PE=1 SV=2	Aim2	247628	277403	278640	276702	296000	267796	0.909795	1.01919	1.02373	1.01661	1.08752	0.983893	1.04582	0.402893
Q9R0L7	A-kinase anchor protein 8-like OS=Mus musculus OX=10090 GN=Akap8l PE=1 SV=1	Akap8l	492703	500274	487226	543178	507092	547061	0.962256	0.977042	0.951559	1.06083	0.990358	1.06842	1.07913	0.0407058
P42867	UDP-N-acetylglucosamine--dolichyl-phosphate N-acetylglucosaminephosphotransferase OS=Mus musculus OX=10090 GN=Dpagt1 PE=1 SV=2	Dpagt1	589624	640770	628758	693871	705918		0.894867	0.972491	0.95426	1.05308	1.07137		1.12938	0.0345022
Q6PCP5	Mitochondrial fission factor OS=Mus musculus OX=10090 GN=Mff PE=1 SV=1	Mff	393538	403216	367706	422143	506336	429941	0.926015	0.948788	0.865231	0.993324	1.19143	1.01167	1.16657	0.0773333
Q8CDA1	Phosphatidylinositide phosphatase SAC2 OS=Mus musculus OX=10090 GN=Inpp5f PE=1 SV=1	Inpp5f	1464550	1516920	1526920	1441060	1371030	1449910	1.02532	1.06198	1.06898	1.00887	0.959847	1.01507	0.945349	0.0621025
Q3TFD2	Lysophosphatidylcholine acyltransferase 1 OS=Mus musculus OX=10090 GN=Lpcat1 PE=1 SV=1	Lpcat1	1408070	1296110	1235170	1427730	1356210	1366200	1.05013	0.966632	0.921183	1.06479	1.01145	1.0189	1.05351	0.267954
P54797	Transport and Golgi organization 2 homolog OS=Mus musculus OX=10090 GN=Tango2 PE=1 SV=1	Tango2	1478280	1390510	1541980	1405370	1502390	1523310	1.01643	0.956079	1.06023	0.966296	1.033	1.04739	1.0046	0.906513
Q9CXW3	Calcyclin-binding protein OS=Mus musculus OX=10090 GN=Cacybp PE=1 SV=1	Cacybp	3355110	3256570	3311830	3123300	3301260	2950830	1.06749	1.03613	1.05372	0.993733	1.05035	0.938858	0.944766	0.159822
Q9CPV5	Polyamine-modulated factor 1 OS=Mus musculus OX=10090 GN=Pmf1 PE=1 SV=1	Pmf1	215596	198895	170834	191411	178101	161942	1.19311	1.10068	0.945394	1.05927	0.98561	0.896186	0.907964	0.322753
O88520	Leucine-rich repeat protein SHOC-2 OS=Mus musculus OX=10090 GN=Shoc2 PE=1 SV=2	Shoc2	1401360	1341830	1408180	1285250	1455980	1459510	1.01879	0.975511	1.02375	0.934378	1.0585	1.06106	1.01189	0.828756
Q61699	Heat shock protein 105 kDa OS=Mus musculus OX=10090 GN=Hsph1 PE=1 SV=2	Hsph1	4357380	4614050	4567830	4536480	4316090	4282020	0.998705	1.05753	1.04694	1.03975	0.989241	0.981432	0.970111	0.295506
Q9CPR4	60S ribosomal protein L17 OS=Mus musculus OX=10090 GN=Rpl17 PE=1 SV=3	Rpl17	51247100	53985100	50846100	51353100	52016700	50387000	1.00865	1.06254	1.00076	1.01074	1.0238	0.991726	0.985126	0.52109
P22907	Porphobilinogen deaminase OS=Mus musculus OX=10090 GN=Hmbs PE=1 SV=2	Hmbs	1086480	1090130	1122270	977144	1086040	951885	1.06227	1.06583	1.09726	0.955366	1.06183	0.93067	0.913967	0.0926755
Q2TBA3	Mucosa-associated lymphoid tissue lymphoma translocation protein 1 homolog OS=Mus musculus OX=10090 GN=Malt1 PE=1 SV=2	Malt1	1454620	1256480	1351140	1572560	1618780	1557260	0.979586	0.846152	0.909899	1.05901	1.09014	1.04871	1.16896	0.0227896
Q99N95	39S ribosomal protein L3, mitochondrial OS=Mus musculus OX=10090 GN=Mrpl3 PE=1 SV=1	Mrpl3	881135	902586	910114	914120	997987	864741	0.975008	0.998745	1.00707	1.01151	1.10431	0.956868	1.03082	0.539566
Q80X41	Serine/threonine-protein kinase VRK1 OS=Mus musculus OX=10090 GN=Vrk1 PE=1 SV=2	Vrk1	1895540	1921370	2074310	1947840	2009530	1994990	0.971975	0.98522	1.06364	0.998793	1.03043	1.02297	1.01038	0.728305
Q91WU5	Arsenite methyltransferase OS=Mus musculus OX=10090 GN=As3mt PE=1 SV=2	As3mt	2126310	1978260	1934140	2246920	2062770	2120100	1.02694	0.955441	0.934132	1.0852	0.996257	1.02395	1.06476	0.173912
Q9JJF3	Ribosomal oxygenase 1 OS=Mus musculus OX=10090 GN=Riox1 PE=1 SV=2	Riox1	1399990	1477990	1286360	1321720	1500610	1539840	0.991327	1.04656	0.910866	0.935905	1.06258	1.09035	1.04751	0.501623
Q80U72	Protein scribble homolog OS=Mus musculus OX=10090 GN=Scrib PE=1 SV=2	Scrib	846280	775088	828165	827342	872805	902590	1.00901	0.924131	0.987414	0.986433	1.04064	1.07615	1.06254	0.172664
Q8K1B8	Fermitin family homolog 3 OS=Mus musculus OX=10090 GN=Fermt3 PE=1 SV=1	Fermt3	51502000	50450100	51001600	48808200	48189600	45954300	1.07045	1.04859	1.06005	1.01446	1.0016	0.955142	0.93461	0.0243664
Q8BGF6	ELMO domain-containing protein 2 OS=Mus musculus OX=10090 GN=Elmod2 PE=1 SV=1	Elmod2	1265960	1401570	1514090	1435210	1386290	1332450	0.924826	1.02389	1.10609	1.04847	1.01273	0.9734	0.993383	0.940909
Q91WT8	RNA-binding protein 47 OS=Mus musculus OX=10090 GN=Rbm47 PE=1 SV=1	Rbm47	1615650	1571050	1623830	1689580	1705550	1707220	0.982033	0.954924	0.987005	1.02697	1.03668	1.03769	1.06066	0.00545786
P10076	Zinc finger protein 26 OS=Mus musculus OX=10090 GN=Zfp26 PE=2 SV=2	Zfp26	175672	283002		221455	195882	253673	0.788881	1.27086		0.994477	0.879637	1.13916	0.97529	0.991115
Q9JJZ6	Krueppel-like factor 13 OS=Mus musculus OX=10090 GN=Klf13 PE=1 SV=2	Klf13	358352	326551	457348	301871	300488	341030	1.07843	0.982725	1.37635	0.908453	0.904291	1.0263	0.825903	0.16794
Q9CQY1	Ubiquitin-like protein ATG12 OS=Mus musculus OX=10090 GN=Atg12 PE=1 SV=1	Atg12	2870640	2578120	2487490	2696380	2656820	2625700	1.09616	0.984464	0.949857	1.02962	1.01452	1.00263	1.00537	0.877662
P26323	Friend leukemia integration 1 transcription factor OS=Mus musculus OX=10090 GN=Fli1 PE=1 SV=1	Fli1	842898	974478	837216	878666	963760	887955	0.947731	1.09568	0.941342	0.987948	1.08362	0.998392	1.02855	0.631825
Q3USZ8	Divergent protein kinase domain 2A OS=Mus musculus OX=10090 GN=Dipk2a PE=1 SV=2	Dipk2a	490422	498110	437252	533647	544863	564248	0.95031	0.965208	0.847281	1.03407	1.0558	1.09337	1.15218	0.0317645
Q9Z329	Inositol 1,4,5-trisphosphate receptor type 2 OS=Mus musculus OX=10090 GN=Itpr2 PE=1 SV=4	Itpr2	481085	341172	430113	621165	595241	545334	0.920374	0.652704	0.822859	1.18836	1.13877	1.04329	1.40672	0.0318839
Q80W49	Beta/gamma crystallin domain-containing protein 3 OS=Mus musculus OX=10090 GN=Crybg3 PE=1 SV=2	Crybg3	308331	350465	326600	280329	355844	330050	0.963968	1.0957	1.02108	0.876422	1.11251	1.03187	0.980543	0.785451
P41242	Megakaryocyte-associated tyrosine-protein kinase OS=Mus musculus OX=10090 GN=Matk PE=1 SV=2	Matk	313519	276437	196869	322940	341052	345111	1.02079	0.900053	0.640987	1.05146	1.11043	1.12365	1.2825	0.130107
Q9DB16	Calcium-binding protein 39-like OS=Mus musculus OX=10090 GN=Cab39l PE=1 SV=3	Cab39l	507471	587592	522567	507101	519865	567435	0.963151	1.11522	0.991803	0.962449	0.986675	1.07696	0.98564	0.820866
P60843	Eukaryotic initiation factor 4A-I OS=Mus musculus OX=10090 GN=Eif4a1 PE=1 SV=1	Eif4a1	40471600	41948400	44024000	35870500	37510200	33720500	1.08304	1.12256	1.1781	0.959911	1.00379	0.902376	0.847025	0.0133776
Q91YR9	Prostaglandin reductase 1 OS=Mus musculus OX=10090 GN=Ptgr1 PE=1 SV=2	Ptgr1	4720760	4863140	5019470	4618600	4485250	4119200	1.04861	1.08024	1.11496	1.02592	0.996299	0.914989	0.905479	0.0604954
Q99N69	Leupaxin OS=Mus musculus OX=10090 GN=Lpxn PE=1 SV=2	Lpxn	23075400	24066300	17351700	26604200	26147100	25942800	0.949543	0.990318	0.714015	1.09475	1.07594	1.06754	1.22019	0.1122
Q6DTY7	6-phosphofructo-2-kinase/fructose-2,6-bisphosphatase 4 OS=Mus musculus OX=10090 GN=Pfkfb4 PE=2 SV=4	Pfkfb4	2059670	2248380	2169640	2191620	2164520	1948030	0.984318	1.0745	1.03687	1.04738	1.03443	0.930965	0.973213	0.570794
O88532	Zinc finger RNA-binding protein OS=Mus musculus OX=10090 GN=Zfr PE=1 SV=2	Zfr	973572	1036540	999919	1003550	1069930	1066400	0.9562	1.01804	0.982077	0.985643	1.05084	1.04737	1.04314	0.201914
Q9CR61	NADH dehydrogenase [ubiquinone] 1 beta subcomplex subunit 7 OS=Mus musculus OX=10090 GN=Ndufb7 PE=1 SV=3	Ndufb7	944269	956038	833321	970047	969662	919342	1.01938	1.03209	0.899609	1.04721	1.04679	0.992472	1.04588	0.382304
P63323	40S ribosomal protein S12 OS=Mus musculus OX=10090 GN=Rps12 PE=1 SV=3	Rps12	18772000	18158000	18263000	19823600	19352800	19493200	0.992785	0.960313	0.965866	1.0484	1.0235	1.03093	1.06299	0.00806847
Q80TY0	Formin-binding protein 1 OS=Mus musculus OX=10090 GN=Fnbp1 PE=1 SV=2	Fnbp1	4400160	4613140	4402880	4790010	4724300	4695380	0.959681	1.00613	0.960275	1.04471	1.03038	1.02407	1.05915	0.0261129
Q91ZT5	FYVE, RhoGEF and PH domain-containing protein 4 OS=Mus musculus OX=10090 GN=Fgd4 PE=1 SV=1	Fgd4	2197520	2192920	2028320	2225140	2248990	2198500	1.01443	1.01231	0.936325	1.02718	1.03819	1.01488	1.03955	0.220272
Q8R395	COMM domain-containing protein 5 OS=Mus musculus OX=10090 GN=Commd5 PE=1 SV=1	Commd5	2309840	2783840	2822030	2432210	2251630	2942470	0.909291	1.09589	1.11092	0.957463	0.886376	1.15833	0.96344	0.718897
Q8BIE6	FERM domain-containing protein 4A OS=Mus musculus OX=10090 GN=Frmd4a PE=1 SV=2	Frmd4a	769094	715297	637374	856710	799786	806652	0.996047	0.926375	0.825458	1.10952	1.0358	1.04469	1.1609	0.0614019
P11930	Acyl-coenzyme A diphosphatase NUDT19 OS=Mus musculus OX=10090 GN=Nudt19 PE=1 SV=2	Nudt19	731750	885315	884951	825303	814657	844548	0.89341	1.0809	1.08046	1.00763	0.994633	1.03113	0.993002	0.962713
A2BH40	AT-rich interactive domain-containing protein 1A OS=Mus musculus OX=10090 GN=Arid1a PE=1 SV=1	Arid1a	1321890	1302230	1346970	1472120	1439980	1485430	0.944953	0.930899	0.962881	1.05234	1.02937	1.06186	1.10739	0.00161741
Q9WV32	Actin-related protein 2/3 complex subunit 1B OS=Mus musculus OX=10090 GN=Arpc1b PE=1 SV=4	Arpc1b	43687400	45884500	46338100	44859900	42388000	41170500	1.0144	1.06541	1.07595	1.04162	0.984228	0.955958	0.944878	0.140663
Q8R3V5	Endophilin-B2 OS=Mus musculus OX=10090 GN=Sh3glb2 PE=1 SV=2	Sh3glb2	1745640	1753110	1609920	1874110	1814600	1948210	0.972365	0.976526	0.896766	1.04393	1.01078	1.0852	1.1034	0.04583
Q60680	Inhibitor of nuclear factor kappa-B kinase subunit alpha OS=Mus musculus OX=10090 GN=Chuk PE=1 SV=1	Chuk	1147750	1223060	1121050	1087150	1060210	1067840	1.05472	1.12393	1.03018	0.999033	0.974276	0.981288	0.92077	0.0388791
Q61464	Zinc finger protein 638 OS=Mus musculus OX=10090 GN=Znf638 PE=1 SV=2	Znf638	1863840	1659440	1562830	1946490	1844550	2010020	1.01933	0.907542	0.854706	1.06453	1.00878	1.09927	1.14057	0.0806756
O35943	Frataxin, mitochondrial OS=Mus musculus OX=10090 GN=Fxn PE=1 SV=1	Fxn	1340650	1364880	1341940	1458000	1389830	1605870	0.944342	0.96141	0.945251	1.027	0.978984	1.13116	1.10037	0.0938552
Q8BG67	Protein EFR3 homolog A OS=Mus musculus OX=10090 GN=Efr3a PE=1 SV=1	Efr3a	2482410	2365590	2451340	2349050	2357680	2557720	1.03731	0.988494	1.02433	0.981583	0.985189	1.06878	0.99522	0.872305
Q9CPQ5	Centromere protein Q OS=Mus musculus OX=10090 GN=Cenpq PE=2 SV=2	Cenpq	139666	86526.3	112855	96511.4	105829	101033	1.34628	0.83405	1.08784	0.930299	1.02011	0.973884	0.894782	0.545818
P47941	Crk-like protein OS=Mus musculus OX=10090 GN=Crkl PE=1 SV=2	Crkl	4227080	4297220	4220860	4632430	4456600	4296910	0.975899	0.992092	0.974463	1.06948	1.02889	0.99202	1.05028	0.0963489
Q8BHT7	RAB6A-GEF complex partner protein 2 OS=Mus musculus OX=10090 GN=Rgp1 PE=2 SV=1	Rgp1	588006	526254	457018	446600	585958	512604	1.15045	1.02963	0.894165	0.873782	1.14644	1.00292	0.983379	0.877343
Q6PFD9	Nuclear pore complex protein Nup98-Nup96 OS=Mus musculus OX=10090 GN=Nup98 PE=1 SV=2	Nup98	3231320	3157320	3182640	3566520	3368900	3519610	0.967304	0.945152	0.952732	1.06765	1.00849	1.0536	1.09233	0.00892916
Q80WT5	Aftiphilin OS=Mus musculus OX=10090 GN=Aftph PE=1 SV=2	Aftph	1340850	1428670	1252750	1471490	1617730	1663100	0.904765	0.964024	0.845318	0.992917	1.0916	1.12221	1.1815	0.0346444
Q9D1H7	Golgi to ER traffic protein 4 homolog OS=Mus musculus OX=10090 GN=Get4 PE=1 SV=2	Get4	752179	845066	802474	865466	823653	726627	0.948766	1.06593	1.01221	1.09166	1.03892	0.916536	1.00668	0.938209
Q8C3X2	Coiled-coil domain-containing protein 90B, mitochondrial OS=Mus musculus OX=10090 GN=Ccdc90b PE=1 SV=1	Ccdc90b	2133230	2105290	2294900	2433190	2187430	2352780	0.950301	0.937855	1.02232	1.08393	0.974446	1.04811	1.06734	0.191214
P70396	Homeobox protein DLX-5 OS=Mus musculus OX=10090 GN=Dlx5 PE=1 SV=1	Dlx5	112747	104184	91098.7	119549	133910	106571	1.00092	0.924904	0.808738	1.06131	1.1888	0.946095	1.16882	0.161466
P22892	AP-1 complex subunit gamma-1 OS=Mus musculus OX=10090 GN=Ap1g1 PE=1 SV=3	Ap1g1	5217200	5447380	5514630	5048800	5142590	4858000	1.0279	1.07325	1.0865	0.994724	1.0132	0.957132	0.930168	0.038101
P17225	Polypyrimidine tract-binding protein 1 OS=Mus musculus OX=10090 GN=Ptbp1 PE=1 SV=3	Ptbp1	37114400	38038600	34378800	46512700	45106600	47622800	0.87331	0.895057	0.808941	1.09445	1.06137	1.12058	1.27125	0.00216672
O88456	Calpain small subunit 1 OS=Mus musculus OX=10090 GN=Capns1 PE=1 SV=2	Capns1	24425900	26136600	24566700	23363800	24211700	23333800	1.02662	1.09852	1.03254	0.98198	1.01762	0.980719	0.943831	0.0815015
Q60787	Lymphocyte cytosolic protein 2 OS=Mus musculus OX=10090 GN=Lcp2 PE=1 SV=2	Lcp2	3493880	3669690	3529600	4416070	3953300	4160640	0.891903	0.936783	0.901022	1.12732	1.00918	1.06211	1.17178	0.0111054
Q78RX3	Small integral membrane protein 12 OS=Mus musculus OX=10090 GN=Smim12 PE=3 SV=1	Smim12	1027560	1041900	749847	924680	959799	1122510	1.06129	1.0761	0.774458	0.955029	0.991301	1.15935	1.06657	0.589165
Q62241	U1 small nuclear ribonucleoprotein C OS=Mus musculus OX=10090 GN=Snrpc PE=1 SV=1	Snrpc	6091750	6766820	4914240	7661890	7171350	8141580	0.872862	0.96959	0.704142	1.09784	1.02755	1.16657	1.29269	0.0591601
Q8VE37	Regulator of chromosome condensation OS=Mus musculus OX=10090 GN=Rcc1 PE=1 SV=1	Rcc1	3290060	3277260	3175470	3165790	3364540	3413870	1.01278	1.00884	0.977503	0.974523	1.0357	1.05089	1.02067	0.478561
Q9DC23	DnaJ homolog subfamily C member 10 OS=Mus musculus OX=10090 GN=Dnajc10 PE=1 SV=2	Dnajc10	1740210	1632790	1701570	1569470	1698160	1687570	1.05903	0.993656	1.03551	0.955122	1.03344	1.02699	0.976477	0.486091
Q91VB4	BLOC-2 complex member HPS3 OS=Mus musculus OX=10090 GN=Hps3 PE=2 SV=2	Hps3	1094320	935568	965908	964003	993685	973253	1.1266	0.963165	0.9944	0.992439	1.023	1.00196	0.978351	0.706947
Q60866	Phosphotriesterase-related protein OS=Mus musculus OX=10090 GN=Pter PE=1 SV=1	Pter	993728	976614	965790	954429	902498	917345	1.06784	1.04945	1.03782	1.02561	0.96981	0.985765	0.944873	0.0374731
Q91YI6	Poly(A) RNA polymerase GLD2 OS=Mus musculus OX=10090 GN=Tent2 PE=1 SV=1	Tent2	393617	311133	187180	387554	288106	384890	1.19223	0.942391	0.56695	1.17386	0.872644	1.16579	1.18905	0.432218
P36371	Antigen peptide transporter 2 OS=Mus musculus OX=10090 GN=Tap2 PE=1 SV=1	Tap2	9011740	9020670	8860580	9176340	9113640	9239090	1.00291	1.0039	0.986088	1.02123	1.01425	1.02821	1.02365	0.0290893
Q80U28	MAP kinase-activating death domain protein OS=Mus musculus OX=10090 GN=Madd PE=1 SV=2	Madd	1570890	1707170	1573820	1602170	1627650	1751320	0.967108	1.05101	0.968912	0.986366	1.00205	1.07819	1.02664	0.534987
Q8CD10	Calcium uptake protein 2, mitochondrial OS=Mus musculus OX=10090 GN=Micu2 PE=1 SV=2	Micu2	1027260	973521	919472	1042140	932472	1029360	1.04936	0.994468	0.939256	1.06456	0.952535	1.05151	1.02867	0.5869
P62315	Small nuclear ribonucleoprotein Sm D1 OS=Mus musculus OX=10090 GN=Snrpd1 PE=1 SV=1	Snrpd1	7186580	6941950	6975170	6560840	6885770	6622850	1.06985	1.03343	1.03837	0.976693	1.02506	0.985924	0.950992	0.0516174
P63017	Heat shock cognate 71 kDa protein OS=Mus musculus OX=10090 GN=Hspa8 PE=1 SV=1	Hspa8	314583000	328396000	340084000	334712000	338398000	326031000	0.962283	1.00454	1.04029	1.02386	1.03513	0.997301	1.01636	0.544371
O54950	5'-AMP-activated protein kinase subunit gamma-1 OS=Mus musculus OX=10090 GN=Prkag1 PE=1 SV=2	Prkag1	2578150	2660070	2592620	2534840	2508880	2181540	1.05476	1.08827	1.06068	1.03704	1.02642	0.892501	0.922667	0.169145
Q00519	Xanthine dehydrogenase/oxidase OS=Mus musculus OX=10090 GN=Xdh PE=1 SV=5	Xdh	11667700	11829600	12262100	11568700	11518500	11216600	1.01926	1.0334	1.07118	1.01061	1.00622	0.979852	0.959295	0.0791165
Q8VDP4	Cell cycle and apoptosis regulator protein 2 OS=Mus musculus OX=10090 GN=Ccar2 PE=1 SV=2	Ccar2	3212510	3281190	3057270	3811750	3604700	4207710	0.893879	0.912989	0.850684	1.06062	1.00301	1.17079	1.21707	0.0174075
Q9CPV7	Palmitoyltransferase ZDHHC6 OS=Mus musculus OX=10090 GN=Zdhhc6 PE=1 SV=1	Zdhhc6	659758	657376	793875	682202	797891	706858	0.927863	0.924513	1.11648	0.959427	1.12213	0.994103	1.03597	0.660928
Q5SSH7	Zinc finger ZZ-type and EF-hand domain-containing protein 1 OS=Mus musculus OX=10090 GN=Zzef1 PE=1 SV=2	Zzef1	1600700	1732020	1702870	1695030	1623710	1680780	0.970806	1.05045	1.03277	1.02802	0.984761	1.01937	0.992837	0.816011
Q9WVA3	Mitotic checkpoint protein BUB3 OS=Mus musculus OX=10090 GN=Bub3 PE=1 SV=2	Bub3	10963600	11135400	11101100	11238500	11350700	11075100	0.994531	1.01012	1.007	1.01947	1.02965	1.00465	1.01398	0.181469
P52431	DNA polymerase delta catalytic subunit OS=Mus musculus OX=10090 GN=Pold1 PE=1 SV=2	Pold1	1308270	1281320	1166420	1202410	1298750	1307890	1.0489	1.0273	0.935174	0.964029	1.04127	1.0486	1.01412	0.759808
Q5DTM8	E3 ubiquitin-protein ligase BRE1A OS=Mus musculus OX=10090 GN=Rnf20 PE=1 SV=2	Rnf20	1043030	998719	988657	1133070	1063990	1171740	0.974131	0.932747	0.92335	1.05822	0.993707	1.09434	1.11167	0.0322281
Q3UHB1	5'-nucleotidase domain-containing protein 3 OS=Mus musculus OX=10090 GN=Nt5dc3 PE=1 SV=1	Nt5dc3	904851	874259	953628	979392	980291	969199	0.960762	0.92828	1.01255	1.03991	1.04086	1.02909	1.07178	0.0519132
Q9JIF0	Protein arginine N-methyltransferase 1 OS=Mus musculus OX=10090 GN=Prmt1 PE=1 SV=1	Prmt1	2712390	2730630	2923910	2520390	2356350	2332640	1.08473	1.09203	1.16932	1.00795	0.942346	0.932864	0.861652	0.0120485
P62889	60S ribosomal protein L30 OS=Mus musculus OX=10090 GN=Rpl30 PE=1 SV=2	Rpl30	18195200	18970000	20301200	18985700	18691900	17853400	0.984331	1.02625	1.09826	1.0271	1.0112	0.96584	0.966321	0.413958
P25119	Tumor necrosis factor receptor superfamily member 1B OS=Mus musculus OX=10090 GN=Tnfrsf1b PE=2 SV=1	Tnfrsf1b	269248	237037	362595	542554	499714	524598	0.614781	0.541233	0.827923	1.23883	1.14101	1.19783	1.80332	0.00915954
Q8BT60	Copine-3 OS=Mus musculus OX=10090 GN=Cpne3 PE=1 SV=2	Cpne3	6831820	6869170	6724610	6591860	7018760	6501810	1.02704	1.03265	1.01092	0.990966	1.05514	0.977429	0.984668	0.54847
Q9CR39	WD repeat domain phosphoinositide-interacting protein 3 OS=Mus musculus OX=10090 GN=Wdr45b PE=1 SV=2	Wdr45b	243222	241245	493775	467489	517616	290719	0.628978	0.623866	1.27692	1.20894	1.33857	0.751807	1.3042	0.375184
P83940	Elongin-C OS=Mus musculus OX=10090 GN=Eloc PE=1 SV=1	Eloc	9128370	8876410	7838920	8648150	8802060	8739330	1.06413	1.03476	0.913814	1.00815	1.02609	1.01878	1.01338	0.759595
P62748	Hippocalcin-like protein 1 OS=Mus musculus OX=10090 GN=Hpcal1 PE=1 SV=2	Hpcal1	28810500	26334600	28197100	27026500	28067500	25231100	1.07649	0.983978	1.05357	1.00983	1.04873	0.942746	0.963799	0.419729
P56375	Acylphosphatase-2 OS=Mus musculus OX=10090 GN=Acyp2 PE=1 SV=2	Acyp2	451496	444949	416728	477471	430173	418338	1.03828	1.02323	0.958327	1.09801	0.989246	0.96203	1.00975	0.863085
Q61214	Dual specificity tyrosine-phosphorylation-regulated kinase 1A OS=Mus musculus OX=10090 GN=Dyrk1a PE=1 SV=1	Dyrk1a	693741	624038	544762	595313	638220	585136	1.15	1.03445	0.903039	0.986837	1.05796	0.969966	0.976445	0.805535
Q9CR16	Peptidyl-prolyl cis-trans isomerase D OS=Mus musculus OX=10090 GN=Ppid PE=1 SV=3	Ppid	4134790	3829920	3709360	4220260	3970320	4059960	1.04239	0.965533	0.935139	1.06394	1.00093	1.02353	1.04938	0.25466
Q91VI7	Ribonuclease inhibitor OS=Mus musculus OX=10090 GN=Rnh1 PE=1 SV=1	Rnh1	75400600	78346500	74553600	72460100	73309900	72167000	1.03489	1.07533	1.02327	0.994535	1.0062	0.990512	0.954605	0.0424313
Q9JHK5	Pleckstrin OS=Mus musculus OX=10090 GN=Plek PE=1 SV=1	Plek	4004890	3928200	4142460	4369960	4534330	4366670	0.945958	0.927844	0.978452	1.03219	1.07101	1.03141	1.09899	0.00896391
O35892	Nuclear autoantigen Sp-100 OS=Mus musculus OX=10090 GN=Sp100 PE=1 SV=2	Sp100	4148680	4248050	4488970	4448500	4483110	4158230	0.968351	0.991545	1.04778	1.03833	1.04641	0.97058	1.01584	0.662874
P56392	Cytochrome c oxidase subunit 7A1, mitochondrial OS=Mus musculus OX=10090 GN=Cox7a1 PE=1 SV=1	Cox7a1	663690	711499	761444	647891	836798	788841	0.905602	0.970837	1.03899	0.884044	1.14181	1.07637	1.06407	0.542334
Q9Z126	Platelet factor 4 OS=Mus musculus OX=10090 GN=Pf4 PE=1 SV=1	Pf4	232731	182571	245518	174685	226515	241663	1.08995	0.855039	1.14984	0.818106	1.06084	1.13179	0.972826	0.839971
Q8CFX1	GDH/6PGL endoplasmic bifunctional protein OS=Mus musculus OX=10090 GN=H6pd PE=1 SV=2	H6pd	3972500	3958130	3855610	3917130	3955760	3768860	1.03271	1.02897	1.00232	1.01832	1.02836	0.979771	0.987741	0.51599
Q61878	Bone marrow proteoglycan OS=Mus musculus OX=10090 GN=Prg2 PE=1 SV=1	Prg2	6072330	7223860	7418920	6562790	7187770	7154540	0.885493	1.05341	1.08186	0.957014	1.04815	1.04331	1.00917	0.869806
Q921L3	Calcium load-activated calcium channel OS=Mus musculus OX=10090 GN=Tmco1 PE=1 SV=1	Tmco1	5751000	6042450	5466330	5891970	5699620	6132860	0.9949	1.04532	0.945653	1.01929	0.986011	1.06096	1.02692	0.493986
Q60848	Lymphocyte-specific helicase OS=Mus musculus OX=10090 GN=Hells PE=1 SV=2	Hells	485443	417647	321407	406942	413139	493398	1.1495	0.988967	0.761076	0.963618	0.978292	1.16834	1.07267	0.584426
P26369	Splicing factor U2AF 65 kDa subunit OS=Mus musculus OX=10090 GN=U2af2 PE=1 SV=3	U2af2	2973030	2734450	2793480	3105330	2991380	3036320	1.01297	0.931683	0.951795	1.05805	1.01922	1.03454	1.07435	0.0574847
P37040	NADPH--cytochrome P450 reductase OS=Mus musculus OX=10090 GN=Por PE=1 SV=2	Por	54057200	53951700	54285000	54895100	54592200	55377000	1.00176	0.999802	1.00598	1.01728	1.01167	1.02621	1.01584	0.0257694
Q9DB94	WD repeat-containing protein 53 OS=Mus musculus OX=10090 GN=Wdr53 PE=1 SV=1	Wdr53	149623	141939	100705	146042	161331	133152	1.07186	1.01681	0.721421	1.0462	1.15573	0.953862	1.12302	0.400677
Q8R123	FAD synthase OS=Mus musculus OX=10090 GN=Flad1 PE=1 SV=1	Flad1	890489	1074580	1034140	1106110	1091220	1110320	0.844767	1.01941	0.981042	1.04932	1.03519	1.05331	1.10284	0.153912
Q91VU1	Protein YIPF1 OS=Mus musculus OX=10090 GN=Yipf1 PE=2 SV=1	Yipf1	1993970	2773000	1832230	2532590	2992660	2213530	0.824004	1.14594	0.757165	1.04659	1.23671	0.914736	1.17268	0.335131
Q9DB60	Prostamide/prostaglandin F synthase OS=Mus musculus OX=10090 GN=Prxl2b PE=1 SV=1	Prxl2b	8388230	7671300	8049600	8487380	8128070	8109750	1.03976	0.95089	0.997782	1.05205	1.00751	1.00524	1.02555	0.436939
Q8CFD4	Sorting nexin-8 OS=Mus musculus OX=10090 GN=Snx8 PE=1 SV=1	Snx8	9555960	8836440	9676900	8588420	8966550	8776550	1.07884	0.99761	1.0925	0.969609	1.0123	0.990848	0.93809	0.111053
P62196	26S proteasome regulatory subunit 8 OS=Mus musculus OX=10090 GN=Psmc5 PE=1 SV=1	Psmc5	10135600	10502200	10382400	10248300	9894610	9891870	1.0143	1.05099	1.039	1.02558	0.990185	0.989911	0.968233	0.109338
Q9DCS3	Enoyl-[acyl-carrier-protein] reductase, mitochondrial OS=Mus musculus OX=10090 GN=Mecr PE=1 SV=2	Mecr	1676770	1498950	1554170	1575810	1708280	1511360	1.06753	0.954316	0.989472	1.00325	1.08759	0.962217	1.01386	0.794914
Q64324	Syntaxin-binding protein 2 OS=Mus musculus OX=10090 GN=Stxbp2 PE=1 SV=1	Stxbp2	7332630	7570680	7876970	7730290	7486700	7565140	0.978137	1.00989	1.05075	1.03118	0.998689	1.00915	1.00008	0.986105
Q9ERB0	Synaptosomal-associated protein 29 OS=Mus musculus OX=10090 GN=Snap29 PE=1 SV=1	Snap29	5181530	4948940	5135590	5456950	5096710	5177470	1.01106	0.965672	1.00209	1.0648	0.994506	1.01026	1.03046	0.299169
Q9QWF0	Chromatin assembly factor 1 subunit A OS=Mus musculus OX=10090 GN=Chaf1a PE=1 SV=1	Chaf1a	213991				211950	179452	1.08984				1.07944	0.913935	0.914529
Q62432	Mothers against decapentaplegic homolog 2 OS=Mus musculus OX=10090 GN=Smad2 PE=1 SV=2	Smad2	862924	876017	531200	916709	818987	828498	1.06384	1.07998	0.654878	1.13014	1.00967	1.02139	1.12953	0.434608
O35904	Phosphatidylinositol 4,5-bisphosphate 3-kinase catalytic subunit delta isoform OS=Mus musculus OX=10090 GN=Pik3cd PE=1 SV=2	Pik3cd	1648810	1545360	1667050	1506880	1618700	1538770	1.05908	0.992634	1.0708	0.967917	1.03974	0.988401	0.959502	0.264323
Q9JJ06	Glycoprotein-N-acetylgalactosamine 3-beta-galactosyltransferase 1 OS=Mus musculus OX=10090 GN=C1galt1 PE=1 SV=1	C1galt1	654621	595616	661716	664453	614249	676061	1.02521	0.932801	1.03632	1.04061	0.961982	1.05879	1.02239	0.641973
Q7TNV0	Protein DEK OS=Mus musculus OX=10090 GN=Dek PE=1 SV=1	Dek	5370940	5373830	4942400	5501500	5418010	5707760	1.00066	1.0012	0.920818	1.02498	1.00943	1.06341	1.05993	0.138662
P16045	Galectin-1 OS=Mus musculus OX=10090 GN=Lgals1 PE=1 SV=3	Lgals1	201495000	200748000	210390000	209602000	207277000	199420000	0.995474	0.991783	1.03942	1.03553	1.02404	0.985223	1.00598	0.793395
Q8JZX4	Splicing factor 45 OS=Mus musculus OX=10090 GN=Rbm17 PE=1 SV=1	Rbm17	1206990	1325030	1403180	1416060	1396170	1392400	0.891572	0.978765	1.03649	1.04601	1.03131	1.02853	1.06847	0.19817
Q9JI78	Peptide-N(4)-(N-acetyl-beta-glucosaminyl)asparagine amidase OS=Mus musculus OX=10090 GN=Ngly1 PE=1 SV=2	Ngly1	612794	619776	614474	526595	653747	648258	1.01484	1.02641	1.01763	0.872091	1.08267	1.07358	0.990014	0.84359
Q91YR7	Pre-mRNA-processing factor 6 OS=Mus musculus OX=10090 GN=Prpf6 PE=1 SV=1	Prpf6	5464860	5487340	5365490	5799310	5891920	5962920	0.965279	0.96925	0.947727	1.02435	1.04071	1.05325	1.0819	0.00176277
Q9JM14	5'(3')-deoxyribonucleotidase, cytosolic type OS=Mus musculus OX=10090 GN=Nt5c PE=1 SV=1	Nt5c	9675100	10061800	10092300	10199500	8994700	9379660	1.01383	1.05436	1.05755	1.06879	0.942537	0.982876	0.957916	0.324591
Q9QYL7	Activator of basal transcription 1 OS=Mus musculus OX=10090 GN=Abt1 PE=2 SV=1	Abt1	601136	689988	540851	704325	665023	617050	0.944339	1.08392	0.849636	1.10644	1.0447	0.969339	1.08429	0.351904
Q91VK1	eIF5-mimic protein 1 OS=Mus musculus OX=10090 GN=Bzw2 PE=1 SV=1	Bzw2	2270230	2529350	2571770	2390730	2459380	2463870	0.94067	1.04804	1.06561	0.990599	1.01904	1.0209	0.992217	0.881518
Q8JZM7	Parafibromin OS=Mus musculus OX=10090 GN=Cdc73 PE=1 SV=1	Cdc73	960614	949140	939586	1092090	1106030	1034350	0.940622	0.929387	0.920032	1.06936	1.08301	1.01282	1.13446	0.00427463
P70296	Phosphatidylethanolamine-binding protein 1 OS=Mus musculus OX=10090 GN=Pebp1 PE=1 SV=3	Pebp1	26206100	25946000	27030000	23538000	24417100	23641100	1.07377	1.06311	1.10753	0.964446	1.00047	0.96867	0.904197	0.0039819
Q4VC33	E3 ubiquitin-protein transferase MAEA OS=Mus musculus OX=10090 GN=Maea PE=1 SV=1	Maea	2815390	2921180	3152670	2973440	3341650	3380920	0.907766	0.941876	1.01652	0.958726	1.07745	1.09011	1.09076	0.177572
P28076	Proteasome subunit beta type-9 OS=Mus musculus OX=10090 GN=Psmb9 PE=1 SV=1	Psmb9	15794300	14193500	13490600	13294500	13358600	12907500	1.17379	1.05482	1.00259	0.988012	0.992776	0.959251	0.909891	0.124803
Q8VIJ6	Splicing factor, proline- and glutamine-rich OS=Mus musculus OX=10090 GN=Sfpq PE=1 SV=1	Sfpq	22039300	20868600	23494700	23043200	22826600	24715900	0.968038	0.916617	1.03196	1.01213	1.00262	1.0856	1.063	0.220203
Q8BH69	Selenide, water dikinase 1 OS=Mus musculus OX=10090 GN=Sephs1 PE=1 SV=1	Sephs1	3943930	4628910	5019200	5064600	4798300	4705990	0.841544	0.987703	1.07098	1.08067	1.02385	1.00415	1.07187	0.375635
O88958	Glucosamine-6-phosphate isomerase 1 OS=Mus musculus OX=10090 GN=Gnpda1 PE=1 SV=3	Gnpda1	10536900	11312100	11304300	9302960	9738770	8817250	1.07985	1.1593	1.1585	0.953396	0.99806	0.903619	0.840308	0.00936776
Q9D823	60S ribosomal protein L37 OS=Mus musculus OX=10090 GN=Rpl37 PE=1 SV=3	Rpl37	2219020	2461480	2383760	1866770	2282050	1976800	1.04647	1.16081	1.12416	0.880351	1.07619	0.93224	0.867128	0.096549
Q9CYZ2	Tumor protein D54 OS=Mus musculus OX=10090 GN=Tpd52l2 PE=1 SV=1	Tpd52l2	5090210	4732110	4603310	5290600	5840070	5614540	0.968829	0.900671	0.876157	1.00697	1.11155	1.06863	1.1608	0.0229058
Q80VJ3	2'-deoxynucleoside 5'-phosphate N-hydrolase 1 OS=Mus musculus OX=10090 GN=Dnph1 PE=1 SV=2	Dnph1	537629	536089	624880	513614	602658	479425	1.00181	0.998936	1.16439	0.957056	1.12298	0.893349	0.93942	0.487923
Q9D1E6	Tubulin-folding cofactor B OS=Mus musculus OX=10090 GN=Tbcb PE=1 SV=2	Tbcb	13888800	13985100	12338700	14289400	13475900	12955500	1.04058	1.04779	0.924442	1.07059	1.00964	0.970654	1.01264	0.800866
Q3UBG2	PTB-containing, cubilin and LRP1-interacting protein OS=Mus musculus OX=10090 GN=Pid1 PE=1 SV=2	Pid1	1804530	1875520	1647190	1421650	1486540	1382880	1.18129	1.22776	1.07829	0.930646	0.973125	0.905266	0.805496	0.00800437
Q9QZ23	NFU1 iron-sulfur cluster scaffold homolog, mitochondrial OS=Mus musculus OX=10090 GN=Nfu1 PE=1 SV=2	Nfu1	3659240	3984370	4069130	3859780	3677520	4316110	0.941627	1.02529	1.0471	0.993231	0.946331	1.11066	1.01201	0.861165
Q7TMM9	Tubulin beta-2A chain OS=Mus musculus OX=10090 GN=Tubb2a PE=1 SV=1	Tubb2a	24562100	25316300	23063300	22695500	24158000	21698900	1.06546	1.09818	1.00045	0.984493	1.04793	0.941262	0.939825	0.20784
Q9D0J8	Parathymosin OS=Mus musculus OX=10090 GN=Ptms PE=1 SV=3	Ptms	22564300	21757300	24197900	25223300	23905100	23411500	0.962999	0.928558	1.03272	1.07648	1.02022	0.999156	1.05868	0.207561
P14131	40S ribosomal protein S16 OS=Mus musculus OX=10090 GN=Rps16 PE=1 SV=4	Rps16	47229900	47754900	49173300	46099600	44683500	42237800	1.04899	1.06065	1.09216	1.02389	0.992435	0.938116	0.922743	0.0459033
Q9DCZ1	GMP reductase 1 OS=Mus musculus OX=10090 GN=Gmpr PE=1 SV=1	Gmpr	1066850	1042470	1003960	1089980	1127300	1042700	1.0095	0.986435	0.949995	1.03139	1.06671	0.986653	1.04712	0.185425
Q925N0	Sideroflexin-5 OS=Mus musculus OX=10090 GN=Sfxn5 PE=1 SV=2	Sfxn5	662423	718492	672776	729519	670325	659190	0.978141	1.06093	0.993428	1.07722	0.989809	0.973367	1.0026	0.958283
Q61168	Lysosomal-associated transmembrane protein 5 OS=Mus musculus OX=10090 GN=Laptm5 PE=1 SV=1	Laptm5	66090.5	74809.2	57003	51355.6	60579.6		1.10782	1.25396	0.955492	0.860829	1.01544		0.848411	0.266341
Q9WTU6	Mitogen-activated protein kinase 9 OS=Mus musculus OX=10090 GN=Mapk9 PE=1 SV=2	Mapk9	11841000	11495600	11033700	10969200	11452700	10528800	1.07596	1.04457	1.0026	0.996738	1.04067	0.95672	0.958697	0.253265
Q9JHH9	Coatomer subunit zeta-2 OS=Mus musculus OX=10090 GN=Copz2 PE=1 SV=1	Copz2	906760	1146290	1036510	1023250	908001	1066800	0.909365	1.14958	1.03949	1.02619	0.910609	1.06986	0.970381	0.755469
O08715	A-kinase anchor protein 1, mitochondrial OS=Mus musculus OX=10090 GN=Akap1 PE=1 SV=4	Akap1	429814	342282	401507	432368	411213	530534	0.999359	0.795839	0.933543	1.0053	0.95611	1.23354	1.17085	0.204686
Q3UHX9	Putative methyltransferase C9orf114 homolog OS=Mus musculus OX=10090 GN=Spout1 PE=1 SV=1	Spout1	2533890	2350950	2368120	2610630	2436410	2501770	1.03329	0.958688	0.965689	1.06458	0.993537	1.02019	1.04079	0.267694
P02463	Collagen alpha-1(IV) chain OS=Mus musculus OX=10090 GN=Col4a1 PE=1 SV=4	Col4a1	1081510	1093560	883401	1128320	1110550	1075930	1.01761	1.02895	0.831205	1.06165	1.04493	1.01236	1.08381	0.295995
Q9D620	Rab11 family-interacting protein 1 OS=Mus musculus OX=10090 GN=Rab11fip1 PE=1 SV=2	Rab11fip1	756567	740711	750444	1156050	990106	1089420	0.791845	0.77525	0.785437	1.20996	1.03627	1.14022	1.43949	0.00135396
P62908	40S ribosomal protein S3 OS=Mus musculus OX=10090 GN=Rps3 PE=1 SV=1	Rps3	49841500	52999600	56720000	54041200	53958100	50566400	0.952749	1.01312	1.08424	1.03303	1.03144	0.966606	0.993762	0.90778
Q9QZ85	Interferon-inducible GTPase 1 OS=Mus musculus OX=10090 GN=Iigp1 PE=1 SV=2	Iigp1	845661	831358	893879	845738	876737	754744	1.02386	1.00654	1.08224	1.02395	1.06148	0.913783	0.963562	0.484121
P60670	Nuclear protein localization protein 4 homolog OS=Mus musculus OX=10090 GN=Nploc4 PE=1 SV=3	Nploc4	2370960	2276520	2202160	2368060	2269610	2225990	1.04998	1.00816	0.975228	1.0487	1.0051	0.985781	1.00205	0.942258
Q8C9E8	Calcium homeostasis modulator protein 6 OS=Mus musculus OX=10090 GN=Calhm6 PE=2 SV=1	Calhm6	2299660	2375010	2068720	2511830	2348560	2402820	0.985509	1.0178	0.886541	1.07643	1.00646	1.02972	1.07709	0.176674
Q91W98	Solute carrier family 15 member 4 OS=Mus musculus OX=10090 GN=Slc15a4 PE=1 SV=1	Slc15a4	4004020	4161610	3975620	4107110	4136860	4628910	0.963247	1.00116	0.956415	0.988047	0.995204	1.11358	1.06026	0.237765
Q99M28	RNA-binding protein with serine-rich domain 1 OS=Mus musculus OX=10090 GN=Rnps1 PE=1 SV=1	Rnps1	5010850	4960010	4627070	5743740	5960890	5712010	0.924369	0.91499	0.853572	1.05957	1.09963	1.05371	1.19309	0.00337277
Q922G2	Protein FAM76A OS=Mus musculus OX=10090 GN=Fam76a PE=2 SV=1	Fam76a	550348	359303	435640	449797	440901	626217	1.14574	0.748014	0.906935	0.936408	0.917888	1.30369	1.12757	0.507596
Q9JM96	Cdc42 effector protein 4 OS=Mus musculus OX=10090 GN=Cdc42ep4 PE=1 SV=1	Cdc42ep4	220826	184550	195890	242727	269821	308276	0.898231	0.750675	0.796801	0.987315	1.09752	1.25394	1.36516	0.0236859
Q9DBZ5	Eukaryotic translation initiation factor 3 subunit K OS=Mus musculus OX=10090 GN=Eif3k PE=1 SV=1	Eif3k	14314400	14062100	14710800	14865300	14653300	15889300	0.974303	0.95713	1.00128	1.0118	0.99737	1.0815	1.05386	0.13877
Q921H8	3-ketoacyl-CoA thiolase A, peroxisomal OS=Mus musculus OX=10090 GN=Acaa1a PE=1 SV=1	Acaa1a	6604700	6910880	6825880	6510530	6394130	7112550	0.996693	1.0429	1.03007	0.982483	0.964917	1.07333	0.98406	0.658046
Q9QYE6	Golgin subfamily A member 5 OS=Mus musculus OX=10090 GN=Golga5 PE=1 SV=2	Golga5	1839050	1790750	1665330	2118030	2003290	2277140	0.926896	0.902553	0.83934	1.0675	1.00967	1.1477	1.20837	0.0164703
Q9Z2L7	Cytokine receptor-like factor 3 OS=Mus musculus OX=10090 GN=Crlf3 PE=1 SV=1	Crlf3	3633430	3848740	3806340	4219460	4002720	3643670	0.94554	1.00157	0.990537	1.09804	1.04164	0.948205	1.05114	0.356053
Q80WS3	rRNA/tRNA 2'-O-methyltransferase fibrillarin-like protein 1 OS=Mus musculus OX=10090 GN=Fbll1 PE=1 SV=1	Fbll1	1487860	1248050	1398770	1511100	1453380	1542490	1.03139	0.865153	0.969632	1.0475	1.00749	1.06926	1.09004	0.178675
O35887	Calumenin OS=Mus musculus OX=10090 GN=Calu PE=1 SV=1	Calu	7765650	7037580	7053520	7623400	7822530	7406210	1.04748	0.949271	0.951422	1.02829	1.05515	0.998994	1.04554	0.27724
Q8BSU7	MOB kinase activator 3A OS=Mus musculus OX=10090 GN=Mob3a PE=1 SV=1	Mob3a	1544500	1473030	1449530	1801110	1708330	1726370	0.94261	0.898992	0.88465	1.09922	1.0426	1.05361	1.17209	0.00313249
Q8BMP6	Golgi resident protein GCP60 OS=Mus musculus OX=10090 GN=Acbd3 PE=1 SV=3	Acbd3	6607440	6529970	6254000	6170450	6636370	6709410	1.03045	1.01837	0.975331	0.962301	1.03496	1.04635	1.00644	0.856388
Q9Z2F2	2'-5'-oligoadenylate synthase-like protein 2 OS=Mus musculus OX=10090 GN=Oasl2 PE=1 SV=2	Oasl2	2655920	2715320	3367950	2769890	2719290	2397310	0.986777	1.00885	1.25132	1.02912	1.01032	0.890694	0.902428	0.325782
Q91VN6	Probable ATP-dependent RNA helicase DDX41 OS=Mus musculus OX=10090 GN=Ddx41 PE=1 SV=2	Ddx41	955589	899969	961867	919988	931998	945756	1.03486	0.974627	1.04166	0.996307	1.00931	1.02421	0.993014	0.784029
Q6PGC1	ATP-dependent RNA helicase DHX29 OS=Mus musculus OX=10090 GN=Dhx29 PE=1 SV=1	Dhx29	1840580	1773360	1790580	1853280	1924930	1793050	1.01358	0.976561	0.986044	1.02057	1.06003	0.987404	1.03085	0.266792
O35857	Mitochondrial import inner membrane translocase subunit TIM44 OS=Mus musculus OX=10090 GN=Timm44 PE=1 SV=2	Timm44	1811590	1801720	1949020	1811690	1851300	1852730	0.994642	0.989223	1.0701	0.994697	1.01644	1.01723	0.99162	0.781574
Q9JLJ1	Selenoprotein K OS=Mus musculus OX=10090 GN=Selenok PE=1 SV=3	Selenok	455603	507958	564812	701583	644379	494134	0.797545	0.889194	0.988718	1.22814	1.128	0.864994	1.20396	0.218325
Q8K296	Myotubularin-related protein 3 OS=Mus musculus OX=10090 GN=Mtmr3 PE=1 SV=2	Mtmr3	1053220	1051530	928619	1127280	1122540	1043610	0.9978	0.996199	0.879756	1.06796	1.06347	0.988696	1.08573	0.161771
Q5PRF0	HEAT repeat-containing protein 5A OS=Mus musculus OX=10090 GN=Heatr5a PE=1 SV=2	Heatr5a	1758520	1805420	1817990	1698390	1721940	1698640	1.02551	1.05286	1.06019	0.990444	1.00418	0.99059	0.95114	0.0108143
Q8BR90	RAB7A-interacting MON1-CCZ1 complex subunit 1 OS=Mus musculus OX=10090 GN=Rimoc1 PE=1 SV=1	Rimoc1	570037	636517	629774	741606	667200		0.866972	0.968082	0.957827	1.12791	1.01475		1.15078	0.101714
Q91VJ5	Polyglutamine-binding protein 1 OS=Mus musculus OX=10090 GN=Pqbp1 PE=1 SV=1	Pqbp1	1605060	1741910	1537690	1634280	1761380	1874130	0.948294	1.02915	0.908491	0.965558	1.04065	1.10727	1.07884	0.233016
Q9CQU5	ZW10 interactor OS=Mus musculus OX=10090 GN=Zwint PE=1 SV=1	Zwint	500169	430166	442373	604125	612954	610191	0.907378	0.780383	0.802528	1.09597	1.11199	1.10697	1.33114	0.00344729
O70589	Peripheral plasma membrane protein CASK OS=Mus musculus OX=10090 GN=Cask PE=1 SV=2	Cask	592347	607858	603658	605114	634604	735987	0.937958	0.962519	0.955869	0.958174	1.00487	1.16541	1.09526	0.214985
Q9QWY8	Arf-GAP with SH3 domain, ANK repeat and PH domain-containing protein 1 OS=Mus musculus OX=10090 GN=Asap1 PE=1 SV=2	Asap1	1750970	1747510	1744350	1753750	1729330	1733470	1.01751	1.0155	1.01367	1.01913	1.00494	1.00735	0.994987	0.322057
Q8K3C0	Ribonuclease kappa OS=Mus musculus OX=10090 GN=Rnasek PE=3 SV=1	Rnasek	895933	845775	973111	883086	826500	981739	1.00788	0.951457	1.0947	0.99343	0.929773	1.10441	0.991346	0.889501
Q9JKY0	CCR4-NOT transcription complex subunit 9 OS=Mus musculus OX=10090 GN=Cnot9 PE=1 SV=1	Cnot9	1536810	1431980	1671710	1610070	1575930	1508470	0.997922	0.929851	1.08552	1.04549	1.02332	0.97952	1.01163	0.799655
Q8R5K4	Nucleolar protein 6 OS=Mus musculus OX=10090 GN=Nol6 PE=2 SV=2	Nol6	245594	224005	249785	265319	271322	237108	0.987208	0.900427	1.00405	1.0665	1.09063	0.953097	1.07557	0.249662
Q9EQH2	Endoplasmic reticulum aminopeptidase 1 OS=Mus musculus OX=10090 GN=Erap1 PE=1 SV=2	Erap1	9057110	9022640	9162390	8885160	9141940	8508290	1.02718	1.02327	1.03912	1.00768	1.0368	0.964941	0.974057	0.279995
Q8BG15	CTD small phosphatase-like protein 2 OS=Mus musculus OX=10090 GN=Ctdspl2 PE=1 SV=1	Ctdspl2	930305	922724	887436	945587	1080300	1093560	0.944258	0.936564	0.900746	0.95977	1.0965	1.10996	1.13829	0.0590661
Q9R0L6	Pericentriolar material 1 protein OS=Mus musculus OX=10090 GN=Pcm1 PE=1 SV=2	Pcm1	1672620	1772900	1473320	1856810	2059610	2267340	0.88219	0.935081	0.777073	0.979338	1.0863	1.19586	1.25716	0.045204
Q8BUY9	Geranylgeranyl transferase type-1 subunit beta OS=Mus musculus OX=10090 GN=Pggt1b PE=1 SV=1	Pggt1b	2109090	2370320	2506830	2285560	2271390	1900130	0.965106	1.08464	1.14711	1.04586	1.03937	0.869488	0.924257	0.370152
Q9D020	Cytosolic 5'-nucleotidase 3A OS=Mus musculus OX=10090 GN=Nt5c3a PE=1 SV=4	Nt5c3a	2341220	2462940	2489550	2430950	2485170	2349200	0.977166	1.02797	1.03908	1.01462	1.03725	0.980497	0.996108	0.886384
Q80ZU0	ADP-ribosylation factor-like protein 5A OS=Mus musculus OX=10090 GN=Arl5a PE=1 SV=1	Arl5a	1545010	1379480	1457130	1797540	1423590	1236820	1.0584	0.945007	0.998201	1.2314	0.975224	0.847278	1.01742	0.958432
Q8BS95	Golgi pH regulator OS=Mus musculus OX=10090 GN=Gpr89 PE=1 SV=2	Gpr89	563319	691421	567427	501577	634064	714240	0.929284	1.14061	0.936061	0.827431	1.04599	1.17825	1.01521	0.944621
Q9CQA5	Mediator of RNA polymerase II transcription subunit 4 OS=Mus musculus OX=10090 GN=Med4 PE=1 SV=1	Med4	451906	452719	399902	492289	519568	491137	0.955433	0.957151	0.845484	1.04081	1.09849	1.03838	1.15214	0.0336061
P70271	PDZ and LIM domain protein 4 OS=Mus musculus OX=10090 GN=Pdlim4 PE=1 SV=3	Pdlim4	611325	672487	666155	655259	613668	767106	0.924783	1.01731	1.00773	0.991244	0.928327	1.16044	1.04414	0.615053
Q99KR3	Endoribonuclease LACTB2 OS=Mus musculus OX=10090 GN=Lactb2 PE=1 SV=1	Lactb2	4439460	4405620	4316400	4354520	4519570	4419970	1.0173	1.00955	0.9891	0.997836	1.03566	1.01283	1.01007	0.506368
Q3TPX4	Exocyst complex component 5 OS=Mus musculus OX=10090 GN=Exoc5 PE=1 SV=2	Exoc5	2167740	2207730	2111120	2184260	2246650	2234540	0.996401	1.01478	0.970376	1.00399	1.03267	1.02711	1.02757	0.154958
Q8CH18	Cell division cycle and apoptosis regulator protein 1 OS=Mus musculus OX=10090 GN=Ccar1 PE=1 SV=1	Ccar1	1584490	1647220	1518830	1670630	1592590	1725770	0.980034	1.01883	0.939422	1.03331	0.985044	1.06742	1.05019	0.212608
P21619	Lamin-B2 OS=Mus musculus OX=10090 GN=Lmnb2 PE=1 SV=2	Lmnb2	12536100	11958500	12404000	13095500	13029300	13204900	0.988318	0.942781	0.977904	1.03242	1.0272	1.04104	1.06589	0.0124435
P50580	Proliferation-associated protein 2G4 OS=Mus musculus OX=10090 GN=Pa2g4 PE=1 SV=3	Pa2g4	20006700	20090600	19985700	19420000	19395200	18756200	1.03971	1.04407	1.03861	1.00922	1.00793	0.974719	0.958198	0.0203879
A2AQ19	RNA polymerase-associated protein RTF1 homolog OS=Mus musculus OX=10090 GN=Rtf1 PE=1 SV=1	Rtf1	1082610	1174490	1064630	1314880	1243300	1332520	0.888568	0.963979	0.87381	1.07921	1.02046	1.09368	1.17129	0.0128149
P26231	Catenin alpha-1 OS=Mus musculus OX=10090 GN=Ctnna1 PE=1 SV=1	Ctnna1	1037160	965691	967169	928488	907595	1034400	1.08421	1.0095	1.01105	0.97061	0.948769	1.08133	0.966486	0.4933
P97822	Acidic leucine-rich nuclear phosphoprotein 32 family member E OS=Mus musculus OX=10090 GN=Anp32e PE=1 SV=2	Anp32e	2157140	2259330	2144300	2294400	2416370	2193650	0.964666	1.01037	0.958924	1.02605	1.08059	0.980994	1.05238	0.194348
Q9JHS3	Ragulator complex protein LAMTOR2 OS=Mus musculus OX=10090 GN=Lamtor2 PE=1 SV=1	Lamtor2	7320570	7726290	7719440	7443940	7506860	7734830	0.978438	1.03266	1.03175	0.994927	1.00334	1.03381	0.996457	0.881935
Q9QUM9	Proteasome subunit alpha type-6 OS=Mus musculus OX=10090 GN=Psma6 PE=1 SV=1	Psma6	11297500	11114000	11102100	10004900	10607400	9819960	1.08974	1.07204	1.07089	0.965056	1.02317	0.947217	0.908057	0.0154118
P0DP26	Calmodulin-1 OS=Mus musculus OX=10090 GN=Calm1 PE=1 SV=1	Calm1	21757500	24044400	24066000	20572900	20546800	17549200	1.05769	1.16886	1.16991	1.0001	0.998836	0.853114	0.839712	0.0477571
Q9D883	Splicing factor U2AF 35 kDa subunit OS=Mus musculus OX=10090 GN=U2af1 PE=1 SV=4	U2af1	12187500	12451000	9517870	13304400	13680600	15143000	0.938069	0.95835	0.732588	1.02404	1.05299	1.16555	1.23339	0.0854003
P51432	1-phosphatidylinositol 4,5-bisphosphate phosphodiesterase beta-3 OS=Mus musculus OX=10090 GN=Plcb3 PE=1 SV=2	Plcb3	2494980	2452320	2425050	2395420	2494060	2445020	1.03081	1.01318	1.00192	0.989676	1.03043	1.01017	0.994866	0.733579
O70274	Protein tyrosine phosphatase type IVA 2 OS=Mus musculus OX=10090 GN=Ptp4a2 PE=1 SV=1	Ptp4a2	1556550	1607930	1560320	1547620	1606930	1535090	1.00499	1.03816	1.00742	0.999223	1.03752	0.991133	0.992558	0.688658
A2AJL3	FGGY carbohydrate kinase domain-containing protein OS=Mus musculus OX=10090 GN=Fggy PE=1 SV=1	Fggy	192699	148096		103655	188396	145507	1.27275	0.978153		0.684627	1.24433	0.961053	0.855955	0.522293
Q9CWQ0	Diphthine methyl ester synthase OS=Mus musculus OX=10090 GN=Dph5 PE=1 SV=2	Dph5	639497	600524	598155	577163	519688	397794	1.20532	1.13187	1.1274	1.08784	0.979507	0.749761	0.813113	0.125223
Q61470	Leukocyte antigen CD37 OS=Mus musculus OX=10090 GN=Cd37 PE=1 SV=1	Cd37	1270930	1217260	1186690	1177950	1136530	1141510	1.09293	1.04678	1.02049	1.01298	0.977357	0.981639	0.940436	0.056317
Q64012	RNA-binding protein Raly OS=Mus musculus OX=10090 GN=Raly PE=1 SV=3	Raly	7491990	7233320	6712430	7909060	8075840	7677170	0.992561	0.958292	0.889283	1.04782	1.06991	1.01709	1.10376	0.0488862
Q62191	E3 ubiquitin-protein ligase TRIM21 OS=Mus musculus OX=10090 GN=Trim21 PE=1 SV=1	Trim21	1867120	2083010	2114010	2115920	2051200	1701100	0.95503	1.06546	1.08131	1.08229	1.04919	0.870111	0.967692	0.671841
Q91WS0	CDGSH iron-sulfur domain-containing protein 1 OS=Mus musculus OX=10090 GN=Cisd1 PE=1 SV=1	Cisd1	1846620	1930910	1895710	1750030	1870730	1707390	1.02951	1.0765	1.05688	0.975658	1.04295	0.951886	0.939172	0.104019
Q8BZ00	Sodium/hydrogen exchanger 9 OS=Mus musculus OX=10090 GN=Slc9a9 PE=2 SV=1	Slc9a9	1073220	1040570	811671	1091780	1218960	1005560	1.02296	0.991841	0.773661	1.04065	1.16188	0.95847	1.1336	0.281937
P62892	60S ribosomal protein L39 OS=Mus musculus OX=10090 GN=Rpl39 PE=1 SV=2	Rpl39	2086570	2041850	2024360	1846130	1925010	1875240	1.08875	1.06541	1.05629	0.96329	1.00445	0.97848	0.917696	0.00478098
P61222	ATP-binding cassette sub-family E member 1 OS=Mus musculus OX=10090 GN=Abce1 PE=1 SV=1	Abce1	5338570	5836530	5627300	5139240	5069950	5055420	1.02668	1.12244	1.08221	0.988346	0.975021	0.972226	0.908478	0.0224628
Q5DW34	Histone-lysine N-methyltransferase EHMT1 OS=Mus musculus OX=10090 GN=Ehmt1 PE=1 SV=2	Ehmt1	326794	294910	229614	287038	320649	321244	1.09877	0.991571	0.772027	0.965103	1.07811	1.08011	1.09117	0.434171
Q99JX7	Nuclear RNA export factor 1 OS=Mus musculus OX=10090 GN=Nxf1 PE=1 SV=3	Nxf1	1959940	1958190	1748370	2092080	2119550	2138750	0.972095	0.971228	0.867161	1.03763	1.05126	1.06078	1.12069	0.0400185
P62307	Small nuclear ribonucleoprotein F OS=Mus musculus OX=10090 GN=Snrpf PE=1 SV=1	Snrpf	4385030	3735770	4328470	4055120	4579140	4226810	1.04618	0.891279	1.03268	0.967469	1.09249	1.00843	1.03308	0.617056
P59997	Lysine-specific demethylase 2A OS=Mus musculus OX=10090 GN=Kdm2a PE=1 SV=2	Kdm2a	782314	741062	829494	815230	818490	779017	0.99244	0.940108	1.05229	1.0342	1.03833	0.988257	1.02544	0.513377
Q9QYJ3	DnaJ homolog subfamily B member 1 OS=Mus musculus OX=10090 GN=Dnajb1 PE=1 SV=3	Dnajb1	1050390	1116310	1083420	1268320	1225460	1438610	0.861106	0.915147	0.888184	1.03976	1.00463	1.17937	1.20992	0.0220211
Q8R326	Paraspeckle component 1 OS=Mus musculus OX=10090 GN=Pspc1 PE=1 SV=1	Pspc1	3217700	3263580	3174420	3576010	3414020	3761380	0.940678	0.954091	0.928026	1.04543	0.998071	1.09962	1.11348	0.02141
Q3UND0	Src kinase-associated phosphoprotein 2 OS=Mus musculus OX=10090 GN=Skap2 PE=1 SV=2	Skap2	6595830	6555190	6370150	6738050	6345630	6633340	1.01872	1.01245	0.983868	1.04069	0.980081	1.02452	1.01003	0.664696
Q8R344	Coiled-coil domain-containing protein 12 OS=Mus musculus OX=10090 GN=Ccdc12 PE=1 SV=2	Ccdc12	1419030	1222790	1189350	1396540	1452920	1427570	1.04364	0.899312	0.874719	1.0271	1.06856	1.04992	1.11638	0.113771
Q9D6N5	Dr1-associated corepressor OS=Mus musculus OX=10090 GN=Drap1 PE=1 SV=3	Drap1	3702380	3626770	3412640	3939040	3603990	3824930	1.00716	0.986593	0.928343	1.07154	0.980396	1.0405	1.05829	0.189264
Q3TRM8	Hexokinase-3 OS=Mus musculus OX=10090 GN=Hk3 PE=1 SV=2	Hk3	30159500	31029700	31297700	29035000	29568400	28991700	1.02563	1.05522	1.06434	0.987388	1.00553	0.985916	0.947108	0.0134886
Q91WR3	Activating signal cointegrator 1 complex subunit 2 OS=Mus musculus OX=10090 GN=Ascc2 PE=1 SV=1	Ascc2	1074000	1192630	1020660	1184350	1177170	1218000	0.936375	1.0398	0.88987	1.03258	1.02632	1.06192	1.0889	0.137385
Q8K2Z4	Condensin complex subunit 1 OS=Mus musculus OX=10090 GN=Ncapd2 PE=1 SV=2	Ncapd2	1090870	1106340	1000770	1167350	1089660	1136430	0.994923	1.00903	0.912748	1.06468	0.993819	1.03648	1.06112	0.182712
P01029	Complement C4-B OS=Mus musculus OX=10090 GN=C4b PE=1 SV=3	C4b	5121490	5298320	5145860	5796420	6012480	6222430	0.903659	0.93486	0.907959	1.02275	1.06087	1.09791	1.1584	0.0031284
Q9DBE0	Cysteine sulfinic acid decarboxylase OS=Mus musculus OX=10090 GN=Csad PE=1 SV=1	Csad	2106360	2040020	2112030	1991930	2064640	1842020	1.06186	1.02842	1.06472	1.00418	1.04083	0.928604	0.942506	0.164899
P61211	ADP-ribosylation factor-like protein 1 OS=Mus musculus OX=10090 GN=Arl1 PE=1 SV=1	Arl1	3016940	2485940	3525040	2857300	2624210	2730020	1.07881	0.888933	1.2605	1.02173	0.938377	0.976213	0.909571	0.458156
P28659	CUGBP Elav-like family member 1 OS=Mus musculus OX=10090 GN=Celf1 PE=1 SV=2	Celf1	622805	592013	609764	713347	562681	613427	1.01203	0.961998	0.990842	1.15916	0.914334	0.996795	1.03555	0.690977
Q8BX10	Serine/threonine-protein phosphatase PGAM5, mitochondrial OS=Mus musculus OX=10090 GN=Pgam5 PE=1 SV=1	Pgam5	4913490	4810130	4407700	5105440	4712050	4874700	1.02814	1.00651	0.922302	1.0683	0.985987	1.02002	1.03969	0.385493
P35831	Tyrosine-protein phosphatase non-receptor type 12 OS=Mus musculus OX=10090 GN=Ptpn12 PE=1 SV=3	Ptpn12	1319570	1355720	1180740	1504550	1381090	1374270	0.971092	0.997696	0.868925	1.10722	1.01637	1.01135	1.10474	0.122751
P70388	DNA repair protein RAD50 OS=Mus musculus OX=10090 GN=Rad50 PE=1 SV=1	Rad50	1796520	1667720	1633220	1788730	1856510	2018560	0.996176	0.924756	0.905625	0.991856	1.02944	1.1193	1.1111	0.0846257
Q8VDC1	FYVE and coiled-coil domain-containing protein 1 OS=Mus musculus OX=10090 GN=Fyco1 PE=1 SV=1	Fyco1	2229300	2124680	1929790	2490190	2447590	2583500	0.952304	0.907613	0.824361	1.06375	1.04555	1.10361	1.19694	0.0161135
Q9D8C4	Interferon-induced 35 kDa protein homolog OS=Mus musculus OX=10090 GN=Ifi35 PE=1 SV=3	Ifi35	6475220	7107490	6939730	7447040	7385670	7735530	0.89815	0.98585	0.96258	1.03295	1.02443	1.07296	1.09969	0.0381007
Q9WTN0	Geranylgeranyl pyrophosphate synthase OS=Mus musculus OX=10090 GN=Ggps1 PE=1 SV=1	Ggps1	1304410	1395290	1319760	1142040	1389940	1085270	1.05478	1.12827	1.06719	0.923481	1.12394	0.877576	0.899934	0.229668
Q91YR5	eEF1A lysine and N-terminal methyltransferase OS=Mus musculus OX=10090 GN=Mettl13 PE=1 SV=1	Mettl13	871361	827266	703838	783543	694467	682476	1.17939	1.11971	0.952648	1.06053	0.939964	0.923734	0.899279	0.251083
Q9WVQ5	Methylthioribulose-1-phosphate dehydratase OS=Mus musculus OX=10090 GN=Apip PE=1 SV=1	Apip	1615320	1548750	1578310	1555460	1685830	1419350	1.04559	1.0025	1.02163	1.00684	1.09123	0.918737	0.982764	0.719814
Q9WVE8	Protein kinase C and casein kinase substrate in neurons protein 2 OS=Mus musculus OX=10090 GN=Pacsin2 PE=1 SV=1	Pacsin2	6546340	6759660	6826380	6821660	6714770	6966460	0.974863	1.00663	1.01657	1.01586	0.999945	1.03743	1.0184	0.331015
Q7TNC4	Putative RNA-binding protein Luc7-like 2 OS=Mus musculus OX=10090 GN=Luc7l2 PE=1 SV=1	Luc7l2	2884050	3180770	3040930	3454250	3206780	3478930	0.893838	0.985799	0.942459	1.07056	0.99386	1.07821	1.11358	0.0487996
Q8BNV1	tRNA (uracil-5-)-methyltransferase homolog A OS=Mus musculus OX=10090 GN=Trmt2a PE=1 SV=2	Trmt2a	2990480	3015090	2747040	3121460	2963720	3280580	0.990793	0.998947	0.910138	1.03419	0.981927	1.08691	1.07005	0.180351
P51943	Cyclin-A2 OS=Mus musculus OX=10090 GN=Ccna2 PE=1 SV=2	Ccna2	275488	366092		310782		369705	0.835093	1.10974		0.942081		1.1207	1.06064	0.740086
Q8BX57	PX domain-containing protein kinase-like protein OS=Mus musculus OX=10090 GN=Pxk PE=1 SV=2	Pxk	1305360	1348490	1402970	1264850	1205750	1224750	1.03768	1.07197	1.11528	1.00548	0.958499	0.973603	0.910898	0.020848
Q8BQM4	HEAT repeat-containing protein 3 OS=Mus musculus OX=10090 GN=Heatr3 PE=1 SV=1	Heatr3	961494	1035450	1064320	1124840	1253220	1171830	0.86187	0.928163	0.954042	1.00829	1.12337	1.05041	1.15962	0.0276858
Q8BK67	Protein RCC2 OS=Mus musculus OX=10090 GN=Rcc2 PE=1 SV=1	Rcc2	10884100	11124400	10694300	10560700	11028300	10313400	1.02655	1.04922	1.00865	0.996049	1.04015	0.972724	0.975525	0.33188
Q60775	ETS-related transcription factor Elf-1 OS=Mus musculus OX=10090 GN=Elf1 PE=1 SV=1	Elf1	450011	363982	406996	428765	465563	431371	1.0582	0.855904	0.957052	1.00824	1.09477	1.01437	1.08576	0.270386
P12400	Protein CTLA-2-beta OS=Mus musculus OX=10090 GN=Ctla2b PE=4 SV=2	Ctla2b	2824790	2338470	2319450	2340170	2478050	2326360	1.18085	0.977556	0.969605	0.978267	1.03591	0.972494	0.954812	0.563592
P63087	Serine/threonine-protein phosphatase PP1-gamma catalytic subunit OS=Mus musculus OX=10090 GN=Ppp1cc PE=1 SV=1	Ppp1cc	5181850	5399880	6248120	5210690	5770150	5400970	0.951038	0.991053	1.14673	0.956331	1.05901	0.991253	0.973378	0.720742
Q8CG46	Structural maintenance of chromosomes protein 5 OS=Mus musculus OX=10090 GN=Smc5 PE=1 SV=1	Smc5	991141	1032900	1022790	783045	920381	757203	1.13134	1.17901	1.16747	0.893809	1.05057	0.864312	0.807603	0.0242048
P62320	Small nuclear ribonucleoprotein Sm D3 OS=Mus musculus OX=10090 GN=Snrpd3 PE=1 SV=1	Snrpd3	24924600	23052400	25186000	25837200	24264600	24732400	1.01827	0.941784	1.02895	1.05555	0.991308	1.01042	1.02284	0.53046
Q9QUK3	Protein CLN8 OS=Mus musculus OX=10090 GN=Cln8 PE=1 SV=1	Cln8	1064320	1232230	1210160	1046690	1040230	1062170	0.98768	1.1435	1.12302	0.97132	0.965325	0.985685	0.898018	0.0859483
Q4LDD4	Arf-GAP with Rho-GAP domain, ANK repeat and PH domain-containing protein 1 OS=Mus musculus OX=10090 GN=Arap1 PE=1 SV=2	Arap1	3393650	3318670	3035210	3309470	3551350	3655250	1.0039	0.981721	0.897869	0.979	1.05055	1.08129	1.07884	0.166485
Q8R0F8	Acylpyruvase FAHD1, mitochondrial OS=Mus musculus OX=10090 GN=Fahd1 PE=1 SV=2	Fahd1	492704	381328	450945	404181	469416	514935	1.09351	0.846324	1.00083	0.897044	1.04183	1.14285	1.04797	0.668899
O54774	AP-3 complex subunit delta-1 OS=Mus musculus OX=10090 GN=Ap3d1 PE=1 SV=1	Ap3d1	5592150	5876630	5988010	5619420	5587610	5541540	0.998826	1.04964	1.06953	1.0037	0.998015	0.989786	0.95943	0.119902
Q9D666	SUN domain-containing protein 1 OS=Mus musculus OX=10090 GN=Sun1 PE=1 SV=2	Sun1	543013	474402	504113	561194	543033	579005	1.01158	0.883764	0.939113	1.04545	1.01162	1.07863	1.10628	0.0773282
P70353	Nuclear transcription factor Y subunit gamma OS=Mus musculus OX=10090 GN=Nfyc PE=1 SV=2	Nfyc	479403	412713		325570	299100	229130	1.46165	1.25832		0.992632	0.911927	0.698595	0.638034	0.0533259
Q9CQR4	Acyl-coenzyme A thioesterase 13 OS=Mus musculus OX=10090 GN=Acot13 PE=1 SV=1	Acot13	4063080	4271870	4205220	4647420	4752990	4742430	0.906288	0.95286	0.937993	1.03663	1.06018	1.05782	1.1278	0.00184377
Q922H4	Mannose-1-phosphate guanyltransferase alpha OS=Mus musculus OX=10090 GN=Gmppa PE=1 SV=1	Gmppa	3669500	3781130	3787110	3609010	3570560	3282150	1.03826	1.06985	1.07154	1.02115	1.01027	0.928664	0.930945	0.0847605
B2RXC1	Trafficking protein particle complex subunit 11 OS=Mus musculus OX=10090 GN=Trappc11 PE=1 SV=1	Trappc11	1784300	1825560	1798470	1726820	1858400	1710630	1.01496	1.03843	1.02302	0.982267	1.05711	0.973058	0.979202	0.467832
Q3UVL4	Vacuolar protein sorting-associated protein 51 homolog OS=Mus musculus OX=10090 GN=Vps51 PE=1 SV=2	Vps51	3106690	3069510	3109600	3147010	3044960	3260220	1.00314	0.991133	1.00408	1.01616	0.983205	1.05271	1.01792	0.437047
Q6PE01	U5 small nuclear ribonucleoprotein 40 kDa protein OS=Mus musculus OX=10090 GN=Snrnp40 PE=1 SV=1	Snrnp40	4521970	4236070	4373370	4253750	4417700	4590070	1.03797	0.972341	1.00386	0.976399	1.01403	1.0536	1.00991	0.753621
Q8BFZ3	Beta-actin-like protein 2 OS=Mus musculus OX=10090 GN=Actbl2 PE=1 SV=1	Actbl2	3637550	3287630	3509750	3300370	3278900	3328730	1.09424	0.988982	1.0558	0.992814	0.986356	1.00135	0.949503	0.163852
Q8C147	Dedicator of cytokinesis protein 8 OS=Mus musculus OX=10090 GN=Dock8 PE=1 SV=4	Dock8	5991240	6066900	6034680	5984930	6055910	5967160	1.00779	1.02052	1.0151	1.00673	1.01867	1.00374	0.995312	0.462073
Q9JM76	Actin-related protein 2/3 complex subunit 3 OS=Mus musculus OX=10090 GN=Arpc3 PE=1 SV=3	Arpc3	132645000	139135000	132030000	137983000	134143000	138004000	0.986358	1.03462	0.981785	1.02605	0.997497	1.02621	1.01565	0.459357
Q6ZWM4	U6 snRNA-associated Sm-like protein LSm8 OS=Mus musculus OX=10090 GN=Lsm8 PE=1 SV=3	Lsm8	9784410	10035300	8604300	10632100	10138400	10788600	0.973208	0.998163	0.855828	1.05752	1.00842	1.07309	1.1103	0.105936
Q8CIG8	Protein arginine N-methyltransferase 5 OS=Mus musculus OX=10090 GN=Prmt5 PE=1 SV=3	Prmt5	2316210	2242950	2310990	2295940	2232910	2050730	1.05236	1.01907	1.04999	1.04315	1.01451	0.931741	0.957705	0.280781
Q9D8Y7	Tumor necrosis factor alpha-induced protein 8-like protein 2 OS=Mus musculus OX=10090 GN=Tnfaip8l2 PE=1 SV=1	Tnfaip8l2	9805690	9083310	8224710	9253860	9156910	9343260	1.0803	1.00071	0.906119	1.0195	1.00882	1.02935	1.02362	0.639903
P54103	DnaJ homolog subfamily C member 2 OS=Mus musculus OX=10090 GN=Dnajc2 PE=1 SV=2	Dnajc2	2428090	2325060	2224620	2785280	2813710	2600900	0.945871	0.905735	0.866608	1.08502	1.09609	1.01319	1.17514	0.0102692
Q3TVC7	Cyclin-D1-binding protein 1 OS=Mus musculus OX=10090 GN=Ccndbp1 PE=1 SV=1	Ccndbp1	790389	804830	621049	697227	735714	662236	1.1226	1.14311	0.882086	0.990283	1.04495	0.940584	0.945363	0.601559
P41241	Tyrosine-protein kinase CSK OS=Mus musculus OX=10090 GN=Csk PE=1 SV=2	Csk	10609600	10931700	10735100	10342500	10307400	10041200	1.03079	1.06208	1.04298	1.00484	1.00143	0.975566	0.950884	0.0168639
P35951	Low-density lipoprotein receptor OS=Mus musculus OX=10090 GN=Ldlr PE=1 SV=2	Ldlr	442479	388843	399642	567415	472435	526241	0.923754	0.81178	0.834325	1.18458	0.986293	1.09862	1.27225	0.0222976
Q6PIP5	NudC domain-containing protein 1 OS=Mus musculus OX=10090 GN=Nudcd1 PE=1 SV=2	Nudcd1	1136520	1181550	1209250	1236010	1086640	1234810	0.971956	1.01047	1.03415	1.05704	0.929298	1.05601	1.00854	0.886971
Q61542	StAR-related lipid transfer protein 3 OS=Mus musculus OX=10090 GN=Stard3 PE=1 SV=1	Stard3	1723250	1736040	1904780	1882420	1859150	1891530	0.943226	0.950227	1.04259	1.03035	1.01761	1.03533	1.05015	0.200512
Q9D061	Acyl-CoA-binding domain-containing protein 6 OS=Mus musculus OX=10090 GN=Acbd6 PE=1 SV=2	Acbd6	415708	463109	316033	402177	492542	421687	0.988752	1.10149	0.751677	0.956568	1.1715	1.00297	1.10173	0.459298
Q9DCA5	Ribosome biogenesis protein BRX1 homolog OS=Mus musculus OX=10090 GN=Brix1 PE=1 SV=3	Brix1	2063400	1866570	1950690	1889660	1748950	1978580	1.09699	0.992346	1.03707	1.00462	0.929814	1.0519	0.955197	0.37341
P30416	Peptidyl-prolyl cis-trans isomerase FKBP4 OS=Mus musculus OX=10090 GN=Fkbp4 PE=1 SV=5	Fkbp4	8034070	7711280	8072750	7783810	8125880	7819030	1.02577	0.984558	1.03071	0.993818	1.03749	0.998315	0.996247	0.860465
Q9JKW0	ADP-ribosylation factor-like protein 6-interacting protein 1 OS=Mus musculus OX=10090 GN=Arl6ip1 PE=1 SV=1	Arl6ip1	9432490	9443330	10615800	9715040	10343100	10012100	0.95775	0.958851	1.0779	0.986439	1.05021	1.0166	1.01962	0.657286
O88487	Cytoplasmic dynein 1 intermediate chain 2 OS=Mus musculus OX=10090 GN=Dync1i2 PE=1 SV=1	Dync1i2	3731940	4075030	4461780	4053380	4170660	4044230	0.922721	1.00755	1.10317	1.0022	1.03119	0.999934	0.999961	0.964011
[truncated: 4,449 more rows]

## Sheet: all Peptides
Sequence	Length	Protein accession	Protein description	Gene name	Charge	Intensity LPS_1	Intensity LPS_2	Intensity LPS_3	Intensity blank_1	Intensity blank_2	Intensity blank_3
[truncated: 45,233 more rows]
