# Supplementary material for: The Trim32-DPEP2 axis is an inflammatory switch in macrophages during intestinal inflammation
Source: Cell Death Differ. 2025 Feb 28;32(7):1336–52. doi: 10.1038/s41418-025-01468-w (PMC12283963; doi:10.1038/s41418-025-01468-w)
Supplement: Supplementary file 5 — table S4 [file 41418_2025_1468_MOESM5_ESM.xlsx]

## Sheet: Sheet1
proup	prodown
Ubb	Itih4
Znf703	Acacb
Spp1	Pgam2
Zfp36l1	Itm2b
Maf	Alb
Mcl1	Csf1r
Atf3	Fn1
Wbp4	Cst3
Tead4	Igfbp2
Aptx	Nfkbib
Txnrd3	Rhbdf2
B4galt5	Dpep2
Tmco3	Ap3m2
Prpf18	Fgg
	Tf
	Trem2
	Tnip1
	Lipg
	Nfkbie
	Serf1
	Gse1
	Jpt2
