# Supplementary material for: The Trim32-DPEP2 axis is an inflammatory switch in macrophages during intestinal inflammation
Source: Cell Death Differ. 2025 Feb 28;32(7):1336–52. doi: 10.1038/s41418-025-01468-w (PMC12283963; doi:10.1038/s41418-025-01468-w)
Supplement: Supplementary file 6 — table S5 [file 41418_2025_1468_MOESM6_ESM.xlsx]

## Sheet: protein-quant
Protein accession	Protein description	Gene name	Coverage [%]	Peptides	Razor + unique peptides	Unique peptides
Q8BFY9	Transportin-1 OS=Mus musculus OX=10090 GN=Tnpo1 PE=1 SV=2	Tnpo1	1.67	1	1	1
Q8BGB5	LIM domain-containing protein 2 OS=Mus musculus OX=10090 GN=Limd2 PE=1 SV=1	Limd2	14.06	2	1	1
Q8VCG3	WD repeat-containing protein 74 OS=Mus musculus OX=10090 GN=Wdr74 PE=2 SV=1	Wdr74	3.65	1	1	1
P52592	Sphingosine 1-phosphate receptor 2 OS=Mus musculus OX=10090 GN=S1pr2 PE=1 SV=3	S1pr2	3.12	1	1	1
Q60872	Eukaryotic translation initiation factor 1A OS=Mus musculus OX=10090 GN=Eif1a PE=2 SV=3	Eif1a	26.39	4	1	1
Q8C142	Low density lipoprotein receptor adapter protein 1 OS=Mus musculus OX=10090 GN=Ldlrap1 PE=1 SV=3	Ldlrap1	3.9	1	1	1
E9PVB5	Tetratricopeptide repeat protein 17 OS=Mus musculus OX=10090 GN=Ttc17 PE=1 SV=1	Ttc17	0.67	1	1	1
Q8R2R6	Mitochondrial ribosome-associated GTPase 1 OS=Mus musculus OX=10090 GN=Mtg1 PE=1 SV=2	Mtg1	3.68	1	1	1
P25916	Polycomb complex protein BMI-1 OS=Mus musculus OX=10090 GN=Bmi1 PE=1 SV=1	Bmi1	3.4	1	1	1
Q8BX90	Fibronectin type-III domain-containing protein 3A OS=Mus musculus OX=10090 GN=Fndc3a PE=1 SV=3	Fndc3a	2	2	2	2
Q8K1R3	Polyribonucleotide nucleotidyltransferase 1, mitochondrial OS=Mus musculus OX=10090 GN=Pnpt1 PE=1 SV=1	Pnpt1	1.53	1	1	1
Q9CQ80	Vacuolar protein-sorting-associated protein 25 OS=Mus musculus OX=10090 GN=Vps25 PE=1 SV=1	Vps25	5.68	1	1	1
Q80UU2	Ribonuclease P protein subunit p38 OS=Mus musculus OX=10090 GN=Rpp38 PE=1 SV=1	Rpp38	5.71	1	1	1
O70252	Heme oxygenase 2 OS=Mus musculus OX=10090 GN=Hmox2 PE=1 SV=1	Hmox2	4.13	1	1	1
P63005	Platelet-activating factor acetylhydrolase IB subunit beta OS=Mus musculus OX=10090 GN=Pafah1b1 PE=1 SV=2	Pafah1b1	3.66	1	1	1
Q9CRB0	Sorting nexin-24 OS=Mus musculus OX=10090 GN=Snx24 PE=1 SV=1	Snx24	4.73	1	1	1
Q923J1	Transient receptor potential cation channel subfamily M member 7 OS=Mus musculus OX=10090 GN=Trpm7 PE=1 SV=1	Trpm7	3.81	7	7	7
P97929	Breast cancer type 2 susceptibility protein homolog OS=Mus musculus OX=10090 GN=Brca2 PE=1 SV=2	Brca2	0.27	1	1	1
Q9CRY7	Lysophospholipase D GDPD1 OS=Mus musculus OX=10090 GN=Gdpd1 PE=1 SV=1	Gdpd1	4.14	1	1	1
P97310	DNA replication licensing factor MCM2 OS=Mus musculus OX=10090 GN=Mcm2 PE=1 SV=3	Mcm2	1.44	1	1	1
Q9CYR0	Single-stranded DNA-binding protein, mitochondrial OS=Mus musculus OX=10090 GN=Ssbp1 PE=1 SV=1	Ssbp1	9.87	1	1	1
Q91VS8	FERM, ARHGEF and pleckstrin domain-containing protein 2 OS=Mus musculus OX=10090 GN=Farp2 PE=1 SV=2	Farp2	1.41	1	1	1
Q3U308	Cytoplasmic tRNA 2-thiolation protein 2 OS=Mus musculus OX=10090 GN=Ctu2 PE=1 SV=1	Ctu2	3.11	1	1	1
Q9D3D9	ATP synthase subunit delta, mitochondrial OS=Mus musculus OX=10090 GN=Atp5f1d PE=1 SV=1	Atp5f1d	8.33	1	1	1
E9Q7G0	Nuclear mitotic apparatus protein 1 OS=Mus musculus OX=10090 GN=Numa1 PE=1 SV=1	Numa1	0.67	1	1	1
Q9D5R2	WD repeat-containing protein 20 OS=Mus musculus OX=10090 GN=Wdr20 PE=2 SV=1	Wdr20	2.12	1	1	1
Q8BML1	[F-actin]-monooxygenase MICAL2 OS=Mus musculus OX=10090 GN=Mical2 PE=1 SV=2	Mical2	0.97	2	2	2
Q9DCD0	6-phosphogluconate dehydrogenase, decarboxylating OS=Mus musculus OX=10090 GN=Pgd PE=1 SV=3	Pgd	2.28	1	1	1
Q78IK4	MICOS complex subunit Mic27 OS=Mus musculus OX=10090 GN=Apool PE=1 SV=1	Apool	4.53	1	1	1
Q9D0R4	Probable ATP-dependent RNA helicase DDX56 OS=Mus musculus OX=10090 GN=Ddx56 PE=1 SV=1	Ddx56	4.58	2	2	2
Q3UKC1	Tax1-binding protein 1 homolog OS=Mus musculus OX=10090 GN=Tax1bp1 PE=1 SV=2	Tax1bp1	4.79	3	3	3
Q68ED3	Terminal nucleotidyltransferase 4B OS=Mus musculus OX=10090 GN=Tent4b PE=1 SV=2	Tent4b	2.53	1	1	1
Q9CQ66	Dynein light chain Tctex-type protein 2B OS=Mus musculus OX=10090 GN=Dynlt2b PE=1 SV=1	Dynlt2b	5.56	1	1	1
Q9CR08	Ribonuclease P protein subunit p29 OS=Mus musculus OX=10090 GN=Pop4 PE=2 SV=1	Pop4	10.41	2	2	2
A2AKB9	DDB1- and CUL4-associated factor 10 OS=Mus musculus OX=10090 GN=Dcaf10 PE=1 SV=1	Dcaf10	4.42	2	2	2
O88622	Poly(ADP-ribose) glycohydrolase OS=Mus musculus OX=10090 GN=Parg PE=1 SV=2	Parg	0.72	1	1	1
Q9R0X4	Acyl-coenzyme A thioesterase 9, mitochondrial OS=Mus musculus OX=10090 GN=Acot9 PE=1 SV=1	Acot9	2.51	1	1	1
Q62513	Zinc finger protein 260 OS=Mus musculus OX=10090 GN=Znf260 PE=1 SV=1	Znf260	4.91	2	1	1
O08538	Angiopoietin-1 OS=Mus musculus OX=10090 GN=Angpt1 PE=1 SV=2	Angpt1	2.81	1	1	1
Q9D8W5	26S proteasome non-ATPase regulatory subunit 12 OS=Mus musculus OX=10090 GN=Psmd12 PE=1 SV=4	Psmd12	1.54	1	1	1
Q8CJF8	Protein argonaute-4 OS=Mus musculus OX=10090 GN=Ago4 PE=2 SV=2	Ago4	10.1	8	1	1
Q60898	Src-like-adapter OS=Mus musculus OX=10090 GN=Sla PE=1 SV=3	Sla	4.63	1	1	1
O70250	Phosphoglycerate mutase 2 OS=Mus musculus OX=10090 GN=Pgam2 PE=1 SV=3	Pgam2	3.95	1	1	1
P52503	NADH dehydrogenase [ubiquinone] iron-sulfur protein 6, mitochondrial OS=Mus musculus OX=10090 GN=Ndufs6 PE=1 SV=2	Ndufs6	10.34	1	1	1
Q60604	Scinderin OS=Mus musculus OX=10090 GN=Scin PE=1 SV=3	Scin	1.68	1	1	1
Q8BKT7	THO complex subunit 5 homolog OS=Mus musculus OX=10090 GN=Thoc5 PE=1 SV=2	Thoc5	1.76	1	1	1
Q9CWN7	CCR4-NOT transcription complex subunit 11 OS=Mus musculus OX=10090 GN=Cnot11 PE=1 SV=1	Cnot11	2.38	1	1	1
Q6DIB4	Nucleolar protein 4-like OS=Mus musculus OX=10090 GN=Nol4l PE=2 SV=1	Nol4l	2.83	1	1	1
P35456	Urokinase plasminogen activator surface receptor OS=Mus musculus OX=10090 GN=Plaur PE=1 SV=1	Plaur	2.75	1	1	1
Q99PT1	Rho GDP-dissociation inhibitor 1 OS=Mus musculus OX=10090 GN=Arhgdia PE=1 SV=3	Arhgdia	7.84	1	1	1
Q9WVJ2	26S proteasome non-ATPase regulatory subunit 13 OS=Mus musculus OX=10090 GN=Psmd13 PE=1 SV=1	Psmd13	2.66	1	1	1
Q9D937	Uncharacterized protein C11orf98 homolog OS=Mus musculus OX=10090 PE=1 SV=1	--	22.76	3	3	3
Q9JII6	Aldo-keto reductase family 1 member A1 OS=Mus musculus OX=10090 GN=Akr1a1 PE=1 SV=3	Akr1a1	5.85	2	2	2
Q6DFV3	Rho GTPase-activating protein 21 OS=Mus musculus OX=10090 GN=Arhgap21 PE=1 SV=2	Arhgap21	4.78	7	7	7
Q8BG67	Protein EFR3 homolog A OS=Mus musculus OX=10090 GN=Efr3a PE=1 SV=1	Efr3a	2.81	2	2	2
P57746	V-type proton ATPase subunit D OS=Mus musculus OX=10090 GN=Atp6v1d PE=1 SV=1	Atp6v1d	6.48	1	1	1
Q9QZK2	Breast cancer anti-estrogen resistance protein 3 homolog OS=Mus musculus OX=10090 GN=Bcar3 PE=1 SV=1	Bcar3	3.17	2	2	2
Q6P6L0	Filamin A-interacting protein 1-like OS=Mus musculus OX=10090 GN=Filip1l PE=1 SV=2	Filip1l	0.88	1	1	1
Q8K0Q5	Rho GTPase-activating protein 18 OS=Mus musculus OX=10090 GN=Arhgap18 PE=1 SV=1	Arhgap18	1.66	1	1	1
E9Q2M9	WD repeat- and FYVE domain-containing protein 4 OS=Mus musculus OX=10090 GN=Wdfy4 PE=1 SV=2	Wdfy4	0.41	1	1	1
O70472	Transmembrane protein 131 OS=Mus musculus OX=10090 GN=Tmem131 PE=2 SV=2	Tmem131	1.49	2	2	2
Q8K0E8	Fibrinogen beta chain OS=Mus musculus OX=10090 GN=Fgb PE=1 SV=1	Fgb	3.95	2	2	2
O70579	Peroxisomal membrane protein PMP34 OS=Mus musculus OX=10090 GN=Slc25a17 PE=1 SV=1	Slc25a17	2.93	1	1	1
Q9D7J6	Deoxyribonuclease-1-like 1 OS=Mus musculus OX=10090 GN=Dnase1l1 PE=2 SV=3	Dnase1l1	4.14	1	1	1
Q3U186	Probable arginine--tRNA ligase, mitochondrial OS=Mus musculus OX=10090 GN=Rars2 PE=1 SV=1	Rars2	2.25	1	1	1
Q6PAV2	Probable E3 ubiquitin-protein ligase HERC4 OS=Mus musculus OX=10090 GN=Herc4 PE=1 SV=2	Herc4	0.66	1	1	1
O55013	Trafficking protein particle complex subunit 3 OS=Mus musculus OX=10090 GN=Trappc3 PE=1 SV=1	Trappc3	6.11	1	1	1
Q9CR26	Vacuolar protein sorting-associated protein VTA1 homolog OS=Mus musculus OX=10090 GN=Vta1 PE=1 SV=1	Vta1	3.24	1	1	1
Q61687	Transcriptional regulator ATRX OS=Mus musculus OX=10090 GN=Atrx PE=1 SV=3	Atrx	0.85	2	2	2
Q9WTR1	Transient receptor potential cation channel subfamily V member 2 OS=Mus musculus OX=10090 GN=Trpv2 PE=1 SV=2	Trpv2	5.95	4	4	4
P67778	Prohibitin 1 OS=Mus musculus OX=10090 GN=Phb1 PE=1 SV=1	Phb1	8.09	2	2	2
P70388	DNA repair protein RAD50 OS=Mus musculus OX=10090 GN=Rad50 PE=1 SV=1	Rad50	2.44	3	3	3
Q8BG60	Thioredoxin-interacting protein OS=Mus musculus OX=10090 GN=Txnip PE=1 SV=1	Txnip	2.52	1	1	1
P12960	Contactin-1 OS=Mus musculus OX=10090 GN=Cntn1 PE=1 SV=1	Cntn1	0.98	1	1	1
Q8BNN1	Spermatogenesis-associated protein 2-like protein OS=Mus musculus OX=10090 GN=Spata2l PE=1 SV=1	Spata2l	2.35	1	1	1
Q91WG8	Bifunctional UDP-N-acetylglucosamine 2-epimerase/N-acetylmannosamine kinase OS=Mus musculus OX=10090 GN=Gne PE=1 SV=1	Gne	1.39	1	1	1
Q9CQF0	39S ribosomal protein L11, mitochondrial OS=Mus musculus OX=10090 GN=Mrpl11 PE=1 SV=1	Mrpl11	4.69	1	1	1
Q61164	Transcriptional repressor CTCF OS=Mus musculus OX=10090 GN=Ctcf PE=1 SV=2	Ctcf	1.09	1	1	1
E9Q6D6	Zinc finger protein 277 OS=Mus musculus OX=10090 GN=Znf277 PE=1 SV=1	Znf277	3.09	2	2	2
Q8VHG2	Angiomotin OS=Mus musculus OX=10090 GN=Amot PE=1 SV=3	Amot	1.15	1	1	1
Q9D7P9	Serpin B12 OS=Mus musculus OX=10090 GN=Serpinb12 PE=2 SV=1	Serpinb12	1.65	1	1	1
Q01147	Cyclic AMP-responsive element-binding protein 1 OS=Mus musculus OX=10090 GN=Creb1 PE=1 SV=2	Creb1	4.28	1	1	1
Q80WQ6	Inactive rhomboid protein 2 OS=Mus musculus OX=10090 GN=Rhbdf2 PE=1 SV=1	Rhbdf2	1.09	1	1	1
Q6P3A9	ADP-ribosylation factor-like protein 11 OS=Mus musculus OX=10090 GN=Arl11 PE=2 SV=1	Arl11	13.07	2	2	2
Q9R0E1	Multifunctional procollagen lysine hydroxylase and glycosyltransferase LH3 OS=Mus musculus OX=10090 GN=Plod3 PE=1 SV=1	Plod3	1.21	1	1	0
Q60809	CCR4-NOT transcription complex subunit 7 OS=Mus musculus OX=10090 GN=Cnot7 PE=1 SV=1	Cnot7	7.72	2	2	2
P08030	Adenine phosphoribosyltransferase OS=Mus musculus OX=10090 GN=Aprt PE=1 SV=2	Aprt	3.89	1	1	1
Q08122	Transducin-like enhancer protein 3 OS=Mus musculus OX=10090 GN=Tle3 PE=1 SV=3	Tle3	8.55	6	6	6
Q9D2V8	Major facilitator superfamily domain-containing protein 10 OS=Mus musculus OX=10090 GN=Mfsd10 PE=1 SV=1	Mfsd10	2.41	1	1	1
Q9DCN2	NADH-cytochrome b5 reductase 3 OS=Mus musculus OX=10090 GN=Cyb5r3 PE=1 SV=3	Cyb5r3	6.98	2	2	2
P32261	Antithrombin-III OS=Mus musculus OX=10090 GN=Serpinc1 PE=1 SV=1	Serpinc1	1.94	1	1	1
Q8R2Q8	Bone marrow stromal antigen 2 OS=Mus musculus OX=10090 GN=Bst2 PE=1 SV=1	Bst2	5.23	1	1	1
Q8BGA3	Leucine-rich repeat transmembrane neuronal protein 2 OS=Mus musculus OX=10090 GN=Lrrtm2 PE=2 SV=1	Lrrtm2	1.36	1	1	1
A6H619	PHD and RING finger domain-containing protein 1 OS=Mus musculus OX=10090 GN=Phrf1 PE=1 SV=2	Phrf1	1.07	2	2	2
Q3U4I7	Pyridine nucleotide-disulfide oxidoreductase domain-containing protein 2 OS=Mus musculus OX=10090 GN=Pyroxd2 PE=1 SV=3	Pyroxd2	1.89	1	1	1
Q9Z1M4	Ribosomal protein S6 kinase beta-2 OS=Mus musculus OX=10090 GN=Rps6kb2 PE=1 SV=1	Rps6kb2	2.68	1	1	1
Q8VEH3	ADP-ribosylation factor-like protein 8A OS=Mus musculus OX=10090 GN=Arl8a PE=1 SV=1	Arl8a	10.22	2	1	1
O35103	Osteomodulin OS=Mus musculus OX=10090 GN=Omd PE=2 SV=1	Omd	1.89	1	1	1
Q9CQ26	STAM-binding protein OS=Mus musculus OX=10090 GN=Stambp PE=1 SV=1	Stambp	1.89	1	1	1
Q8BJ34	Meiosis regulator and mRNA stability factor 1 OS=Mus musculus OX=10090 GN=Marf1 PE=1 SV=3	Marf1	0.87	1	1	1
Q9JJY8	Interleukin-22b OS=Mus musculus OX=10090 GN=Il22b PE=2 SV=2	Il22b	5.03	1	1	0
Q6A085	Zinc finger protein 629 OS=Mus musculus OX=10090 GN=Znf629 PE=2 SV=2	Znf629	3.69	3	2	2
Q8BW56	Glycosyltransferase-like domain-containing protein 1 OS=Mus musculus OX=10090 GN=Gtdc1 PE=2 SV=2	Gtdc1	1.57	1	1	1
A2RSQ0	DENN domain-containing protein 5B OS=Mus musculus OX=10090 GN=Dennd5b PE=1 SV=2	Dennd5b	0.86	1	1	1
O35963	Ras-related protein Rab-33B OS=Mus musculus OX=10090 GN=Rab33b PE=1 SV=1	Rab33b	4.8	1	1	1
Q8BU40	NACHT, LRR and PYD domains-containing protein 4A OS=Mus musculus OX=10090 GN=Nlrp4a PE=2 SV=1	Nlrp4a	0.71	1	1	1
Q922Z0	D-aspartate oxidase OS=Mus musculus OX=10090 GN=Ddo PE=1 SV=1	Ddo	2.05	1	1	1
P97350	Plakophilin-1 OS=Mus musculus OX=10090 GN=Pkp1 PE=1 SV=1	Pkp1	3.71	2	2	2
P63268	Actin, gamma-enteric smooth muscle OS=Mus musculus OX=10090 GN=Actg2 PE=1 SV=1	Actg2	23.4	12	1	1
O35682	Myeloid-associated differentiation marker OS=Mus musculus OX=10090 GN=Myadm PE=1 SV=2	Myadm	7.81	2	2	2
Q9CZE3	Ras-related protein Rab-32 OS=Mus musculus OX=10090 GN=Rab32 PE=1 SV=3	Rab32	4.93	1	1	1
Q9DBE8	Alpha-1,3/1,6-mannosyltransferase ALG2 OS=Mus musculus OX=10090 GN=Alg2 PE=1 SV=2	Alg2	4.82	2	2	2
P70451	Tyrosine-protein kinase Fer OS=Mus musculus OX=10090 GN=Fer PE=1 SV=2	Fer	2.31	2	1	1
Q9EPL8	Importin-7 OS=Mus musculus OX=10090 GN=Ipo7 PE=1 SV=2	Ipo7	2.79	2	2	2
Q8CGA3	Large neutral amino acids transporter small subunit 4 OS=Mus musculus OX=10090 GN=Slc43a2 PE=1 SV=1	Slc43a2	3.35	2	2	2
Q921H8	3-ketoacyl-CoA thiolase A, peroxisomal OS=Mus musculus OX=10090 GN=Acaa1a PE=1 SV=1	Acaa1a	6.84	2	2	2
Q8BMQ8	Vacuolar fusion protein MON1 homolog B OS=Mus musculus OX=10090 GN=Mon1b PE=2 SV=1	Mon1b	1.99	1	1	1
Q9DC51	Guanine nucleotide-binding protein G(i) subunit alpha-3 OS=Mus musculus OX=10090 GN=Gnai3 PE=1 SV=3	Gnai3	20.9	7	2	2
P10810	Monocyte differentiation antigen CD14 OS=Mus musculus OX=10090 GN=Cd14 PE=1 SV=1	Cd14	3.55	1	1	1
B2RUP2	Protein unc-13 homolog D OS=Mus musculus OX=10090 GN=Unc13d PE=1 SV=2	Unc13d	0.92	1	1	1
Q91Z58	Uncharacterized protein C6orf132 homolog OS=Mus musculus OX=10090 PE=1 SV=2	--	0.66	1	1	1
P63280	SUMO-conjugating enzyme UBC9 OS=Mus musculus OX=10090 GN=Ube2i PE=1 SV=1	Ube2i	7.59	1	1	1
P54841	Transcription factor MafB OS=Mus musculus OX=10090 GN=Mafb PE=1 SV=1	Mafb	9.91	3	3	3
Q80TP3	E3 ubiquitin-protein ligase UBR5 OS=Mus musculus OX=10090 GN=Ubr5 PE=1 SV=2	Ubr5	0.32	1	1	1
Q9WUP4	Polyprenol reductase OS=Mus musculus OX=10090 GN=Srd5a3 PE=1 SV=2	Srd5a3	5.45	2	2	2
Q64261	Cyclin-dependent kinase 6 OS=Mus musculus OX=10090 GN=Cdk6 PE=1 SV=2	Cdk6	2.76	1	1	1
P18181	CD48 antigen OS=Mus musculus OX=10090 GN=Cd48 PE=1 SV=1	Cd48	11.67	3	3	3
Q8BGV0	Probable asparagine--tRNA ligase, mitochondrial OS=Mus musculus OX=10090 GN=Nars2 PE=1 SV=1	Nars2	2.52	1	1	1
P15379	CD44 antigen OS=Mus musculus OX=10090 GN=Cd44 PE=1 SV=3	Cd44	2.44	2	2	2
Q80TI0	Protein Aster-B OS=Mus musculus OX=10090 GN=Gramd1b PE=1 SV=2	Gramd1b	3.93	3	3	3
Q62230	Sialoadhesin OS=Mus musculus OX=10090 GN=Siglec1 PE=1 SV=2	Siglec1	28.14	41	41	41
Q9CQL5	39S ribosomal protein L18, mitochondrial OS=Mus musculus OX=10090 GN=Mrpl18 PE=1 SV=1	Mrpl18	19.44	3	3	3
Q9Z0H1	WD repeat-containing protein 46 OS=Mus musculus OX=10090 GN=Wdr46 PE=2 SV=1	Wdr46	2.89	2	2	2
E9PZQ0	Ryanodine receptor 1 OS=Mus musculus OX=10090 GN=Ryr1 PE=1 SV=1	Ryr1	0.14	1	1	1
P70227	Inositol 1,4,5-trisphosphate receptor type 3 OS=Mus musculus OX=10090 GN=Itpr3 PE=1 SV=3	Itpr3	6.44	16	16	16
Q7TMS5	Broad substrate specificity ATP-binding cassette transporter ABCG2 OS=Mus musculus OX=10090 GN=Abcg2 PE=1 SV=1	Abcg2	1.37	1	1	1
A2ALW5	DnaJ homolog subfamily C member 25 OS=Mus musculus OX=10090 GN=Dnajc25 PE=1 SV=1	Dnajc25	6.72	2	2	2
Q3UQU0	Bromodomain-containing protein 9 OS=Mus musculus OX=10090 GN=Brd9 PE=1 SV=1	Brd9	1.17	1	1	1
P41731	CD63 antigen OS=Mus musculus OX=10090 GN=Cd63 PE=1 SV=2	Cd63	4.62	1	1	1
Q91ZT5	FYVE, RhoGEF and PH domain-containing protein 4 OS=Mus musculus OX=10090 GN=Fgd4 PE=1 SV=1	Fgd4	2.61	2	2	2
Q9ESV0	ATP-dependent RNA helicase DDX24 OS=Mus musculus OX=10090 GN=Ddx24 PE=1 SV=2	Ddx24	5.48	4	4	4
Q66LM6	Protein FAM170A OS=Mus musculus OX=10090 GN=Fam170a PE=1 SV=1	Fam170a	2.4	1	1	1
P51949	CDK-activating kinase assembly factor MAT1 OS=Mus musculus OX=10090 GN=Mnat1 PE=1 SV=2	Mnat1	3.88	1	1	1
Q9QYP6	5-azacytidine-induced protein 2 OS=Mus musculus OX=10090 GN=Azi2 PE=1 SV=1	Azi2	17.78	6	6	6
Q8BKC5	Importin-5 OS=Mus musculus OX=10090 GN=Ipo5 PE=1 SV=3	Ipo5	7.84	8	8	7
Q99JG7	TNFAIP3-interacting protein 2 OS=Mus musculus OX=10090 GN=Tnip2 PE=1 SV=1	Tnip2	7.21	3	3	3
Q08879	Fibulin-1 OS=Mus musculus OX=10090 GN=Fbln1 PE=1 SV=2	Fbln1	1.42	1	1	1
Q91ZU6	Dystonin OS=Mus musculus OX=10090 GN=Dst PE=1 SV=2	Dst	1.46	10	8	8
P00405	Cytochrome c oxidase subunit 2 OS=Mus musculus OX=10090 GN=Mtco2 PE=1 SV=1	Mtco2	3.08	1	1	1
P14602	Heat shock protein beta-1 OS=Mus musculus OX=10090 GN=Hspb1 PE=1 SV=3	Hspb1	4.78	1	1	1
Q61598	Rab GDP dissociation inhibitor beta OS=Mus musculus OX=10090 GN=Gdi2 PE=1 SV=1	Gdi2	2.25	1	1	1
Q8VD75	Huntingtin-interacting protein 1 OS=Mus musculus OX=10090 GN=Hip1 PE=1 SV=2	Hip1	2.14	2	2	2
Q8K003	Translation machinery-associated protein 7 OS=Mus musculus OX=10090 GN=Tma7 PE=3 SV=1	Tma7	14.06	1	1	1
Q9JL16	Interferon-stimulated gene 20 kDa protein OS=Mus musculus OX=10090 GN=Isg20 PE=1 SV=1	Isg20	4.33	1	1	1
Q9CQ06	39S ribosomal protein L24, mitochondrial OS=Mus musculus OX=10090 GN=Mrpl24 PE=1 SV=1	Mrpl24	17.13	3	3	3
O88342	WD repeat-containing protein 1 OS=Mus musculus OX=10090 GN=Wdr1 PE=1 SV=3	Wdr1	24.26	15	15	15
Q80X90	Filamin-B OS=Mus musculus OX=10090 GN=Flnb PE=1 SV=3	Flnb	18.6	43	38	36
Q8N7N5	DDB1- and CUL4-associated factor 8 OS=Mus musculus OX=10090 GN=Dcaf8 PE=1 SV=1	Dcaf8	2.03	1	1	1
Q9D1H8	39S ribosomal protein L53, mitochondrial OS=Mus musculus OX=10090 GN=Mrpl53 PE=1 SV=1	Mrpl53	11.02	1	1	1
Q61285	ATP-binding cassette sub-family D member 2 OS=Mus musculus OX=10090 GN=Abcd2 PE=1 SV=2	Abcd2	3.37	2	2	2
Q8CFV9	Riboflavin kinase OS=Mus musculus OX=10090 GN=Rfk PE=1 SV=2	Rfk	5.81	1	1	1
Q9CRD2	ER membrane protein complex subunit 2 OS=Mus musculus OX=10090 GN=Emc2 PE=1 SV=1	Emc2	3.37	1	1	1
Q9Z329	Inositol 1,4,5-trisphosphate receptor type 2 OS=Mus musculus OX=10090 GN=Itpr2 PE=1 SV=4	Itpr2	7.03	17	13	13
Q9DB05	Alpha-soluble NSF attachment protein OS=Mus musculus OX=10090 GN=Napa PE=1 SV=1	Napa	11.19	3	3	3
Q91V04	Translocating chain-associated membrane protein 1 OS=Mus musculus OX=10090 GN=Tram1 PE=1 SV=3	Tram1	6.15	2	2	2
Q9Z1G4	V-type proton ATPase 116 kDa subunit a 1 OS=Mus musculus OX=10090 GN=Atp6v0a1 PE=1 SV=3	Atp6v0a1	11.92	8	8	8
P70266	6-phosphofructo-2-kinase/fructose-2,6-bisphosphatase 1 OS=Mus musculus OX=10090 GN=Pfkfb1 PE=1 SV=2	Pfkfb1	7.64	4	2	2
Q9EPK2	Protein XRP2 OS=Mus musculus OX=10090 GN=Rp2 PE=1 SV=3	Rp2	5.19	2	2	2
Q9CPY6	Glucose-induced degradation protein 4 homolog OS=Mus musculus OX=10090 GN=Gid4 PE=1 SV=1	Gid4	5.07	1	1	1
Q8C5Q4	G-rich sequence factor 1 OS=Mus musculus OX=10090 GN=Grsf1 PE=1 SV=2	Grsf1	5.85	2	2	2
Q3TIV5	Zinc finger CCCH domain-containing protein 15 OS=Mus musculus OX=10090 GN=Zc3h15 PE=1 SV=2	Zc3h15	10.33	4	4	4
Q6GQT1	Alpha-2-macroglobulin-P OS=Mus musculus OX=10090 GN=A2m PE=2 SV=2	A2m	0.95	1	1	1
Q7TMF3	NADH dehydrogenase [ubiquinone] 1 alpha subcomplex subunit 12 OS=Mus musculus OX=10090 GN=Ndufa12 PE=1 SV=2	Ndufa12	8.28	1	1	1
Q61207	Prosaposin OS=Mus musculus OX=10090 GN=Psap PE=1 SV=2	Psap	5.75	3	3	3
Q8BG32	26S proteasome non-ATPase regulatory subunit 11 OS=Mus musculus OX=10090 GN=Psmd11 PE=1 SV=3	Psmd11	1.66	1	1	1
G5E829	Plasma membrane calcium-transporting ATPase 1 OS=Mus musculus OX=10090 GN=Atp2b1 PE=1 SV=1	Atp2b1	3.28	3	3	3
P58771	Tropomyosin alpha-1 chain OS=Mus musculus OX=10090 GN=Tpm1 PE=1 SV=1	Tpm1	40.85	15	8	8
Q8K3B1	F-box/SPRY domain-containing protein 1 OS=Mus musculus OX=10090 GN=Fbxo45 PE=1 SV=2	Fbxo45	3.85	1	1	1
Q9D8B3	Charged multivesicular body protein 4b OS=Mus musculus OX=10090 GN=Chmp4b PE=1 SV=2	Chmp4b	27.68	6	6	6
Q62261	Spectrin beta chain, non-erythrocytic 1 OS=Mus musculus OX=10090 GN=Sptbn1 PE=1 SV=2	Sptbn1	16.21	36	36	36
Q8BHE0	Proline-rich protein 11 OS=Mus musculus OX=10090 GN=Prr11 PE=2 SV=1	Prr11	6.79	2	2	2
Q9Z0P5	Twinfilin-2 OS=Mus musculus OX=10090 GN=Twf2 PE=1 SV=1	Twf2	22.64	8	4	4
Q8R3H7	Heparan sulfate 2-O-sulfotransferase 1 OS=Mus musculus OX=10090 GN=Hs2st1 PE=1 SV=2	Hs2st1	5.9	2	2	2
Q05910	Disintegrin and metalloproteinase domain-containing protein 8 OS=Mus musculus OX=10090 GN=Adam8 PE=1 SV=3	Adam8	1.09	1	1	1
Q8K482	EMILIN-2 OS=Mus musculus OX=10090 GN=Emilin2 PE=1 SV=1	Emilin2	0.65	1	1	1
Q9CWG1	Glioma pathogenesis-related protein 1 OS=Mus musculus OX=10090 GN=Glipr1 PE=2 SV=1	Glipr1	3.92	1	1	1
Q8K2M0	39S ribosomal protein L38, mitochondrial OS=Mus musculus OX=10090 GN=Mrpl38 PE=1 SV=2	Mrpl38	4.74	2	2	2
Q8BSA9	tRNA wybutosine-synthesizing protein 3 homolog OS=Mus musculus OX=10090 GN=Tyw3 PE=1 SV=1	Tyw3	7.78	2	2	2
Q09324	Beta-1,3-galactosyl-O-glycosyl-glycoprotein beta-1,6-N-acetylglucosaminyltransferase OS=Mus musculus OX=10090 GN=Gcnt1 PE=1 SV=2	Gcnt1	1.64	1	1	1
P11881	Inositol 1,4,5-trisphosphate receptor type 1 OS=Mus musculus OX=10090 GN=Itpr1 PE=1 SV=2	Itpr1	3.2	9	6	6
P07091	Protein S100-A4 OS=Mus musculus OX=10090 GN=S100a4 PE=1 SV=1	S100a4	32.67	6	6	6
Q8K2Q9	Shootin-1 OS=Mus musculus OX=10090 GN=Shtn1 PE=1 SV=1	Shtn1	3.01	2	2	2
P97473	RISC-loading complex subunit TARBP2 OS=Mus musculus OX=10090 GN=Tarbp2 PE=1 SV=2	Tarbp2	18.9	6	6	6
Q9Z2Z6	Mitochondrial carnitine/acylcarnitine carrier protein OS=Mus musculus OX=10090 GN=Slc25a20 PE=1 SV=1	Slc25a20	4.32	1	1	1
O70167	Phosphatidylinositol 3-kinase C2 domain-containing subunit gamma OS=Mus musculus OX=10090 GN=Pik3c2g PE=1 SV=1	Pik3c2g	0.46	1	1	1
Q8K411	Presequence protease, mitochondrial OS=Mus musculus OX=10090 GN=Pitrm1 PE=1 SV=1	Pitrm1	0.97	1	1	1
P55258	Ras-related protein Rab-8A OS=Mus musculus OX=10090 GN=Rab8a PE=1 SV=2	Rab8a	23.19	4	2	2
Q9D1K2	V-type proton ATPase subunit F OS=Mus musculus OX=10090 GN=Atp6v1f PE=1 SV=2	Atp6v1f	6.72	1	1	1
P56565	Protein S100-A1 OS=Mus musculus OX=10090 GN=S100a1 PE=1 SV=2	S100a1	13.83	1	1	1
P50516	V-type proton ATPase catalytic subunit A OS=Mus musculus OX=10090 GN=Atp6v1a PE=1 SV=2	Atp6v1a	16.37	9	9	9
Q9WUM4	Coronin-1C OS=Mus musculus OX=10090 GN=Coro1c PE=1 SV=2	Coro1c	37.13	27	27	25
Q9JHS4	ATP-dependent Clp protease ATP-binding subunit clpX-like, mitochondrial OS=Mus musculus OX=10090 GN=Clpx PE=1 SV=2	Clpx	3.79	2	2	2
Q8VDP3	[F-actin]-monooxygenase MICAL1 OS=Mus musculus OX=10090 GN=Mical1 PE=1 SV=1	Mical1	20.52	22	22	22
Q9D945	Protein LLP homolog OS=Mus musculus OX=10090 GN=Llph PE=1 SV=1	Llph	18.46	2	2	2
Q99JR1	Sideroflexin-1 OS=Mus musculus OX=10090 GN=Sfxn1 PE=1 SV=3	Sfxn1	7.14	2	2	2
P46062	Signal-induced proliferation-associated protein 1 OS=Mus musculus OX=10090 GN=Sipa1 PE=1 SV=2	Sipa1	25.75	26	26	26
Q8BMQ2	General transcription factor 3C polypeptide 4 OS=Mus musculus OX=10090 GN=Gtf3c4 PE=1 SV=2	Gtf3c4	6.85	5	5	5
Q8BFZ3	Beta-actin-like protein 2 OS=Mus musculus OX=10090 GN=Actbl2 PE=1 SV=1	Actbl2	10.64	5	1	1
Q8BN21	Serine/threonine-protein kinase VRK2 OS=Mus musculus OX=10090 GN=Vrk2 PE=1 SV=2	Vrk2	14.12	6	6	6
Q9CQI3	Glia maturation factor beta OS=Mus musculus OX=10090 GN=Gmfb PE=1 SV=3	Gmfb	21.13	3	2	2
Q8K1E6	Alpha-ketoglutarate-dependent dioxygenase alkB homolog 3 OS=Mus musculus OX=10090 GN=Alkbh3 PE=1 SV=1	Alkbh3	5.24	1	1	1
O35972	39S ribosomal protein L23, mitochondrial OS=Mus musculus OX=10090 GN=Mrpl23 PE=1 SV=1	Mrpl23	22.6	3	3	3
Q60605	Myosin light polypeptide 6 OS=Mus musculus OX=10090 GN=Myl6 PE=1 SV=3	Myl6	52.32	9	9	9
Q9DB34	Charged multivesicular body protein 2a OS=Mus musculus OX=10090 GN=Chmp2a PE=1 SV=1	Chmp2a	7.21	3	3	3
Q8BTM8	Filamin-A OS=Mus musculus OX=10090 GN=Flna PE=1 SV=5	Flna	30.15	72	72	66
Q9CQ22	Ragulator complex protein LAMTOR1 OS=Mus musculus OX=10090 GN=Lamtor1 PE=1 SV=1	Lamtor1	6.83	1	1	1
Q8BVD5	MAGUK p55 subfamily member 7 OS=Mus musculus OX=10090 GN=Mpp7 PE=1 SV=2	Mpp7	5.73	3	3	3
A8Y5H7	SEC14-like protein 1 OS=Mus musculus OX=10090 GN=Sec14l1 PE=1 SV=1	Sec14l1	1.96	1	1	1
P00520	Tyrosine-protein kinase ABL1 OS=Mus musculus OX=10090 GN=Abl1 PE=1 SV=3	Abl1	7.93	7	7	7
P00493	Hypoxanthine-guanine phosphoribosyltransferase OS=Mus musculus OX=10090 GN=Hprt1 PE=1 SV=3	Hprt1	11.47	2	2	2
Q99J47	Dehydrogenase/reductase SDR family member 7B OS=Mus musculus OX=10090 GN=Dhrs7b PE=1 SV=1	Dhrs7b	15.48	4	4	4
Q922B9	Protein ITPRID2 OS=Mus musculus OX=10090 GN=Itprid2 PE=1 SV=3	Itprid2	16.05	17	17	17
Q9CQA9	Cancer-related nucleoside-triphosphatase homolog OS=Mus musculus OX=10090 GN=Ntpcr PE=1 SV=1	Ntpcr	18.95	3	3	3
P16546	Spectrin alpha chain, non-erythrocytic 1 OS=Mus musculus OX=10090 GN=Sptan1 PE=1 SV=4	Sptan1	15.98	38	38	38
Q64112	Interferon-induced protein with tetratricopeptide repeats 2 OS=Mus musculus OX=10090 GN=Ifit2 PE=1 SV=1	Ifit2	4.45	2	2	2
Q811B1	Xylosyltransferase 1 OS=Mus musculus OX=10090 GN=Xylt1 PE=1 SV=1	Xylt1	2.83	2	2	2
Q9D2V7	Coronin-7 OS=Mus musculus OX=10090 GN=Coro7 PE=1 SV=2	Coro7	7.05	6	6	6
Q03147	Cyclin-dependent kinase 7 OS=Mus musculus OX=10090 GN=Cdk7 PE=1 SV=2	Cdk7	3.47	1	1	1
Q9DBV3	Probable ATP-dependent RNA helicase DHX34 OS=Mus musculus OX=10090 GN=Dhx34 PE=1 SV=2	Dhx34	1.92	2	2	2
Q9WUM3	Coronin-1B OS=Mus musculus OX=10090 GN=Coro1b PE=1 SV=1	Coro1b	23.97	15	15	15
Q6ZPL9	ATP-dependent RNA helicase DDX55 OS=Mus musculus OX=10090 GN=Ddx55 PE=1 SV=2	Ddx55	2	1	1	1
Q8BMB3	Eukaryotic translation initiation factor 4E type 2 OS=Mus musculus OX=10090 GN=Eif4e2 PE=1 SV=1	Eif4e2	24.08	5	5	5
P42128	Forkhead box protein K1 OS=Mus musculus OX=10090 GN=Foxk1 PE=1 SV=2	Foxk1	2.78	2	2	2
Q8K327	Chromosome alignment-maintaining phosphoprotein 1 OS=Mus musculus OX=10090 GN=Champ1 PE=1 SV=1	Champ1	1	1	1	1
Q8CFE2	Histone PARylation factor 1 OS=Mus musculus OX=10090 GN=Hpf1 PE=1 SV=1	Hpf1	6.94	2	2	2
Q9CQN7	39S ribosomal protein L41, mitochondrial OS=Mus musculus OX=10090 GN=Mrpl41 PE=1 SV=1	Mrpl41	34.07	4	4	4
O35609	Secretory carrier-associated membrane protein 3 OS=Mus musculus OX=10090 GN=Scamp3 PE=1 SV=3	Scamp3	8.31	2	2	2
Q9JME7	Trafficking protein particle complex subunit 2-like protein OS=Mus musculus OX=10090 GN=Trappc2l PE=1 SV=1	Trappc2l	6.47	1	1	1
O70200	Allograft inflammatory factor 1 OS=Mus musculus OX=10090 GN=Aif1 PE=1 SV=1	Aif1	21.77	4	4	4
Q9CQY2	RNA guanine-N7 methyltransferase activating subunit OS=Mus musculus OX=10090 GN=Ramac PE=3 SV=1	Ramac	15.13	2	2	2
Q8BVF4	Coiled-coil domain-containing protein 30 OS=Mus musculus OX=10090 GN=Ccdc30 PE=1 SV=1	Ccdc30	1.22	1	1	1
Q3U6N9	UPF0488 protein C8orf33 homolog OS=Mus musculus OX=10090 PE=2 SV=1	--	4.95	1	1	1
P58069	Ras GTPase-activating protein 2 OS=Mus musculus OX=10090 GN=Rasa2 PE=1 SV=2	Rasa2	1.42	1	1	1
Q8C460	ERI1 exoribonuclease 3 OS=Mus musculus OX=10090 GN=Eri3 PE=1 SV=1	Eri3	2.67	1	1	1
Q56A08	G-patch domain and KOW motifs-containing protein OS=Mus musculus OX=10090 GN=Gpkow PE=1 SV=2	Gpkow	4.3	2	2	2
P57780	Alpha-actinin-4 OS=Mus musculus OX=10090 GN=Actn4 PE=1 SV=1	Actn4	36.62	36	36	23
P48024	Eukaryotic translation initiation factor 1 OS=Mus musculus OX=10090 GN=Eif1 PE=1 SV=2	Eif1	12.39	1	1	1
Q80YR4	E3 ubiquitin-protein ligase ZNF598 OS=Mus musculus OX=10090 GN=Znf598 PE=1 SV=1	Znf598	6.17	5	5	5
P61079	Ubiquitin-conjugating enzyme E2 D3 OS=Mus musculus OX=10090 GN=Ube2d3 PE=1 SV=1	Ube2d3	7.48	1	1	1
P08752	Guanine nucleotide-binding protein G(i) subunit alpha-2 OS=Mus musculus OX=10090 GN=Gnai2 PE=1 SV=5	Gnai2	36.06	12	12	12
Q80YE7	Death-associated protein kinase 1 OS=Mus musculus OX=10090 GN=Dapk1 PE=1 SV=3	Dapk1	14.84	20	20	20
E9PVA8	eIF-2-alpha kinase activator GCN1 OS=Mus musculus OX=10090 GN=Gcn1 PE=1 SV=1	Gcn1	1.12	3	3	3
A2APV2	Formin-like protein 2 OS=Mus musculus OX=10090 GN=Fmnl2 PE=1 SV=2	Fmnl2	6.08	8	2	2
P61028	Ras-related protein Rab-8B OS=Mus musculus OX=10090 GN=Rab8b PE=1 SV=1	Rab8b	20.29	4	2	2
Q99LH1	Nucleolar GTP-binding protein 2 OS=Mus musculus OX=10090 GN=Gnl2 PE=1 SV=2	Gnl2	5.63	4	4	4
Q6Q899	Antiviral innate immune response receptor RIG-I OS=Mus musculus OX=10090 GN=Rigi PE=1 SV=2	Rigi	8.32	8	8	8
Q9Z110	Delta-1-pyrroline-5-carboxylate synthase OS=Mus musculus OX=10090 GN=Aldh18a1 PE=1 SV=2	Aldh18a1	1.26	1	1	1
P62874	Guanine nucleotide-binding protein G(I)/G(S)/G(T) subunit beta-1 OS=Mus musculus OX=10090 GN=Gnb1 PE=1 SV=3	Gnb1	17.94	6	1	1
O70318	Band 4.1-like protein 2 OS=Mus musculus OX=10090 GN=Epb41l2 PE=1 SV=2	Epb41l2	5.47	5	5	5
P21981	Protein-glutamine gamma-glutamyltransferase 2 OS=Mus musculus OX=10090 GN=Tgm2 PE=1 SV=4	Tgm2	24.49	16	16	16
A2AQ19	RNA polymerase-associated protein RTF1 homolog OS=Mus musculus OX=10090 GN=Rtf1 PE=1 SV=1	Rtf1	1.54	1	1	1
Q8BJL1	F-box only protein 30 OS=Mus musculus OX=10090 GN=Fbxo30 PE=1 SV=2	Fbxo30	1.34	1	1	1
Q8K4Q7	Ceramide kinase OS=Mus musculus OX=10090 GN=Cerk PE=1 SV=2	Cerk	8.47	4	4	4
Q8R1F9	Ribonuclease P protein subunit p40 OS=Mus musculus OX=10090 GN=Rpp40 PE=2 SV=2	Rpp40	4.68	2	2	2
Q5D1E7	Endoribonuclease ZC3H12A OS=Mus musculus OX=10090 GN=Zc3h12a PE=1 SV=2	Zc3h12a	11.24	6	6	4
Q9ERG0	LIM domain and actin-binding protein 1 OS=Mus musculus OX=10090 GN=Lima1 PE=1 SV=3	Lima1	35.06	31	31	30
Q9DBG5	Perilipin-3 OS=Mus musculus OX=10090 GN=Plin3 PE=1 SV=1	Plin3	9.38	3	3	3
Q9EPE9	Endoplasmic reticulum transmembrane helix translocase OS=Mus musculus OX=10090 GN=Atp13a1 PE=1 SV=2	Atp13a1	1.17	1	1	1
Q8BLF1	Neutral cholesterol ester hydrolase 1 OS=Mus musculus OX=10090 GN=Nceh1 PE=1 SV=1	Nceh1	5.88	2	2	2
Q6PAQ4	RNA exonuclease 4 OS=Mus musculus OX=10090 GN=Rexo4 PE=2 SV=2	Rexo4	16.9	6	6	6
Q78ZA7	Nucleosome assembly protein 1-like 4 OS=Mus musculus OX=10090 GN=Nap1l4 PE=1 SV=1	Nap1l4	8.8	3	3	3
Q922Q1	Mitochondrial amidoxime reducing component 2 OS=Mus musculus OX=10090 GN=Mtarc2 PE=1 SV=1	Mtarc2	9.47	3	3	3
Q9D1Q1	M-phase phosphoprotein 6 OS=Mus musculus OX=10090 GN=Mphosph6 PE=1 SV=1	Mphosph6	6.83	1	1	1
B2RQR8	Endothelin-converting enzyme 2 OS=Mus musculus OX=10090 GN=Ece2 PE=1 SV=1	Ece2	1.83	1	1	0
Q80XI6	Mitogen-activated protein kinase kinase kinase 11 OS=Mus musculus OX=10090 GN=Map3k11 PE=1 SV=1	Map3k11	1.29	1	1	1
Q9CQN1	Heat shock protein 75 kDa, mitochondrial OS=Mus musculus OX=10090 GN=Trap1 PE=1 SV=1	Trap1	1.98	1	1	1
Q6IRU2	Tropomyosin alpha-4 chain OS=Mus musculus OX=10090 GN=Tpm4 PE=1 SV=3	Tpm4	35.48	14	11	11
P07901	Heat shock protein HSP 90-alpha OS=Mus musculus OX=10090 GN=Hsp90aa1 PE=1 SV=4	Hsp90aa1	12.01	8	3	3
Q99PQ1	Tripartite motif-containing protein 12A OS=Mus musculus OX=10090 GN=Trim12a PE=2 SV=1	Trim12a	7.39	2	2	2
E9Q0S6	Tensin-1 OS=Mus musculus OX=10090 GN=Tns1 PE=1 SV=1	Tns1	1.17	2	2	2
Q6R891	Neurabin-2 OS=Mus musculus OX=10090 GN=Ppp1r9b PE=1 SV=1	Ppp1r9b	19.09	20	20	19
Q6PB44	Tyrosine-protein phosphatase non-receptor type 23 OS=Mus musculus OX=10090 GN=Ptpn23 PE=1 SV=2	Ptpn23	0.65	1	1	1
Q8R3S6	Exocyst complex component 1 OS=Mus musculus OX=10090 GN=Exoc1 PE=1 SV=4	Exoc1	3.13	3	3	3
Q9D0D3	Poly(A) RNA polymerase, mitochondrial OS=Mus musculus OX=10090 GN=Mtpap PE=1 SV=1	Mtpap	9.23	5	5	5
Q99LU0	Charged multivesicular body protein 1B1 OS=Mus musculus OX=10090 GN=Chmp1b1 PE=1 SV=1	Chmp1b1	8.04	2	2	2
Q9DAS9	Guanine nucleotide-binding protein G(I)/G(S)/G(O) subunit gamma-12 OS=Mus musculus OX=10090 GN=Gng12 PE=1 SV=3	Gng12	34.72	2	2	2
O09044	Synaptosomal-associated protein 23 OS=Mus musculus OX=10090 GN=Snap23 PE=1 SV=1	Snap23	13.33	2	2	2
Q9QZB7	Actin-related protein 10 OS=Mus musculus OX=10090 GN=Actr10 PE=1 SV=2	Actr10	9.11	4	4	4
Q9DBA9	General transcription factor IIH subunit 1 OS=Mus musculus OX=10090 GN=Gtf2h1 PE=1 SV=2	Gtf2h1	2.19	1	1	1
Q9CQ10	Charged multivesicular body protein 3 OS=Mus musculus OX=10090 GN=Chmp3 PE=1 SV=3	Chmp3	4.02	1	1	1
Q99J31	Oligophrenin-1 OS=Mus musculus OX=10090 GN=Ophn1 PE=1 SV=1	Ophn1	12.47	10	10	10
Q921L3	Calcium load-activated calcium channel OS=Mus musculus OX=10090 GN=Tmco1 PE=1 SV=1	Tmco1	11.7	2	2	2
Q8CFI5	Probable proline--tRNA ligase, mitochondrial OS=Mus musculus OX=10090 GN=Pars2 PE=1 SV=2	Pars2	1.68	1	1	1
Q924T2	28S ribosomal protein S2, mitochondrial OS=Mus musculus OX=10090 GN=Mrps2 PE=1 SV=1	Mrps2	11.34	2	2	2
Q7TPR4	Alpha-actinin-1 OS=Mus musculus OX=10090 GN=Actn1 PE=1 SV=1	Actn1	38	35	23	18
Q99104	Unconventional myosin-Va OS=Mus musculus OX=10090 GN=Myo5a PE=1 SV=2	Myo5a	36.75	86	86	86
Q8BKS9	Pumilio homolog 3 OS=Mus musculus OX=10090 GN=Pum3 PE=1 SV=2	Pum3	10.36	6	6	6
Q5SYD0	Unconventional myosin-Id OS=Mus musculus OX=10090 GN=Myo1d PE=1 SV=1	Myo1d	13.52	12	11	11
P47226	Testin OS=Mus musculus OX=10090 GN=Tes PE=1 SV=1	Tes	27.66	13	13	13
P62046	Leucine-rich repeat and calponin homology domain-containing protein 1 OS=Mus musculus OX=10090 GN=Lrch1 PE=1 SV=2	Lrch1	18.62	11	11	11
Q5SUA5	Unconventional myosin-Ig OS=Mus musculus OX=10090 GN=Myo1g PE=1 SV=1	Myo1g	39.55	39	39	39
Q9EPL0	Xylosyltransferase 2 OS=Mus musculus OX=10090 GN=Xylt2 PE=2 SV=3	Xylt2	4.51	3	3	3
Q8K4L3	Supervillin OS=Mus musculus OX=10090 GN=Svil PE=1 SV=1	Svil	25.12	51	51	51
Q6NZQ2	Probable ATP-dependent RNA helicase DDX31 OS=Mus musculus OX=10090 GN=Ddx31 PE=2 SV=2	Ddx31	5.09	3	3	3
Q99P88	Nuclear pore complex protein Nup155 OS=Mus musculus OX=10090 GN=Nup155 PE=1 SV=1	Nup155	3.31	4	4	4
Q922G2	Protein FAM76A OS=Mus musculus OX=10090 GN=Fam76a PE=2 SV=1	Fam76a	12.7	4	3	3
Q61937	Nucleophosmin OS=Mus musculus OX=10090 GN=Npm1 PE=1 SV=1	Npm1	20.21	7	7	7
Q6P5H2	Nestin OS=Mus musculus OX=10090 GN=Nes PE=1 SV=1	Nes	2.79	5	5	5
Q91WM3	U3 small nucleolar RNA-interacting protein 2 OS=Mus musculus OX=10090 GN=Rrp9 PE=1 SV=1	Rrp9	6.95	3	3	3
Q99P31	Hsp70-binding protein 1 OS=Mus musculus OX=10090 GN=Hspbp1 PE=1 SV=1	Hspbp1	2.8	1	1	1
Q8CI95	Oxysterol-binding protein-related protein 11 OS=Mus musculus OX=10090 GN=Osbpl11 PE=1 SV=2	Osbpl11	4.53	3	3	3
Q61967	Zinc finger protein 90 OS=Mus musculus OX=10090 GN=Zfp90 PE=1 SV=1	Zfp90	2.83	2	2	2
P0C0S6	Histone H2A.Z OS=Mus musculus OX=10090 GN=H2az1 PE=1 SV=2	H2az1	20.31	3	1	1
P50580	Proliferation-associated protein 2G4 OS=Mus musculus OX=10090 GN=Pa2g4 PE=1 SV=3	Pa2g4	5.58	2	2	2
P31996	Macrosialin OS=Mus musculus OX=10090 GN=Cd68 PE=1 SV=1	Cd68	8.9	3	3	3
P11276	Fibronectin OS=Mus musculus OX=10090 GN=Fn1 PE=1 SV=4	Fn1	3.47	8	8	8
P30204	Macrophage scavenger receptor types I and II OS=Mus musculus OX=10090 GN=Msr1 PE=1 SV=3	Msr1	11.57	5	5	5
E9Q784	Zinc finger CCCH domain-containing protein 13 OS=Mus musculus OX=10090 GN=Zc3h13 PE=1 SV=1	Zc3h13	2.66	4	4	4
Q9JMH9	Unconventional myosin-XVIIIa OS=Mus musculus OX=10090 GN=Myo18a PE=1 SV=2	Myo18a	29.32	71	71	71
Q99LC5	Electron transfer flavoprotein subunit alpha, mitochondrial OS=Mus musculus OX=10090 GN=Etfa PE=1 SV=2	Etfa	9.31	2	2	2
Q9Z2C4	Myotubularin-related protein 1 OS=Mus musculus OX=10090 GN=Mtmr1 PE=1 SV=1	Mtmr1	10.01	7	7	7
O35648	Centrin-3 OS=Mus musculus OX=10090 GN=Cetn3 PE=1 SV=1	Cetn3	11.98	2	2	2
Q8R5A6	TBC1 domain family member 22A OS=Mus musculus OX=10090 GN=Tbc1d22a PE=1 SV=3	Tbc1d22a	4.26	2	2	2
P35441	Thrombospondin-1 OS=Mus musculus OX=10090 GN=Thbs1 PE=1 SV=1	Thbs1	22.82	25	25	25
A2AFS3	Endosome/lysosome-associated apoptosis and autophagy regulator 1 OS=Mus musculus OX=10090 GN=Elapor1 PE=1 SV=1	Elapor1	0.79	1	1	1
Q8R4Y4	Stabilin-1 OS=Mus musculus OX=10090 GN=Stab1 PE=1 SV=1	Stab1	3.23	8	8	8
Q3UV16	Inositol 1,4,5-trisphosphate receptor-interacting protein-like 2 OS=Mus musculus OX=10090 GN=Itpripl2 PE=2 SV=1	Itpripl2	6.73	3	3	3
Q3UWW6	GAS2-like protein 3 OS=Mus musculus OX=10090 GN=Gas2l3 PE=1 SV=1	Gas2l3	4.25	2	2	2
Q9DBR7	Protein phosphatase 1 regulatory subunit 12A OS=Mus musculus OX=10090 GN=Ppp1r12a PE=1 SV=2	Ppp1r12a	34.21	38	38	38
Q99LI5	Zinc finger protein 281 OS=Mus musculus OX=10090 GN=Znf281 PE=1 SV=1	Znf281	1.01	1	1	1
Q9JJX6	P2X purinoceptor 4 OS=Mus musculus OX=10090 GN=P2rx4 PE=1 SV=1	P2rx4	7.22	2	2	2
O08808	Protein diaphanous homolog 1 OS=Mus musculus OX=10090 GN=Diaph1 PE=1 SV=1	Diaph1	1.04	1	1	1
Q9CR67	Transmembrane protein 33 OS=Mus musculus OX=10090 GN=Tmem33 PE=1 SV=1	Tmem33	3.24	1	1	1
Q8R2M2	Deoxynucleotidyltransferase terminal-interacting protein 2 OS=Mus musculus OX=10090 GN=Dnttip2 PE=1 SV=1	Dnttip2	3.96	3	3	3
Q91YE6	Importin-9 OS=Mus musculus OX=10090 GN=Ipo9 PE=1 SV=3	Ipo9	2.11	2	2	2
Q8VE11	Myotubularin-related protein 6 OS=Mus musculus OX=10090 GN=Mtmr6 PE=1 SV=1	Mtmr6	6.81	4	4	4
Q6PGG6	Guanine nucleotide-binding protein-like 3-like protein OS=Mus musculus OX=10090 GN=Gnl3l PE=1 SV=1	Gnl3l	5.03	3	3	3
Q3UVG3	Protein FAM91A1 OS=Mus musculus OX=10090 GN=Fam91a1 PE=1 SV=1	Fam91a1	10.51	8	8	8
O88876	Short-chain dehydrogenase/reductase 3 OS=Mus musculus OX=10090 GN=Dhrs3 PE=1 SV=2	Dhrs3	4.3	1	1	1
Q9D8Y0	EF-hand domain-containing protein D2 OS=Mus musculus OX=10090 GN=Efhd2 PE=1 SV=1	Efhd2	20	4	4	4
Q8JZN7	Mitochondrial Rho GTPase 2 OS=Mus musculus OX=10090 GN=Rhot2 PE=1 SV=1	Rhot2	2.26	1	1	1
Q8C0E3	E3 ubiquitin-protein ligase TRIM47 OS=Mus musculus OX=10090 GN=Trim47 PE=1 SV=2	Trim47	9.83	5	5	5
Q8C4S8	DENN domain-containing protein 2A OS=Mus musculus OX=10090 GN=Dennd2a PE=1 SV=1	Dennd2a	2.3	2	2	2
Q61191	Host cell factor 1 OS=Mus musculus OX=10090 GN=Hcfc1 PE=1 SV=2	Hcfc1	1.66	3	3	3
Q9JIW9	Ras-related protein Ral-B OS=Mus musculus OX=10090 GN=Ralb PE=1 SV=1	Ralb	4.37	1	1	1
Q99MX0	Transketolase-like protein 1 OS=Mus musculus OX=10090 GN=Tktl1 PE=1 SV=2	Tktl1	1.68	1	1	1
Q6NXW6	Cell cycle checkpoint protein RAD17 OS=Mus musculus OX=10090 GN=Rad17 PE=1 SV=2	Rad17	1.45	1	1	1
Q8VDD5	Myosin-9 OS=Mus musculus OX=10090 GN=Myh9 PE=1 SV=4	Myh9	47.91	135	135	106
Q8BL74	General transcription factor 3C polypeptide 2 OS=Mus musculus OX=10090 GN=Gtf3c2 PE=2 SV=2	Gtf3c2	5.4	5	5	5
P14869	60S acidic ribosomal protein P0 OS=Mus musculus OX=10090 GN=Rplp0 PE=1 SV=3	Rplp0	29.34	8	8	8
Q61838	Pregnancy zone protein OS=Mus musculus OX=10090 GN=Pzp PE=1 SV=3	Pzp	0.6	1	1	1
Q99LH2	Phosphatidylserine synthase 1 OS=Mus musculus OX=10090 GN=Ptdss1 PE=1 SV=1	Ptdss1	9.51	4	4	4
P47757	F-actin-capping protein subunit beta OS=Mus musculus OX=10090 GN=Capzb PE=1 SV=3	Capzb	44.04	14	14	14
P20918	Plasminogen OS=Mus musculus OX=10090 GN=Plg PE=1 SV=3	Plg	2.09	2	2	2
P21107	Tropomyosin alpha-3 chain OS=Mus musculus OX=10090 GN=Tpm3 PE=1 SV=3	Tpm3	39.3	15	15	15
Q64331	Unconventional myosin-VI OS=Mus musculus OX=10090 GN=Myo6 PE=1 SV=2	Myo6	13.31	17	17	17
Q3TIX9	U4/U6.U5 tri-snRNP-associated protein 2 OS=Mus musculus OX=10090 GN=Usp39 PE=1 SV=2	Usp39	9.75	5	5	5
Q9CXL3	Uncharacterized protein C7orf50 homolog OS=Mus musculus OX=10090 PE=1 SV=3	--	22.05	4	4	4
Q8K2H2	Deubiquitinase OTUD6B OS=Mus musculus OX=10090 GN=Otud6b PE=1 SV=1	Otud6b	4.42	1	1	1
Q9CQW9	Interferon-induced transmembrane protein 3 OS=Mus musculus OX=10090 GN=Ifitm3 PE=1 SV=1	Ifitm3	26.28	2	2	2
P45591	Cofilin-2 OS=Mus musculus OX=10090 GN=Cfl2 PE=1 SV=1	Cfl2	45.18	8	6	6
P51863	V-type proton ATPase subunit d 1 OS=Mus musculus OX=10090 GN=Atp6v0d1 PE=1 SV=2	Atp6v0d1	13.96	5	5	5
E9Q634	Unconventional myosin-Ie OS=Mus musculus OX=10090 GN=Myo1e PE=1 SV=1	Myo1e	33.69	43	43	43
P58468	Ribosome biogenesis protein SLX9 homolog OS=Mus musculus OX=10090 GN=Slx9 PE=1 SV=1	Slx9	5.02	1	1	1
P19973	Lymphocyte-specific protein 1 OS=Mus musculus OX=10090 GN=Lsp1 PE=1 SV=2	Lsp1	31.21	11	11	11
Q8BM55	Transmembrane protein 214 OS=Mus musculus OX=10090 GN=Tmem214 PE=1 SV=1	Tmem214	8.15	5	5	5
Q07231	Zinc finger and SCAN domain-containing protein 21 OS=Mus musculus OX=10090 GN=Zscan21 PE=2 SV=2	Zscan21	5.05	3	3	3
Q8R418	Endoribonuclease Dicer OS=Mus musculus OX=10090 GN=Dicer1 PE=1 SV=3	Dicer1	3.13	5	5	5
O54824	Pro-interleukin-16 OS=Mus musculus OX=10090 GN=Il16 PE=1 SV=3	Il16	11.72	12	12	12
Q91WB4	Pleckstrin homology domain-containing family F member 2 OS=Mus musculus OX=10090 GN=Plekhf2 PE=1 SV=1	Plekhf2	7.23	2	2	2
Q91VE6	MKI67 FHA domain-interacting nucleolar phosphoprotein OS=Mus musculus OX=10090 GN=Nifk PE=1 SV=1	Nifk	3.79	1	1	1
Q9WTI7	Unconventional myosin-Ic OS=Mus musculus OX=10090 GN=Myo1c PE=1 SV=2	Myo1c	29.26	37	37	37
P13020	Gelsolin OS=Mus musculus OX=10090 GN=Gsn PE=1 SV=3	Gsn	30.77	26	26	26
Q6P9Q6	FK506-binding protein 15 OS=Mus musculus OX=10090 GN=Fkbp15 PE=1 SV=2	Fkbp15	14.06	17	17	17
Q8CD10	Calcium uptake protein 2, mitochondrial OS=Mus musculus OX=10090 GN=Micu2 PE=1 SV=2	Micu2	8.1	3	3	3
D3Z4S3	Putative peptidyl-tRNA hydrolase PTRHD1 OS=Mus musculus OX=10090 GN=Ptrhd1 PE=1 SV=1	Ptrhd1	22.86	4	4	4
Q91WK0	Leucine-rich repeat flightless-interacting protein 2 OS=Mus musculus OX=10090 GN=Lrrfip2 PE=1 SV=1	Lrrfip2	40.24	19	19	19
Q91YR1	Twinfilin-1 OS=Mus musculus OX=10090 GN=Twf1 PE=1 SV=2	Twf1	33.71	14	14	10
Q9D6M3	Mitochondrial glutamate carrier 1 OS=Mus musculus OX=10090 GN=Slc25a22 PE=1 SV=1	Slc25a22	13	4	4	4
O55143	Sarcoplasmic/endoplasmic reticulum calcium ATPase 2 OS=Mus musculus OX=10090 GN=Atp2a2 PE=1 SV=2	Atp2a2	7.18	6	6	6
Q5U3K5	Rab-like protein 6 OS=Mus musculus OX=10090 GN=Rabl6 PE=1 SV=2	Rabl6	1.66	1	1	1
P28656	Nucleosome assembly protein 1-like 1 OS=Mus musculus OX=10090 GN=Nap1l1 PE=1 SV=2	Nap1l1	9.46	4	3	3
Q61033	Lamina-associated polypeptide 2, isoforms alpha/zeta OS=Mus musculus OX=10090 GN=Tmpo PE=1 SV=4	Tmpo	20.63	12	12	12
Q05816	Fatty acid-binding protein 5 OS=Mus musculus OX=10090 GN=Fabp5 PE=1 SV=3	Fabp5	24.44	4	4	4
Q9WVM1	Rac GTPase-activating protein 1 OS=Mus musculus OX=10090 GN=Racgap1 PE=1 SV=1	Racgap1	5.57	3	3	3
Q9JM76	Actin-related protein 2/3 complex subunit 3 OS=Mus musculus OX=10090 GN=Arpc3 PE=1 SV=3	Arpc3	38.76	9	9	9
Q571I4	Inactive tyrosine-protein kinase PRAG1 OS=Mus musculus OX=10090 GN=Prag1 PE=1 SV=3	Prag1	1.89	2	2	2
P28352	DNA-(apurinic or apyrimidinic site) endonuclease OS=Mus musculus OX=10090 GN=Apex1 PE=1 SV=2	Apex1	6.62	2	2	2
P62137	Serine/threonine-protein phosphatase PP1-alpha catalytic subunit OS=Mus musculus OX=10090 GN=Ppp1ca PE=1 SV=1	Ppp1ca	26.97	11	11	11
Q8BQ30	Phostensin OS=Mus musculus OX=10090 GN=Ppp1r18 PE=1 SV=1	Ppp1r18	22.22	16	16	16
Q99LJ0	CTTNBP2 N-terminal-like protein OS=Mus musculus OX=10090 GN=Cttnbp2nl PE=1 SV=1	Cttnbp2nl	10.03	6	6	6
P01872	Immunoglobulin heavy constant mu OS=Mus musculus OX=10090 GN=Ighm PE=1 SV=2	Ighm	2.2	1	1	1
Q9JJ28	Protein flightless-1 homolog OS=Mus musculus OX=10090 GN=Flii PE=1 SV=1	Flii	29.66	42	42	42
Q922K7	Probable 28S rRNA (cytosine-C(5))-methyltransferase OS=Mus musculus OX=10090 GN=Nop2 PE=1 SV=1	Nop2	6.43	4	4	4
Q8VDP2	STING ER exit protein OS=Mus musculus OX=10090 GN=Steep1 PE=1 SV=1	Steep1	19.37	4	4	4
Q8C166	Copine-1 OS=Mus musculus OX=10090 GN=Cpne1 PE=1 SV=1	Cpne1	6.72	4	3	3
P63087	Serine/threonine-protein phosphatase PP1-gamma catalytic subunit OS=Mus musculus OX=10090 GN=Ppp1cc PE=1 SV=1	Ppp1cc	23.22	9	3	3
P50518	V-type proton ATPase subunit E 1 OS=Mus musculus OX=10090 GN=Atp6v1e1 PE=1 SV=2	Atp6v1e1	13.72	3	3	3
Q08288	Cell growth-regulating nucleolar protein OS=Mus musculus OX=10090 GN=Lyar PE=1 SV=2	Lyar	17.01	6	6	6
Q60634	Flotillin-2 OS=Mus musculus OX=10090 GN=Flot2 PE=1 SV=2	Flot2	5.37	2	2	2
A2A7S8	Uncharacterized protein KIAA1522 OS=Mus musculus OX=10090 GN=Kiaa1522 PE=1 SV=1	Kiaa1522	10.07	9	9	9
Q9WV32	Actin-related protein 2/3 complex subunit 1B OS=Mus musculus OX=10090 GN=Arpc1b PE=1 SV=4	Arpc1b	41.67	18	18	18
Q8K2R5	Zinc finger protein 668 OS=Mus musculus OX=10090 GN=Znf668 PE=2 SV=1	Znf668	3.55	2	2	2
Q9JHJ0	Tropomodulin-3 OS=Mus musculus OX=10090 GN=Tmod3 PE=1 SV=1	Tmod3	30.4	12	12	11
Q9EQ61	Pescadillo homolog OS=Mus musculus OX=10090 GN=Pes1 PE=1 SV=1	Pes1	1.71	1	1	1
Q9D4J7	PHD finger protein 6 OS=Mus musculus OX=10090 GN=Phf6 PE=1 SV=1	Phf6	9.89	3	3	3
Q7M6Y3	Phosphatidylinositol-binding clathrin assembly protein OS=Mus musculus OX=10090 GN=Picalm PE=1 SV=1	Picalm	5.45	3	3	3
B9EJ86	Oxysterol-binding protein-related protein 8 OS=Mus musculus OX=10090 GN=Osbpl8 PE=1 SV=1	Osbpl8	29.25	26	26	26
Q9CR88	28S ribosomal protein S14, mitochondrial OS=Mus musculus OX=10090 GN=Mrps14 PE=1 SV=1	Mrps14	10.16	1	1	1
O89109	Intermediate conductance calcium-activated potassium channel protein 4 OS=Mus musculus OX=10090 GN=Kcnn4 PE=2 SV=1	Kcnn4	12	5	5	5
Q2KN98	Cytospin-A OS=Mus musculus OX=10090 GN=Specc1l PE=1 SV=1	Specc1l	25.49	29	29	29
A1L314	Macrophage-expressed gene 1 protein OS=Mus musculus OX=10090 GN=Mpeg1 PE=1 SV=1	Mpeg1	16.13	11	11	11
Q6DVA0	LEM domain-containing protein 2 OS=Mus musculus OX=10090 GN=Lemd2 PE=1 SV=1	Lemd2	8.61	4	4	4
Q9JKF1	Ras GTPase-activating-like protein IQGAP1 OS=Mus musculus OX=10090 GN=Iqgap1 PE=1 SV=2	Iqgap1	29.45	56	56	56
Q9CWV6	PRKR-interacting protein 1 OS=Mus musculus OX=10090 GN=Prkrip1 PE=1 SV=2	Prkrip1	10.75	2	2	2
P63323	40S ribosomal protein S12 OS=Mus musculus OX=10090 GN=Rps12 PE=1 SV=3	Rps12	40.91	7	7	7
Q80TQ2	Ubiquitin carboxyl-terminal hydrolase CYLD OS=Mus musculus OX=10090 GN=Cyld PE=1 SV=2	Cyld	8.19	7	7	7
Q6P5E4	UDP-glucose:glycoprotein glucosyltransferase 1 OS=Mus musculus OX=10090 GN=Uggt1 PE=1 SV=4	Uggt1	2.97	5	5	5
P61164	Alpha-centractin OS=Mus musculus OX=10090 GN=Actr1a PE=1 SV=1	Actr1a	7.45	3	3	1
Q9EP71	Ankycorbin OS=Mus musculus OX=10090 GN=Rai14 PE=1 SV=1	Rai14	39.12	40	40	39
Q8R3F5	Malonyl-CoA-acyl carrier protein transacylase, mitochondrial OS=Mus musculus OX=10090 GN=Mcat PE=1 SV=3	Mcat	12.6	4	4	4
P62141	Serine/threonine-protein phosphatase PP1-beta catalytic subunit OS=Mus musculus OX=10090 GN=Ppp1cb PE=1 SV=3	Ppp1cb	32.11	11	5	5
Q07456	Protein AMBP OS=Mus musculus OX=10090 GN=Ambp PE=1 SV=2	Ambp	2.29	1	1	1
Q9Z1Z0	General vesicular transport factor p115 OS=Mus musculus OX=10090 GN=Uso1 PE=1 SV=2	Uso1	2.71	2	2	2
Q91WQ5	TAF5-like RNA polymerase II p300/CBP-associated factor-associated factor 65 kDa subunit 5L OS=Mus musculus OX=10090 GN=Taf5l PE=2 SV=1	Taf5l	3.74	2	2	2
P70315	Actin nucleation-promoting factor WAS OS=Mus musculus OX=10090 GN=Was PE=1 SV=1	Was	9.23	4	4	4
Q9Z2D6	Methyl-CpG-binding protein 2 OS=Mus musculus OX=10090 GN=Mecp2 PE=1 SV=1	Mecp2	4.96	2	2	2
Q69ZX6	ATPase MORC2A OS=Mus musculus OX=10090 GN=Morc2a PE=1 SV=2	Morc2a	0.68	1	1	1
Q9ERL7	Glia maturation factor gamma OS=Mus musculus OX=10090 GN=Gmfg PE=1 SV=1	Gmfg	18.31	3	3	3
Q3UZ39	Leucine-rich repeat flightless-interacting protein 1 OS=Mus musculus OX=10090 GN=Lrrfip1 PE=1 SV=2	Lrrfip1	21.95	16	15	15
P17095	High mobility group protein HMG-I/HMG-Y OS=Mus musculus OX=10090 GN=Hmga1 PE=1 SV=4	Hmga1	33.64	4	4	4
P09103	Protein disulfide-isomerase OS=Mus musculus OX=10090 GN=P4hb PE=1 SV=2	P4hb	7.86	4	4	4
Q8BXV2	BRI3-binding protein OS=Mus musculus OX=10090 GN=Bri3bp PE=1 SV=1	Bri3bp	9.09	2	2	2
Q8VDQ9	Protein KRI1 homolog OS=Mus musculus OX=10090 GN=Kri1 PE=1 SV=3	Kri1	4.55	3	3	3
P61358	60S ribosomal protein L27 OS=Mus musculus OX=10090 GN=Rpl27 PE=1 SV=2	Rpl27	42.65	7	7	7
P49290	Eosinophil peroxidase OS=Mus musculus OX=10090 GN=Epx PE=1 SV=2	Epx	12.99	8	5	5
O08919	Numb-like protein OS=Mus musculus OX=10090 GN=Numbl PE=1 SV=3	Numbl	6.62	4	1	1
Q80XC6	Nuclear exosome regulator NRDE2 OS=Mus musculus OX=10090 GN=Nrde2 PE=1 SV=3	Nrde2	4.86	4	4	4
Q8R4U7	Leucine zipper protein 1 OS=Mus musculus OX=10090 GN=Luzp1 PE=1 SV=2	Luzp1	33.24	31	31	31
Q91YS8	Calcium/calmodulin-dependent protein kinase type 1 OS=Mus musculus OX=10090 GN=Camk1 PE=1 SV=1	Camk1	5.61	2	2	2
Q9WUD1	E3 ubiquitin-protein ligase CHIP OS=Mus musculus OX=10090 GN=Stub1 PE=1 SV=1	Stub1	2.96	1	1	1
Q9Z1T6	1-phosphatidylinositol 3-phosphate 5-kinase OS=Mus musculus OX=10090 GN=Pikfyve PE=1 SV=3	Pikfyve	17.45	35	35	35
Q91W86	Vacuolar protein sorting-associated protein 11 homolog OS=Mus musculus OX=10090 GN=Vps11 PE=1 SV=3	Vps11	3.19	3	3	3
O08529	Calpain-2 catalytic subunit OS=Mus musculus OX=10090 GN=Capn2 PE=1 SV=4	Capn2	12.43	9	9	9
O08784	Treacle protein OS=Mus musculus OX=10090 GN=Tcof1 PE=1 SV=1	Tcof1	11.52	13	13	13
Q9DBH0	NEDD4-like E3 ubiquitin-protein ligase WWP2 OS=Mus musculus OX=10090 GN=Wwp2 PE=1 SV=1	Wwp2	7.82	7	4	4
Q76I79	Protein phosphatase Slingshot homolog 1 OS=Mus musculus OX=10090 GN=Ssh1 PE=1 SV=1	Ssh1	5.76	5	5	5
G3X9J0	Signal-induced proliferation-associated 1-like protein 3 OS=Mus musculus OX=10090 GN=Sipa1l3 PE=1 SV=1	Sipa1l3	11.04	16	15	15
Q9ET26	E3 ubiquitin-protein ligase RNF114 OS=Mus musculus OX=10090 GN=Rnf114 PE=1 SV=2	Rnf114	9.61	2	2	2
Q60664	Inositol 1,4,5-triphosphate receptor associated 2 OS=Mus musculus OX=10090 GN=Irag2 PE=1 SV=1	Irag2	9.65	4	4	4
Q8K1T1	Leucine-rich repeat-containing protein 25 OS=Mus musculus OX=10090 GN=Lrrc25 PE=1 SV=1	Lrrc25	5.05	1	1	1
O54784	Death-associated protein kinase 3 OS=Mus musculus OX=10090 GN=Dapk3 PE=1 SV=1	Dapk3	9.6	4	4	4
Q5SUQ9	CST complex subunit CTC1 OS=Mus musculus OX=10090 GN=Ctc1 PE=1 SV=2	Ctc1	2.64	3	3	3
Q8VHN8	Tudor-interacting repair regulator protein OS=Mus musculus OX=10090 GN=Nudt16l1 PE=1 SV=2	Nudt16l1	11.85	2	2	2
Q6Y5D8	Rho GTPase-activating protein 10 OS=Mus musculus OX=10090 GN=Arhgap10 PE=1 SV=2	Arhgap10	15.9	13	13	13
E9Q4F7	Ankyrin repeat domain-containing protein 11 OS=Mus musculus OX=10090 GN=Ankrd11 PE=1 SV=1	Ankrd11	0.76	2	2	2
O35382	Exocyst complex component 4 OS=Mus musculus OX=10090 GN=Exoc4 PE=1 SV=2	Exoc4	4.92	4	4	4
Q8K004	Spermatogenesis-associated protein 2 OS=Mus musculus OX=10090 GN=Spata2 PE=1 SV=1	Spata2	12.04	6	6	6
Q99JY9	Actin-related protein 3 OS=Mus musculus OX=10090 GN=Actr3 PE=1 SV=3	Actr3	35.17	17	17	17
P20152	Vimentin OS=Mus musculus OX=10090 GN=Vim PE=1 SV=3	Vim	68.88	44	44	33
Q9CRC0	Vitamin K epoxide reductase complex subunit 1 OS=Mus musculus OX=10090 GN=Vkorc1 PE=1 SV=1	Vkorc1	8.07	1	1	1
A2APB8	Targeting protein for Xklp2 OS=Mus musculus OX=10090 GN=Tpx2 PE=1 SV=1	Tpx2	2.68	2	2	2
P48036	Annexin A5 OS=Mus musculus OX=10090 GN=Anxa5 PE=1 SV=1	Anxa5	6.27	2	2	2
Q9CPR5	39S ribosomal protein L15, mitochondrial OS=Mus musculus OX=10090 GN=Mrpl15 PE=1 SV=1	Mrpl15	9.83	3	3	3
Q91VW9	Zinc finger protein with KRAB and SCAN domains 3 OS=Mus musculus OX=10090 GN=Zkscan3 PE=1 SV=1	Zkscan3	2.17	1	1	1
Q6PHZ2	Calcium/calmodulin-dependent protein kinase type II subunit delta OS=Mus musculus OX=10090 GN=Camk2d PE=1 SV=1	Camk2d	18.64	11	11	11
Q9DBG6	Dolichyl-diphosphooligosaccharide--protein glycosyltransferase subunit 2 OS=Mus musculus OX=10090 GN=Rpn2 PE=1 SV=1	Rpn2	7.92	5	5	5
P97434	Myosin phosphatase Rho-interacting protein OS=Mus musculus OX=10090 GN=Mprip PE=1 SV=2	Mprip	29.3	29	29	28
Q9CQT1	Methylthioribose-1-phosphate isomerase OS=Mus musculus OX=10090 GN=Mri1 PE=1 SV=1	Mri1	3.25	1	1	1
P04939	Major urinary protein 3 OS=Mus musculus OX=10090 GN=Mup3 PE=1 SV=1	Mup3	5.98	1	1	1
Q61878	Bone marrow proteoglycan OS=Mus musculus OX=10090 GN=Prg2 PE=1 SV=1	Prg2	17.04	4	4	4
Q9EQU5	Protein SET OS=Mus musculus OX=10090 GN=Set PE=1 SV=1	Set	7.27	2	2	2
P18242	Cathepsin D OS=Mus musculus OX=10090 GN=Ctsd PE=1 SV=1	Ctsd	7.07	3	3	3
P49813	Tropomodulin-1 OS=Mus musculus OX=10090 GN=Tmod1 PE=1 SV=2	Tmod1	27.58	11	10	9
Q9D8U8	Sorting nexin-5 OS=Mus musculus OX=10090 GN=Snx5 PE=1 SV=1	Snx5	11.88	5	5	5
Q9EPA7	Nicotinamide/nicotinic acid mononucleotide adenylyltransferase 1 OS=Mus musculus OX=10090 GN=Nmnat1 PE=1 SV=2	Nmnat1	14.74	4	4	4
P58854	Gamma-tubulin complex component 3 OS=Mus musculus OX=10090 GN=Tubgcp3 PE=1 SV=2	Tubgcp3	2.43	2	2	2
Q8BIY3	Probable ribonuclease ZC3H12D OS=Mus musculus OX=10090 GN=Zc3h12d PE=2 SV=2	Zc3h12d	12.76	6	5	5
Q99JI6	Ras-related protein Rap-1b OS=Mus musculus OX=10090 GN=Rap1b PE=1 SV=2	Rap1b	22.83	4	1	1
O35491	Dual specificity protein kinase CLK2 OS=Mus musculus OX=10090 GN=Clk2 PE=1 SV=2	Clk2	3.21	2	1	1
Q99N95	39S ribosomal protein L3, mitochondrial OS=Mus musculus OX=10090 GN=Mrpl3 PE=1 SV=1	Mrpl3	8.33	2	2	2
Q9R0T8	Inhibitor of nuclear factor kappa-B kinase subunit epsilon OS=Mus musculus OX=10090 GN=Ikbke PE=1 SV=2	Ikbke	6	5	4	4
Q8CFJ9	GATOR complex protein WDR24 OS=Mus musculus OX=10090 GN=Wdr24 PE=1 SV=1	Wdr24	10.63	7	7	7
Q9D1K7	UPF0687 protein C20orf27 homolog OS=Mus musculus OX=10090 PE=1 SV=3	--	5.75	1	1	1
Q8VI75	Importin-4 OS=Mus musculus OX=10090 GN=Ipo4 PE=1 SV=1	Ipo4	1.76	2	2	2
O55029	Coatomer subunit beta' OS=Mus musculus OX=10090 GN=Copb2 PE=1 SV=2	Copb2	15.58	13	13	13
P40124	Adenylyl cyclase-associated protein 1 OS=Mus musculus OX=10090 GN=Cap1 PE=1 SV=4	Cap1	21.31	10	10	10
Q5SXY1	Cytospin-B OS=Mus musculus OX=10090 GN=Specc1 PE=1 SV=2	Specc1	22.59	22	22	22
Q9Z2W1	Serine/threonine-protein kinase 25 OS=Mus musculus OX=10090 GN=Stk25 PE=1 SV=2	Stk25	6.81	2	1	1
P18760	Cofilin-1 OS=Mus musculus OX=10090 GN=Cfl1 PE=1 SV=3	Cfl1	55.42	14	14	12
Q3THE2	Myosin regulatory light chain 12B OS=Mus musculus OX=10090 GN=Myl12b PE=1 SV=2	Myl12b	30.23	6	6	6
P70168	Importin subunit beta-1 OS=Mus musculus OX=10090 GN=Kpnb1 PE=1 SV=2	Kpnb1	2.63	2	2	2
Q0GNC1	Inverted formin-2 OS=Mus musculus OX=10090 GN=Inf2 PE=1 SV=1	Inf2	2.04	2	2	2
P26883	Peptidyl-prolyl cis-trans isomerase FKBP1A OS=Mus musculus OX=10090 GN=Fkbp1a PE=1 SV=2	Fkbp1a	12.04	1	1	1
Q69Z38	Inactive tyrosine-protein kinase PEAK1 OS=Mus musculus OX=10090 GN=Peak1 PE=1 SV=4	Peak1	21.44	35	35	35
Q9CPW4	Actin-related protein 2/3 complex subunit 5 OS=Mus musculus OX=10090 GN=Arpc5 PE=1 SV=3	Arpc5	60.26	9	9	9
P33215	Protein NEDD1 OS=Mus musculus OX=10090 GN=Nedd1 PE=1 SV=2	Nedd1	1.67	1	1	1
Q61879	Myosin-10 OS=Mus musculus OX=10090 GN=Myh10 PE=1 SV=2	Myh10	27.13	60	39	35
O08573	Galectin-9 OS=Mus musculus OX=10090 GN=Lgals9 PE=1 SV=1	Lgals9	18.98	6	6	6
Q9WUK4	Replication factor C subunit 2 OS=Mus musculus OX=10090 GN=Rfc2 PE=1 SV=1	Rfc2	23.21	7	7	7
Q6PAR5	GTPase-activating protein and VPS9 domain-containing protein 1 OS=Mus musculus OX=10090 GN=Gapvd1 PE=1 SV=2	Gapvd1	9.74	12	12	12
P59999	Actin-related protein 2/3 complex subunit 4 OS=Mus musculus OX=10090 GN=Arpc4 PE=1 SV=3	Arpc4	39.29	8	8	8
Q9JJT9	Phosphorylated adapter RNA export protein OS=Mus musculus OX=10090 GN=Phax PE=1 SV=1	Phax	8.05	3	3	3
Q9R045	Angiopoietin-related protein 2 OS=Mus musculus OX=10090 GN=Angptl2 PE=2 SV=2	Angptl2	1.83	1	1	1
P49962	Signal recognition particle 9 kDa protein OS=Mus musculus OX=10090 GN=Srp9 PE=1 SV=2	Srp9	18.6	2	2	2
Q9D2N9	Vacuolar protein sorting-associated protein 33A OS=Mus musculus OX=10090 GN=Vps33a PE=1 SV=2	Vps33a	9.36	5	5	5
Q8BFT2	HAUS augmin-like complex subunit 4 OS=Mus musculus OX=10090 GN=Haus4 PE=1 SV=1	Haus4	2.75	1	1	1
P61161	Actin-related protein 2 OS=Mus musculus OX=10090 GN=Actr2 PE=1 SV=1	Actr2	30.46	14	14	14
Q8CI43	Myosin light chain 6B OS=Mus musculus OX=10090 GN=Myl6b PE=1 SV=1	Myl6b	20.77	4	2	2
O35704	Serine palmitoyltransferase 1 OS=Mus musculus OX=10090 GN=Sptlc1 PE=1 SV=2	Sptlc1	9.09	4	4	4
P62814	V-type proton ATPase subunit B, brain isoform OS=Mus musculus OX=10090 GN=Atp6v1b2 PE=1 SV=1	Atp6v1b2	14.29	6	6	6
Q9CQJ4	E3 ubiquitin-protein ligase RING2 OS=Mus musculus OX=10090 GN=Rnf2 PE=1 SV=1	Rnf2	3.57	1	1	1
Q07832	Serine/threonine-protein kinase PLK1 OS=Mus musculus OX=10090 GN=Plk1 PE=1 SV=2	Plk1	3.15	1	1	1
Q8K183	Pyridoxal kinase OS=Mus musculus OX=10090 GN=Pdxk PE=1 SV=1	Pdxk	9.94	3	3	3
P46735	Unconventional myosin-Ib OS=Mus musculus OX=10090 GN=Myo1b PE=1 SV=3	Myo1b	21.5	24	24	24
Q3UFY8	tRNA methyltransferase 10 homolog C OS=Mus musculus OX=10090 GN=Trmt10c PE=1 SV=2	Trmt10c	14.25	6	6	6
Q923T9	Calcium/calmodulin-dependent protein kinase type II subunit gamma OS=Mus musculus OX=10090 GN=Camk2g PE=1 SV=1	Camk2g	14.18	6	4	4
Q62407	Striated muscle-specific serine/threonine-protein kinase OS=Mus musculus OX=10090 GN=Speg PE=1 SV=2	Speg	6.16	18	18	18
Q9QXZ0	Microtubule-actin cross-linking factor 1, isoforms 1/2/3/4 OS=Mus musculus OX=10090 GN=Macf1 PE=1 SV=2	Macf1	14.66	100	99	97
Q922B6	E3 ubiquitin-protein ligase TRAF7 OS=Mus musculus OX=10090 GN=Traf7 PE=1 SV=1	Traf7	7.41	4	4	4
Q8BUR4	Dedicator of cytokinesis protein 1 OS=Mus musculus OX=10090 GN=Dock1 PE=1 SV=3	Dock1	2.25	4	3	3
P62960	Y-box-binding protein 1 OS=Mus musculus OX=10090 GN=Ybx1 PE=1 SV=3	Ybx1	27.95	7	7	7
Q8BK75	Elongator complex protein 6 OS=Mus musculus OX=10090 GN=Elp6 PE=1 SV=1	Elp6	3.38	1	1	1
P29416	Beta-hexosaminidase subunit alpha OS=Mus musculus OX=10090 GN=Hexa PE=1 SV=2	Hexa	2.46	1	1	1
Q8R1F0	Leydig cell tumor 10 kDa protein homolog OS=Mus musculus OX=10090 GN=D8Ertd738e PE=3 SV=1	D8Ertd738e	9.57	2	2	2
P68404	Protein kinase C beta type OS=Mus musculus OX=10090 GN=Prkcb PE=1 SV=4	Prkcb	8.35	5	5	5
P20491	High affinity immunoglobulin epsilon receptor subunit gamma OS=Mus musculus OX=10090 GN=Fcer1g PE=1 SV=1	Fcer1g	25.58	3	3	3
O35226	26S proteasome non-ATPase regulatory subunit 4 OS=Mus musculus OX=10090 GN=Psmd4 PE=1 SV=1	Psmd4	3.19	1	1	1
P09528	Ferritin heavy chain OS=Mus musculus OX=10090 GN=Fth1 PE=1 SV=2	Fth1	17.03	3	3	3
Q5U458	DnaJ homolog subfamily C member 11 OS=Mus musculus OX=10090 GN=Dnajc11 PE=1 SV=2	Dnajc11	1.61	1	1	1
Q9JI78	Peptide-N(4)-(N-acetyl-beta-glucosaminyl)asparagine amidase OS=Mus musculus OX=10090 GN=Ngly1 PE=1 SV=2	Ngly1	1.08	1	1	1
Q91XV3	Brain acid soluble protein 1 OS=Mus musculus OX=10090 GN=Basp1 PE=1 SV=3	Basp1	6.19	1	1	1
Q8K2H1	Periphilin-1 OS=Mus musculus OX=10090 GN=Pphln1 PE=1 SV=1	Pphln1	8.4	3	3	3
O89053	Coronin-1A OS=Mus musculus OX=10090 GN=Coro1a PE=1 SV=5	Coro1a	25.6	14	14	14
Q505D1	Serine/threonine-protein phosphatase 6 regulatory ankyrin repeat subunit A OS=Mus musculus OX=10090 GN=Ankrd28 PE=1 SV=1	Ankrd28	1.14	1	1	1
P63213	Guanine nucleotide-binding protein G(I)/G(S)/G(O) subunit gamma-2 OS=Mus musculus OX=10090 GN=Gng2 PE=1 SV=2	Gng2	29.58	2	2	2
Q9CWE0	Mitochondrial fission regulator 1-like OS=Mus musculus OX=10090 GN=Mtfr1l PE=1 SV=1	Mtfr1l	11.42	3	3	3
Q61846	Maternal embryonic leucine zipper kinase OS=Mus musculus OX=10090 GN=Melk PE=1 SV=2	Melk	1.56	1	1	1
Q8R326	Paraspeckle component 1 OS=Mus musculus OX=10090 GN=Pspc1 PE=1 SV=1	Pspc1	10.33	6	6	6
Q61712	DnaJ homolog subfamily C member 1 OS=Mus musculus OX=10090 GN=Dnajc1 PE=1 SV=1	Dnajc1	3.62	2	2	2
Q99J95	Cyclin-dependent kinase 9 OS=Mus musculus OX=10090 GN=Cdk9 PE=1 SV=1	Cdk9	17.74	6	6	6
P53994	Ras-related protein Rab-2A OS=Mus musculus OX=10090 GN=Rab2a PE=1 SV=1	Rab2a	17.45	3	3	3
Q62172	RalA-binding protein 1 OS=Mus musculus OX=10090 GN=Ralbp1 PE=1 SV=4	Ralbp1	1.39	1	1	1
Q810B6	Rabankyrin-5 OS=Mus musculus OX=10090 GN=Ankfy1 PE=1 SV=2	Ankfy1	3.51	5	5	5
Q5SVQ0	Histone acetyltransferase KAT7 OS=Mus musculus OX=10090 GN=Kat7 PE=1 SV=1	Kat7	5.22	3	3	3
A2RSY6	TRMT1-like protein OS=Mus musculus OX=10090 GN=Trmt1l PE=1 SV=1	Trmt1l	12.77	9	9	9
Q9DB15	39S ribosomal protein L12, mitochondrial OS=Mus musculus OX=10090 GN=Mrpl12 PE=1 SV=2	Mrpl12	22.89	5	5	5
P10107	Annexin A1 OS=Mus musculus OX=10090 GN=Anxa1 PE=1 SV=2	Anxa1	17.34	7	7	7
Q8JZV7	N-acetylglucosamine-6-phosphate deacetylase OS=Mus musculus OX=10090 GN=Amdhd2 PE=1 SV=1	Amdhd2	9.54	3	3	3
Q9JL15	Galectin-8 OS=Mus musculus OX=10090 GN=Lgals8 PE=1 SV=1	Lgals8	12.66	4	4	4
Q99P72	Reticulon-4 OS=Mus musculus OX=10090 GN=Rtn4 PE=1 SV=2	Rtn4	1.12	1	1	1
P97760	DNA-directed RNA polymerase II subunit RPB3 OS=Mus musculus OX=10090 GN=Polr2c PE=1 SV=2	Polr2c	6.91	2	2	2
Q8BJZ4	28S ribosomal protein S35, mitochondrial OS=Mus musculus OX=10090 GN=Mrps35 PE=1 SV=2	Mrps35	10	3	3	3
Q9QY76	Vesicle-associated membrane protein-associated protein B OS=Mus musculus OX=10090 GN=Vapb PE=1 SV=3	Vapb	20.58	5	4	4
Q8BPU7	Engulfment and cell motility protein 1 OS=Mus musculus OX=10090 GN=Elmo1 PE=1 SV=2	Elmo1	19.53	16	16	16
P62984	Ubiquitin-60S ribosomal protein L40 OS=Mus musculus OX=10090 GN=Uba52 PE=1 SV=2	Uba52	28.91	4	4	1
Q8CG47	Structural maintenance of chromosomes protein 4 OS=Mus musculus OX=10090 GN=Smc4 PE=1 SV=1	Smc4	6.38	8	8	8
P47963	60S ribosomal protein L13 OS=Mus musculus OX=10090 GN=Rpl13 PE=1 SV=3	Rpl13	54.5	16	16	16
Q9CX11	rRNA-processing protein UTP23 homolog OS=Mus musculus OX=10090 GN=Utp23 PE=2 SV=1	Utp23	14.46	3	3	3
Q9DCE5	p21-activated protein kinase-interacting protein 1 OS=Mus musculus OX=10090 GN=Pak1ip1 PE=1 SV=2	Pak1ip1	21.2	8	8	8
Q9JL61	DNA-binding protein Rfx5 OS=Mus musculus OX=10090 GN=Rfx5 PE=1 SV=2	Rfx5	1.52	1	1	1
Q9JIK5	Nucleolar RNA helicase 2 OS=Mus musculus OX=10090 GN=Ddx21 PE=1 SV=3	Ddx21	23.85	19	19	19
Q6P8X1	Sorting nexin-6 OS=Mus musculus OX=10090 GN=Snx6 PE=1 SV=2	Snx6	2.46	1	1	1
P09581	Macrophage colony-stimulating factor 1 receptor OS=Mus musculus OX=10090 GN=Csf1r PE=1 SV=3	Csf1r	3.07	3	3	2
P35601	Replication factor C subunit 1 OS=Mus musculus OX=10090 GN=Rfc1 PE=1 SV=2	Rfc1	14.94	14	14	14
Q62018	RNA polymerase-associated protein CTR9 homolog OS=Mus musculus OX=10090 GN=Ctr9 PE=1 SV=2	Ctr9	1.53	2	2	2
Q9CVB6	Actin-related protein 2/3 complex subunit 2 OS=Mus musculus OX=10090 GN=Arpc2 PE=1 SV=3	Arpc2	49	20	20	20
Q924L1	LETM1 domain-containing protein 1 OS=Mus musculus OX=10090 GN=Letmd1 PE=1 SV=1	Letmd1	21.39	7	7	7
Q5SNZ0	Girdin OS=Mus musculus OX=10090 GN=Ccdc88a PE=1 SV=2	Ccdc88a	1.6	3	3	3
Q9EP89	Serine beta-lactamase-like protein LACTB, mitochondrial OS=Mus musculus OX=10090 GN=Lactb PE=1 SV=1	Lactb	21.42	16	16	16
P20060	Beta-hexosaminidase subunit beta OS=Mus musculus OX=10090 GN=Hexb PE=1 SV=2	Hexb	1.68	1	1	1
Q9DCJ7	Aurora kinase A-interacting protein OS=Mus musculus OX=10090 GN=Aurkaip1 PE=1 SV=2	Aurkaip1	5	1	1	1
Q99J09	Methylosome protein 50 OS=Mus musculus OX=10090 GN=Wdr77 PE=1 SV=1	Wdr77	7.89	2	2	2
Q8BGB2	Tetratricopeptide repeat protein 7A OS=Mus musculus OX=10090 GN=Ttc7a PE=1 SV=1	Ttc7a	3.5	3	3	3
Q9JJA4	Ribosome biogenesis protein WDR12 OS=Mus musculus OX=10090 GN=Wdr12 PE=1 SV=1	Wdr12	3.07	1	1	1
Q9D1B9	39S ribosomal protein L28, mitochondrial OS=Mus musculus OX=10090 GN=Mrpl28 PE=1 SV=3	Mrpl28	9.34	3	3	3
Q8K1I7	WAS/WASL-interacting protein family member 1 OS=Mus musculus OX=10090 GN=Wipf1 PE=1 SV=1	Wipf1	15.62	7	7	7
O54774	AP-3 complex subunit delta-1 OS=Mus musculus OX=10090 GN=Ap3d1 PE=1 SV=1	Ap3d1	16.18	17	17	17
Q91W67	Ubiquitin-like protein 7 OS=Mus musculus OX=10090 GN=Ubl7 PE=1 SV=2	Ubl7	10	3	3	3
Q9QXM1	Junction-mediating and -regulatory protein OS=Mus musculus OX=10090 GN=Jmy PE=1 SV=1	Jmy	2.03	2	2	2
P32233	Developmentally-regulated GTP-binding protein 1 OS=Mus musculus OX=10090 GN=Drg1 PE=1 SV=1	Drg1	21.53	7	7	7
O54781	SRSF protein kinase 2 OS=Mus musculus OX=10090 GN=Srpk2 PE=1 SV=2	Srpk2	12.19	7	5	5
P09411	Phosphoglycerate kinase 1 OS=Mus musculus OX=10090 GN=Pgk1 PE=1 SV=4	Pgk1	11.27	4	4	4
P70460	Vasodilator-stimulated phosphoprotein OS=Mus musculus OX=10090 GN=Vasp PE=1 SV=4	Vasp	14.13	5	5	5
P35293	Ras-related protein Rab-18 OS=Mus musculus OX=10090 GN=Rab18 PE=1 SV=2	Rab18	5.34	1	1	1
Q8C147	Dedicator of cytokinesis protein 8 OS=Mus musculus OX=10090 GN=Dock8 PE=1 SV=4	Dock8	16.24	34	34	34
O70325	Phospholipid hydroperoxide glutathione peroxidase OS=Mus musculus OX=10090 GN=Gpx4 PE=1 SV=4	Gpx4	28.93	5	5	5
Q9QY06	Unconventional myosin-IXb OS=Mus musculus OX=10090 GN=Myo9b PE=1 SV=2	Myo9b	22.71	54	54	54
B1AY10	Transcriptional repressor NF-X1 OS=Mus musculus OX=10090 GN=Nfx1 PE=1 SV=1	Nfx1	10.5	10	10	10
Q8BVK9	Sp110 nuclear body protein OS=Mus musculus OX=10090 GN=Sp110 PE=1 SV=1	Sp110	10.79	4	4	4
O88456	Calpain small subunit 1 OS=Mus musculus OX=10090 GN=Capns1 PE=1 SV=2	Capns1	8.96	3	3	3
Q9D4H2	GRIP and coiled-coil domain-containing protein 1 OS=Mus musculus OX=10090 GN=Gcc1 PE=1 SV=2	Gcc1	1.03	1	1	1
P99027	60S acidic ribosomal protein P2 OS=Mus musculus OX=10090 GN=Rplp2 PE=1 SV=3	Rplp2	22.61	3	3	3
Q8BV49	Pyrin and HIN domain-containing protein 1 OS=Mus musculus OX=10090 GN=Pyhin1 PE=1 SV=1	Pyhin1	16.9	7	6	6
Q9QXL1	Kinesin-like protein KIF21B OS=Mus musculus OX=10090 GN=Kif21b PE=1 SV=2	Kif21b	7.73	12	12	12
Q9QZH3	Peptidyl-prolyl cis-trans isomerase E OS=Mus musculus OX=10090 GN=Ppie PE=1 SV=2	Ppie	3.99	1	1	1
Q921W0	Charged multivesicular body protein 1a OS=Mus musculus OX=10090 GN=Chmp1a PE=1 SV=1	Chmp1a	12.76	3	3	3
Q91WM1	Spermatid perinuclear RNA-binding protein OS=Mus musculus OX=10090 GN=Strbp PE=1 SV=1	Strbp	6.1	5	1	1
Q6PFD9	Nuclear pore complex protein Nup98-Nup96 OS=Mus musculus OX=10090 GN=Nup98 PE=1 SV=2	Nup98	2.04	4	4	4
Q9D0I8	mRNA turnover protein 4 homolog OS=Mus musculus OX=10090 GN=Mrto4 PE=1 SV=1	Mrto4	23.85	6	6	6
P62482	Voltage-gated potassium channel subunit beta-2 OS=Mus musculus OX=10090 GN=Kcnab2 PE=1 SV=1	Kcnab2	18.26	8	8	8
E9Q1P8	Interferon regulatory factor 2-binding protein 2 OS=Mus musculus OX=10090 GN=Irf2bp2 PE=1 SV=1	Irf2bp2	8.77	4	4	3
P58681	Toll-like receptor 7 OS=Mus musculus OX=10090 GN=Tlr7 PE=1 SV=1	Tlr7	8.19	8	8	8
P08226	Apolipoprotein E OS=Mus musculus OX=10090 GN=Apoe PE=1 SV=2	Apoe	24.76	8	8	8
P49138	MAP kinase-activated protein kinase 2 OS=Mus musculus OX=10090 GN=Mapkapk2 PE=1 SV=2	Mapkapk2	17.36	8	8	8
Q3UUQ7	GPI inositol-deacylase OS=Mus musculus OX=10090 GN=Pgap1 PE=1 SV=3	Pgap1	2.82	3	3	3
P07356	Annexin A2 OS=Mus musculus OX=10090 GN=Anxa2 PE=1 SV=2	Anxa2	23.01	9	9	9
Q9JJK2	LanC-like protein 2 OS=Mus musculus OX=10090 GN=Lancl2 PE=1 SV=1	Lancl2	15.33	7	7	7
Q9WUU7	Cathepsin Z OS=Mus musculus OX=10090 GN=Ctsz PE=1 SV=1	Ctsz	3.27	1	1	1
Q9Z0K8	Pantetheinase OS=Mus musculus OX=10090 GN=Vnn1 PE=1 SV=3	Vnn1	2.54	1	1	1
Q7TPV4	Myb-binding protein 1A OS=Mus musculus OX=10090 GN=Mybbp1a PE=1 SV=2	Mybbp1a	18.68	23	23	23
P47962	60S ribosomal protein L5 OS=Mus musculus OX=10090 GN=Rpl5 PE=1 SV=3	Rpl5	39.73	14	14	14
Q9R0P5	Destrin OS=Mus musculus OX=10090 GN=Dstn PE=1 SV=3	Dstn	38.18	9	8	8
Q9JKX6	ADP-sugar pyrophosphatase OS=Mus musculus OX=10090 GN=Nudt5 PE=1 SV=1	Nudt5	6.88	1	1	1
Q8CD15	Ribosomal oxygenase 2 OS=Mus musculus OX=10090 GN=Riox2 PE=1 SV=2	Riox2	8.6	4	4	4
P60766	Cell division control protein 42 homolog OS=Mus musculus OX=10090 GN=Cdc42 PE=1 SV=2	Cdc42	28.27	5	4	4
Q8K224	RNA cytidine acetyltransferase OS=Mus musculus OX=10090 GN=Nat10 PE=1 SV=1	Nat10	6.84	6	6	6
Q07797	Galectin-3-binding protein OS=Mus musculus OX=10090 GN=Lgals3bp PE=1 SV=1	Lgals3bp	9.19	4	4	4
Q8R3S2	Tetraspanin-33 OS=Mus musculus OX=10090 GN=Tspan33 PE=1 SV=1	Tspan33	3.18	1	1	1
Q66JV4	RNA-binding protein 12B-B OS=Mus musculus OX=10090 GN=Rbm12b2 PE=2 SV=2	Rbm12b2	27.58	23	3	3
P47964	60S ribosomal protein L36 OS=Mus musculus OX=10090 GN=Rpl36 PE=1 SV=2	Rpl36	24.76	3	3	3
P63038	60 kDa heat shock protein, mitochondrial OS=Mus musculus OX=10090 GN=Hspd1 PE=1 SV=1	Hspd1	13.96	9	9	9
O54946	DnaJ homolog subfamily B member 6 OS=Mus musculus OX=10090 GN=Dnajb6 PE=1 SV=4	Dnajb6	10.96	4	4	4
P32067	Lupus La protein homolog OS=Mus musculus OX=10090 GN=Ssb PE=1 SV=1	Ssb	27.23	12	12	12
A2AJI0	MAP7 domain-containing protein 1 OS=Mus musculus OX=10090 GN=Map7d1 PE=1 SV=1	Map7d1	21.28	17	17	17
P61222	ATP-binding cassette sub-family E member 1 OS=Mus musculus OX=10090 GN=Abce1 PE=1 SV=1	Abce1	11.69	6	6	6
Q9DBS1	Transmembrane protein 43 OS=Mus musculus OX=10090 GN=Tmem43 PE=1 SV=1	Tmem43	18.5	8	8	8
P47758	Signal recognition particle receptor subunit beta OS=Mus musculus OX=10090 GN=Srprb PE=1 SV=1	Srprb	10.04	2	2	2
Q99KD5	Protein unc-45 homolog A OS=Mus musculus OX=10090 GN=Unc45a PE=1 SV=2	Unc45a	3.81	3	3	3
O70311	Glycylpeptide N-tetradecanoyltransferase 2 OS=Mus musculus OX=10090 GN=Nmt2 PE=1 SV=1	Nmt2	10.21	4	4	4
O54916	RalBP1-associated Eps domain-containing protein 1 OS=Mus musculus OX=10090 GN=Reps1 PE=1 SV=2	Reps1	2.77	2	1	1
Q9DA19	Corepressor interacting with RBPJ 1 OS=Mus musculus OX=10090 GN=Cir1 PE=1 SV=2	Cir1	7.78	3	3	3
P11152	Lipoprotein lipase OS=Mus musculus OX=10090 GN=Lpl PE=1 SV=3	Lpl	14.14	7	7	7
P31230	Aminoacyl tRNA synthase complex-interacting multifunctional protein 1 OS=Mus musculus OX=10090 GN=Aimp1 PE=1 SV=2	Aimp1	28.71	7	7	7
P61982	14-3-3 protein gamma OS=Mus musculus OX=10090 GN=Ywhag PE=1 SV=2	Ywhag	38.06	11	6	6
Q3U2S8	Voltage-gated hydrogen channel 1 OS=Mus musculus OX=10090 GN=Hvcn1 PE=1 SV=2	Hvcn1	7.43	2	2	2
Q01730	Ras suppressor protein 1 OS=Mus musculus OX=10090 GN=Rsu1 PE=1 SV=3	Rsu1	10.11	3	3	3
Q99JH1	Ribonuclease P protein subunit p25-like protein OS=Mus musculus OX=10090 GN=Rpp25l PE=1 SV=1	Rpp25l	11.66	3	3	3
Q3UC65	Arginine/serine-rich protein 1 OS=Mus musculus OX=10090 GN=Rsrp1 PE=1 SV=1	Rsrp1	9.06	2	2	2
Q6DFW4	Nucleolar protein 58 OS=Mus musculus OX=10090 GN=Nop58 PE=1 SV=1	Nop58	11.19	5	5	5
Q9DBG7	Signal recognition particle receptor subunit alpha OS=Mus musculus OX=10090 GN=Srpra PE=1 SV=1	Srpra	7.86	4	4	4
Q91YJ3	Thymocyte nuclear protein 1 OS=Mus musculus OX=10090 GN=Thyn1 PE=1 SV=1	Thyn1	10.62	2	2	2
Q61733	28S ribosomal protein S31, mitochondrial OS=Mus musculus OX=10090 GN=Mrps31 PE=1 SV=1	Mrps31	10.42	4	4	4
Q99N96	39S ribosomal protein L1, mitochondrial OS=Mus musculus OX=10090 GN=Mrpl1 PE=1 SV=2	Mrpl1	11.9	3	3	3
Q99LL5	Periodic tryptophan protein 1 homolog OS=Mus musculus OX=10090 GN=Pwp1 PE=1 SV=1	Pwp1	14.97	7	7	7
P48193	Protein 4.1 OS=Mus musculus OX=10090 GN=Epb41 PE=1 SV=2	Epb41	8.86	7	7	5
Q9Z2M7	Phosphomannomutase 2 OS=Mus musculus OX=10090 GN=Pmm2 PE=1 SV=1	Pmm2	10.33	2	2	2
Q99JF8	PC4 and SFRS1-interacting protein OS=Mus musculus OX=10090 GN=Psip1 PE=1 SV=1	Psip1	15.15	8	7	7
Q99KV1	DnaJ homolog subfamily B member 11 OS=Mus musculus OX=10090 GN=Dnajb11 PE=1 SV=1	Dnajb11	12.85	5	5	5
P46467	Vacuolar protein sorting-associated protein 4B OS=Mus musculus OX=10090 GN=Vps4b PE=1 SV=2	Vps4b	14.41	6	6	6
Q99MR8	Methylcrotonoyl-CoA carboxylase subunit alpha, mitochondrial OS=Mus musculus OX=10090 GN=Mccc1 PE=1 SV=2	Mccc1	5.72	3	3	3
Q8BU88	39S ribosomal protein L22, mitochondrial OS=Mus musculus OX=10090 GN=Mrpl22 PE=1 SV=1	Mrpl22	30.58	6	6	6
P49615	Cyclin-dependent kinase 5 OS=Mus musculus OX=10090 GN=Cdk5 PE=1 SV=1	Cdk5	7.53	2	2	2
Q8C3J5	Dedicator of cytokinesis protein 2 OS=Mus musculus OX=10090 GN=Dock2 PE=1 SV=3	Dock2	22.98	44	44	44
O88939	Zinc finger and BTB domain-containing protein 7A OS=Mus musculus OX=10090 GN=Zbtb7a PE=1 SV=2	Zbtb7a	1.93	1	1	1
Q99N93	39S ribosomal protein L16, mitochondrial OS=Mus musculus OX=10090 GN=Mrpl16 PE=1 SV=1	Mrpl16	16.33	4	4	4
Q9DBI0	Transmembrane protease serine 6 OS=Mus musculus OX=10090 GN=Tmprss6 PE=1 SV=4	Tmprss6	0.86	1	1	1
P05064	Fructose-bisphosphate aldolase A OS=Mus musculus OX=10090 GN=Aldoa PE=1 SV=2	Aldoa	18.13	6	6	6
P97496	SWI/SNF complex subunit SMARCC1 OS=Mus musculus OX=10090 GN=Smarcc1 PE=1 SV=2	Smarcc1	6.7	7	3	3
Q80XC2	tRNA (adenine(58)-N(1))-methyltransferase catalytic subunit TRMT61A OS=Mus musculus OX=10090 GN=Trmt61a PE=1 SV=1	Trmt61a	13.1	3	3	3
Q9D8E6	60S ribosomal protein L4 OS=Mus musculus OX=10090 GN=Rpl4 PE=1 SV=3	Rpl4	35.56	18	18	18
Q61193	Ral guanine nucleotide dissociation stimulator-like 2 OS=Mus musculus OX=10090 GN=Rgl2 PE=1 SV=2	Rgl2	5.01	3	3	3
Q08857	Platelet glycoprotein 4 OS=Mus musculus OX=10090 GN=Cd36 PE=1 SV=2	Cd36	5.93	3	3	3
P62334	26S proteasome regulatory subunit 10B OS=Mus musculus OX=10090 GN=Psmc6 PE=1 SV=1	Psmc6	12.6	4	4	4
Q9CPP0	Nucleoplasmin-3 OS=Mus musculus OX=10090 GN=Npm3 PE=1 SV=3	Npm3	13.14	2	2	2
P70248	Unconventional myosin-If OS=Mus musculus OX=10090 GN=Myo1f PE=1 SV=1	Myo1f	26.75	34	29	29
Q9CY64	Biliverdin reductase A OS=Mus musculus OX=10090 GN=Blvra PE=1 SV=1	Blvra	4.75	1	1	1
Q5NCX5	Neuralized-like protein 4 OS=Mus musculus OX=10090 GN=Neurl4 PE=1 SV=1	Neurl4	1.54	2	2	2
P47754	F-actin-capping protein subunit alpha-2 OS=Mus musculus OX=10090 GN=Capza2 PE=1 SV=3	Capza2	27.97	6	4	4
Q9CR51	V-type proton ATPase subunit G 1 OS=Mus musculus OX=10090 GN=Atp6v1g1 PE=1 SV=3	Atp6v1g1	9.32	1	1	1
Q99LX5	Multiple myeloma tumor-associated protein 2 homolog OS=Mus musculus OX=10090 GN=Mmtag2 PE=2 SV=1	Mmtag2	13.85	3	3	3
Q8CIH5	1-phosphatidylinositol 4,5-bisphosphate phosphodiesterase gamma-2 OS=Mus musculus OX=10090 GN=Plcg2 PE=1 SV=1	Plcg2	11.86	16	16	16
P27659	60S ribosomal protein L3 OS=Mus musculus OX=10090 GN=Rpl3 PE=1 SV=3	Rpl3	37.22	21	21	21
P35979	60S ribosomal protein L12 OS=Mus musculus OX=10090 GN=Rpl12 PE=1 SV=2	Rpl12	47.88	7	7	7
Q8BI72	CDKN2A-interacting protein OS=Mus musculus OX=10090 GN=Cdkn2aip PE=1 SV=1	Cdkn2aip	23.45	11	11	11
Q9D4H1	Exocyst complex component 2 OS=Mus musculus OX=10090 GN=Exoc2 PE=1 SV=1	Exoc2	3.35	3	3	3
Q60875	Rho guanine nucleotide exchange factor 2 OS=Mus musculus OX=10090 GN=Arhgef2 PE=1 SV=4	Arhgef2	28.83	31	31	31
P62862	40S ribosomal protein S30 OS=Mus musculus OX=10090 GN=Fau PE=1 SV=1	Fau	20.34	3	3	3
Q91VE0	Long-chain fatty acid transport protein 4 OS=Mus musculus OX=10090 GN=Slc27a4 PE=1 SV=1	Slc27a4	3.73	3	2	2
O35927	Catenin delta-2 OS=Mus musculus OX=10090 GN=Ctnnd2 PE=1 SV=1	Ctnnd2	0.8	1	1	1
Q80SY4	E3 ubiquitin-protein ligase MIB1 OS=Mus musculus OX=10090 GN=Mib1 PE=1 SV=1	Mib1	9.24	8	8	8
Q3UMT1	Protein phosphatase 1 regulatory subunit 12C OS=Mus musculus OX=10090 GN=Ppp1r12c PE=1 SV=1	Ppp1r12c	20.97	16	15	15
Q9JJ89	Coiled-coil domain-containing protein 86 OS=Mus musculus OX=10090 GN=Ccdc86 PE=1 SV=2	Ccdc86	10.56	5	5	5
Q9WUA2	Phenylalanine--tRNA ligase beta subunit OS=Mus musculus OX=10090 GN=Farsb PE=1 SV=2	Farsb	28.86	18	18	18
Q6P3A8	2-oxoisovalerate dehydrogenase subunit beta, mitochondrial OS=Mus musculus OX=10090 GN=Bckdhb PE=1 SV=2	Bckdhb	5.38	2	2	2
P97390	Vacuolar protein sorting-associated protein 45 OS=Mus musculus OX=10090 GN=Vps45 PE=1 SV=1	Vps45	1.75	1	1	1
P11680	Properdin OS=Mus musculus OX=10090 GN=Cfp PE=1 SV=2	Cfp	3.88	2	2	2
Q4FZF3	Probable ATP-dependent RNA helicase DDX49 OS=Mus musculus OX=10090 GN=Ddx49 PE=2 SV=1	Ddx49	4.38	2	2	2
Q9JIY0	Pleckstrin homology domain-containing family O member 1 OS=Mus musculus OX=10090 GN=Plekho1 PE=1 SV=1	Plekho1	19.85	7	7	7
Q8QZT1	Acetyl-CoA acetyltransferase, mitochondrial OS=Mus musculus OX=10090 GN=Acat1 PE=1 SV=1	Acat1	8.73	3	3	3
P37040	NADPH--cytochrome P450 reductase OS=Mus musculus OX=10090 GN=Por PE=1 SV=2	Por	5.16	3	3	3
Q9EQU3	Toll-like receptor 9 OS=Mus musculus OX=10090 GN=Tlr9 PE=1 SV=3	Tlr9	10.47	11	11	11
Q64310	Surfeit locus protein 4 OS=Mus musculus OX=10090 GN=Surf4 PE=1 SV=1	Surf4	6.69	2	2	2
Q9D0G0	28S ribosomal protein S30, mitochondrial OS=Mus musculus OX=10090 GN=Mrps30 PE=1 SV=1	Mrps30	5.2	2	2	2
Q7TMQ7	WD repeat-containing protein 91 OS=Mus musculus OX=10090 GN=Wdr91 PE=1 SV=1	Wdr91	8.16	5	5	5
P97801	Survival motor neuron protein OS=Mus musculus OX=10090 GN=Smn1 PE=1 SV=1	Smn1	8.68	2	2	2
Q8BJW6	Eukaryotic translation initiation factor 2A OS=Mus musculus OX=10090 GN=Eif2a PE=1 SV=2	Eif2a	11.88	5	5	5
Q3U1J4	DNA damage-binding protein 1 OS=Mus musculus OX=10090 GN=Ddb1 PE=1 SV=2	Ddb1	9.47	11	11	11
P04441	H-2 class II histocompatibility antigen gamma chain OS=Mus musculus OX=10090 GN=Cd74 PE=1 SV=3	Cd74	24.01	6	6	6
O89017	Legumain OS=Mus musculus OX=10090 GN=Lgmn PE=1 SV=1	Lgmn	5.98	2	2	2
G5E870	E3 ubiquitin-protein ligase TRIP12 OS=Mus musculus OX=10090 GN=Trip12 PE=1 SV=1	Trip12	5.38	10	10	10
Q5DU37	Zinc finger FYVE domain-containing protein 26 OS=Mus musculus OX=10090 GN=Zfyve26 PE=1 SV=2	Zfyve26	0.71	1	1	1
Q9R099	Transducin beta-like protein 2 OS=Mus musculus OX=10090 GN=Tbl2 PE=1 SV=2	Tbl2	7.47	3	3	3
P38060	Hydroxymethylglutaryl-CoA lyase, mitochondrial OS=Mus musculus OX=10090 GN=Hmgcl PE=1 SV=2	Hmgcl	4	1	1	1
Q9D898	Actin-related protein 2/3 complex subunit 5-like protein OS=Mus musculus OX=10090 GN=Arpc5l PE=1 SV=1	Arpc5l	28.1	5	5	5
Q61704	Inter-alpha-trypsin inhibitor heavy chain H3 OS=Mus musculus OX=10090 GN=Itih3 PE=1 SV=3	Itih3	2.14	2	2	2
Q4QRL3	Coiled-coil domain-containing protein 88B OS=Mus musculus OX=10090 GN=Ccdc88b PE=1 SV=2	Ccdc88b	2.63	4	4	4
Q9ESL4	Mitogen-activated protein kinase kinase kinase 20 OS=Mus musculus OX=10090 GN=Map3k20 PE=1 SV=1	Map3k20	9.1	6	6	6
Q6WKZ7	Nostrin OS=Mus musculus OX=10090 GN=Nostrin PE=1 SV=2	Nostrin	31.62	16	16	16
Q8BH02	Torsin-4A OS=Mus musculus OX=10090 GN=Tor4a PE=2 SV=1	Tor4a	24.41	8	8	8
Q6P9Q4	FH1/FH2 domain-containing protein 1 OS=Mus musculus OX=10090 GN=Fhod1 PE=1 SV=3	Fhod1	14.29	16	16	16
Q08509	Epidermal growth factor receptor kinase substrate 8 OS=Mus musculus OX=10090 GN=Eps8 PE=1 SV=2	Eps8	13.76	11	11	11
Q6P5B0	RRP12-like protein OS=Mus musculus OX=10090 GN=Rrp12 PE=1 SV=1	Rrp12	4.63	5	5	5
Q9D0D4	Probable dimethyladenosine transferase OS=Mus musculus OX=10090 GN=Dimt1 PE=2 SV=1	Dimt1	7.35	2	2	2
P51660	Peroxisomal multifunctional enzyme type 2 OS=Mus musculus OX=10090 GN=Hsd17b4 PE=1 SV=3	Hsd17b4	1.77	1	1	1
Q8R0X7	Sphingosine-1-phosphate lyase 1 OS=Mus musculus OX=10090 GN=Sgpl1 PE=1 SV=1	Sgpl1	34.33	25	25	25
P06151	L-lactate dehydrogenase A chain OS=Mus musculus OX=10090 GN=Ldha PE=1 SV=3	Ldha	12.35	4	4	4
P51410	60S ribosomal protein L9 OS=Mus musculus OX=10090 GN=Rpl9 PE=1 SV=2	Rpl9	29.69	7	7	7
P32883	GTPase KRas OS=Mus musculus OX=10090 GN=Kras PE=1 SV=1	Kras	18.52	3	3	3
Q9DAJ4	WD repeat domain-containing protein 83 OS=Mus musculus OX=10090 GN=Wdr83 PE=1 SV=1	Wdr83	16.19	4	4	4
P09405	Nucleolin OS=Mus musculus OX=10090 GN=Ncl PE=1 SV=2	Ncl	23.34	17	17	17
P11928	2'-5'-oligoadenylate synthase 1A OS=Mus musculus OX=10090 GN=Oas1a PE=1 SV=2	Oas1a	13.62	5	5	3
Q9WTX5	S-phase kinase-associated protein 1 OS=Mus musculus OX=10090 GN=Skp1 PE=1 SV=3	Skp1	31.9	5	5	5
Q9CQU3	Protein RER1 OS=Mus musculus OX=10090 GN=Rer1 PE=1 SV=1	Rer1	10.71	2	2	2
P53996	CCHC-type zinc finger nucleic acid binding protein OS=Mus musculus OX=10090 GN=Cnbp PE=1 SV=2	Cnbp	38.76	7	7	7
Q80ZK0	28S ribosomal protein S10, mitochondrial OS=Mus musculus OX=10090 GN=Mrps10 PE=1 SV=1	Mrps10	21.25	3	3	3
Q91V41	Ras-related protein Rab-14 OS=Mus musculus OX=10090 GN=Rab14 PE=1 SV=3	Rab14	22.33	4	3	3
Q8JZS9	39S ribosomal protein L48, mitochondrial OS=Mus musculus OX=10090 GN=Mrpl48 PE=1 SV=1	Mrpl48	8.53	2	2	2
Q9D903	Probable rRNA-processing protein EBP2 OS=Mus musculus OX=10090 GN=Ebna1bp2 PE=2 SV=1	Ebna1bp2	14.05	4	4	4
Q5RJ54	Zinc finger and SCAN domain-containing protein 26 OS=Mus musculus OX=10090 GN=Zscan26 PE=2 SV=1	Zscan26	3.65	2	2	2
Q61545	RNA-binding protein EWS OS=Mus musculus OX=10090 GN=Ewsr1 PE=1 SV=2	Ewsr1	11.3	6	6	6
Q9CQW2	ADP-ribosylation factor-like protein 8B OS=Mus musculus OX=10090 GN=Arl8b PE=1 SV=1	Arl8b	15.05	3	3	3
Q7TMI3	E3 ubiquitin-protein ligase UHRF2 OS=Mus musculus OX=10090 GN=Uhrf2 PE=1 SV=1	Uhrf2	14.2	9	9	9
P50543	Protein S100-A11 OS=Mus musculus OX=10090 GN=S100a11 PE=1 SV=1	S100a11	19.39	2	2	2
Q497V5	S1 RNA-binding domain-containing protein 1 OS=Mus musculus OX=10090 GN=Srbd1 PE=2 SV=3	Srbd1	5.3	5	5	5
P97429	Annexin A4 OS=Mus musculus OX=10090 GN=Anxa4 PE=1 SV=4	Anxa4	11.6	3	3	3
Q3U1G5	Interferon-stimulated 20 kDa exonuclease-like 2 OS=Mus musculus OX=10090 GN=Isg20l2 PE=1 SV=2	Isg20l2	12.77	4	4	4
P01027	Complement C3 OS=Mus musculus OX=10090 GN=C3 PE=1 SV=3	C3	4.81	10	10	10
Q8BMS9	Ras association domain-containing protein 2 OS=Mus musculus OX=10090 GN=Rassf2 PE=1 SV=1	Rassf2	17.48	5	5	5
Q6PD03	Serine/threonine-protein phosphatase 2A 56 kDa regulatory subunit alpha isoform OS=Mus musculus OX=10090 GN=Ppp2r5a PE=1 SV=1	Ppp2r5a	5.76	2	2	2
O89090	Transcription factor Sp1 OS=Mus musculus OX=10090 GN=Sp1 PE=1 SV=2	Sp1	2.55	2	2	2
Q8CGC6	RNA-binding protein 28 OS=Mus musculus OX=10090 GN=Rbm28 PE=1 SV=4	Rbm28	11.2	8	8	8
P62281	40S ribosomal protein S11 OS=Mus musculus OX=10090 GN=Rps11 PE=1 SV=3	Rps11	58.86	15	15	15
Q8VBV3	Exosome complex component RRP4 OS=Mus musculus OX=10090 GN=Exosc2 PE=1 SV=1	Exosc2	19.11	5	5	5
P62717	60S ribosomal protein L18a OS=Mus musculus OX=10090 GN=Rpl18a PE=1 SV=1	Rpl18a	39.77	7	7	7
Q9R078	5'-AMP-activated protein kinase subunit beta-1 OS=Mus musculus OX=10090 GN=Prkab1 PE=1 SV=2	Prkab1	4.07	1	1	1
Q60737	Casein kinase II subunit alpha OS=Mus musculus OX=10090 GN=Csnk2a1 PE=1 SV=2	Csnk2a1	19.44	7	7	7
Q80UU1	Ankyrin repeat and zinc finger domain-containing protein 1 OS=Mus musculus OX=10090 GN=Ankzf1 PE=1 SV=2	Ankzf1	8.42	5	5	5
Q9QXB9	Developmentally-regulated GTP-binding protein 2 OS=Mus musculus OX=10090 GN=Drg2 PE=1 SV=1	Drg2	8.52	3	3	3
P80314	T-complex protein 1 subunit beta OS=Mus musculus OX=10090 GN=Cct2 PE=1 SV=4	Cct2	21.68	10	10	10
Q80T69	Lysine-specific demethylase 9 OS=Mus musculus OX=10090 GN=Rsbn1 PE=1 SV=3	Rsbn1	6.04	4	4	4
Q61542	StAR-related lipid transfer protein 3 OS=Mus musculus OX=10090 GN=Stard3 PE=1 SV=1	Stard3	8.74	3	3	3
Q9CWT6	Probable ATP-dependent RNA helicase DDX28 OS=Mus musculus OX=10090 GN=Ddx28 PE=2 SV=2	Ddx28	8.33	4	4	4
Q8VI93	2'-5'-oligoadenylate synthase 3 OS=Mus musculus OX=10090 GN=Oas3 PE=1 SV=1	Oas3	24.43	24	24	24
Q6P2L6	Histone-lysine N-methyltransferase NSD3 OS=Mus musculus OX=10090 GN=Nsd3 PE=1 SV=2	Nsd3	5.7	7	7	7
Q8R550	SH3 domain-containing kinase-binding protein 1 OS=Mus musculus OX=10090 GN=Sh3kbp1 PE=1 SV=1	Sh3kbp1	7.05	4	4	4
Q0VBL3	RNA-binding protein 15 OS=Mus musculus OX=10090 GN=Rbm15 PE=1 SV=1	Rbm15	15.18	13	13	13
Q78HU3	Multivesicular body subunit 12A OS=Mus musculus OX=10090 GN=Mvb12a PE=1 SV=1	Mvb12a	3.69	1	1	1
Q62193	Replication protein A 32 kDa subunit OS=Mus musculus OX=10090 GN=Rpa2 PE=1 SV=1	Rpa2	11.85	3	3	3
Q9WVA4	Transgelin-2 OS=Mus musculus OX=10090 GN=Tagln2 PE=1 SV=4	Tagln2	25.63	5	5	4
O35130	Ribosomal RNA small subunit methyltransferase NEP1 OS=Mus musculus OX=10090 GN=Emg1 PE=1 SV=1	Emg1	19.26	4	4	4
Q3UFM5	Nucleolar MIF4G domain-containing protein 1 OS=Mus musculus OX=10090 GN=Nom1 PE=1 SV=2	Nom1	1.87	1	1	1
P97449	Aminopeptidase N OS=Mus musculus OX=10090 GN=Anpep PE=1 SV=4	Anpep	9.73	9	9	9
Q99JX7	Nuclear RNA export factor 1 OS=Mus musculus OX=10090 GN=Nxf1 PE=1 SV=3	Nxf1	7.44	4	4	4
Q64737	Trifunctional purine biosynthetic protein adenosine-3 OS=Mus musculus OX=10090 GN=Gart PE=1 SV=3	Gart	5.94	5	5	5
Q99LR1	Lysophosphatidylserine lipase ABHD12 OS=Mus musculus OX=10090 GN=Abhd12 PE=1 SV=2	Abhd12	16.08	8	8	8
A2AU37	Double-strand-break repair protein rad21-like protein 1 OS=Mus musculus OX=10090 GN=Rad21l1 PE=1 SV=2	Rad21l1	1.99	1	1	1
Q6ZQ88	Lysine-specific histone demethylase 1A OS=Mus musculus OX=10090 GN=Kdm1a PE=1 SV=2	Kdm1a	1.29	1	1	1
P62835	Ras-related protein Rap-1A OS=Mus musculus OX=10090 GN=Rap1a PE=1 SV=1	Rap1a	30.98	5	5	5
P61620	Protein transport protein Sec61 subunit alpha isoform 1 OS=Mus musculus OX=10090 GN=Sec61a1 PE=1 SV=2	Sec61a1	6.3	3	3	3
Q9QXP6	E3 ubiquitin-protein ligase makorin-1 OS=Mus musculus OX=10090 GN=Mkrn1 PE=1 SV=1	Mkrn1	7.28	4	3	3
Q920A7	AFG3-like protein 1 OS=Mus musculus OX=10090 GN=Afg3l1 PE=1 SV=2	Afg3l1	4.82	4	4	4
Q9CX34	Protein SGT1 homolog OS=Mus musculus OX=10090 GN=Sugt1 PE=1 SV=3	Sugt1	7.14	2	2	2
Q9CPT5	Nucleolar protein 16 OS=Mus musculus OX=10090 GN=Nop16 PE=1 SV=1	Nop16	17.98	3	3	3
Q64345	Interferon-induced protein with tetratricopeptide repeats 3 OS=Mus musculus OX=10090 GN=Ifit3 PE=1 SV=1	Ifit3	7.44	3	3	3
Q9EQM6	Microprocessor complex subunit DGCR8 OS=Mus musculus OX=10090 GN=Dgcr8 PE=1 SV=2	Dgcr8	9.83	7	7	7
P17742	Peptidyl-prolyl cis-trans isomerase A OS=Mus musculus OX=10090 GN=Ppia PE=1 SV=2	Ppia	25.61	4	4	4
P62484	Abl interactor 2 OS=Mus musculus OX=10090 GN=Abi2 PE=1 SV=1	Abi2	14.13	6	2	2
P17426	AP-2 complex subunit alpha-1 OS=Mus musculus OX=10090 GN=Ap2a1 PE=1 SV=1	Ap2a1	23.85	23	23	23
Q61586	Glycerol-3-phosphate acyltransferase 1, mitochondrial OS=Mus musculus OX=10090 GN=Gpam PE=1 SV=2	Gpam	1.33	1	1	1
Q9Z0H3	SWI/SNF-related matrix-associated actin-dependent regulator of chromatin subfamily B member 1 OS=Mus musculus OX=10090 GN=Smarcb1 PE=1 SV=1	Smarcb1	3.64	1	1	1
P97820	Mitogen-activated protein kinase kinase kinase kinase 4 OS=Mus musculus OX=10090 GN=Map4k4 PE=1 SV=1	Map4k4	10.3	13	7	6
Q4LDD4	Arf-GAP with Rho-GAP domain, ANK repeat and PH domain-containing protein 1 OS=Mus musculus OX=10090 GN=Arap1 PE=1 SV=2	Arap1	2.13	3	3	3
Q8BUB4	WD repeat and FYVE domain-containing protein 2 OS=Mus musculus OX=10090 GN=Wdfy2 PE=1 SV=2	Wdfy2	4.5	2	2	2
Q8BM47	Pleckstrin homology domain-containing family M member 3 OS=Mus musculus OX=10090 GN=Plekhm3 PE=1 SV=1	Plekhm3	1.45	1	1	1
Q9QWT9	Kinesin-like protein KIFC1 OS=Mus musculus OX=10090 GN=Kifc1 PE=1 SV=2	Kifc1	10.83	6	6	6
Q9CZM2	60S ribosomal protein L15 OS=Mus musculus OX=10090 GN=Rpl15 PE=1 SV=4	Rpl15	41.18	12	12	12
P25911	Tyrosine-protein kinase Lyn OS=Mus musculus OX=10090 GN=Lyn PE=1 SV=4	Lyn	20.12	9	9	8
Q9R0Q6	Actin-related protein 2/3 complex subunit 1A OS=Mus musculus OX=10090 GN=Arpc1a PE=1 SV=1	Arpc1a	16.49	6	5	5
Q9D1C8	Vacuolar protein sorting-associated protein 28 homolog OS=Mus musculus OX=10090 GN=Vps28 PE=1 SV=1	Vps28	8.6	2	2	2
Q7TPH6	E3 ubiquitin-protein ligase MYCBP2 OS=Mus musculus OX=10090 GN=Mycbp2 PE=1 SV=3	Mycbp2	4.02	16	16	16
Q6PE54	Probable ATP-dependent RNA helicase DHX40 OS=Mus musculus OX=10090 GN=Dhx40 PE=1 SV=1	Dhx40	10.53	8	8	8
Q8VE47	Ubiquitin-like modifier-activating enzyme 5 OS=Mus musculus OX=10090 GN=Uba5 PE=1 SV=2	Uba5	2.23	1	1	1
P97376	Protein FRG1 OS=Mus musculus OX=10090 GN=Frg1 PE=1 SV=2	Frg1	12.79	3	3	3
Q9CZ44	NSFL1 cofactor p47 OS=Mus musculus OX=10090 GN=Nsfl1c PE=1 SV=1	Nsfl1c	5.95	2	2	2
Q9DBC7	cAMP-dependent protein kinase type I-alpha regulatory subunit OS=Mus musculus OX=10090 GN=Prkar1a PE=1 SV=3	Prkar1a	18.64	8	8	8
P14106	Complement C1q subcomponent subunit B OS=Mus musculus OX=10090 GN=C1qb PE=1 SV=2	C1qb	24.51	5	5	5
Q5BLK4	Terminal uridylyltransferase 7 OS=Mus musculus OX=10090 GN=Tut7 PE=1 SV=3	Tut7	10.66	17	17	17
Q6ZWU9	40S ribosomal protein S27 OS=Mus musculus OX=10090 GN=Rps27 PE=1 SV=3	Rps27	39.29	4	2	2
Q925I1	ATPase family AAA domain-containing protein 3 OS=Mus musculus OX=10090 GN=Atad3 PE=1 SV=1	Atad3	27.07	18	18	18
Q9D2E2	Target of EGR1 protein 1 OS=Mus musculus OX=10090 GN=Toe1 PE=1 SV=1	Toe1	14.68	7	7	7
Q9WVE8	Protein kinase C and casein kinase substrate in neurons protein 2 OS=Mus musculus OX=10090 GN=Pacsin2 PE=1 SV=1	Pacsin2	9.26	4	4	4
Q921I9	Exosome complex component RRP41 OS=Mus musculus OX=10090 GN=Exosc4 PE=1 SV=3	Exosc4	13.47	3	3	3
Q8BL48	RING finger protein unkempt homolog OS=Mus musculus OX=10090 GN=Unk PE=1 SV=1	Unk	8.15	6	6	5
P47753	F-actin-capping protein subunit alpha-1 OS=Mus musculus OX=10090 GN=Capza1 PE=1 SV=4	Capza1	25.17	7	7	7
Q99NH0	Ankyrin repeat domain-containing protein 17 OS=Mus musculus OX=10090 GN=Ankrd17 PE=1 SV=2	Ankrd17	6.53	16	16	16
Q6PGG2	GEM-interacting protein OS=Mus musculus OX=10090 GN=Gmip PE=1 SV=1	Gmip	13.29	13	13	13
Q3UJK4	GTP-binding protein 2 OS=Mus musculus OX=10090 GN=Gtpbp2 PE=1 SV=1	Gtpbp2	4.98	3	3	3
Q9Z2D1	Myotubularin-related protein 2 OS=Mus musculus OX=10090 GN=Mtmr2 PE=1 SV=3	Mtmr2	7.62	4	4	4
Q8CHC4	Synaptojanin-1 OS=Mus musculus OX=10090 GN=Synj1 PE=1 SV=3	Synj1	5.65	8	8	8
P10711	Transcription elongation factor A protein 1 OS=Mus musculus OX=10090 GN=Tcea1 PE=1 SV=2	Tcea1	7.64	2	2	2
Q922V4	Pleiotropic regulator 1 OS=Mus musculus OX=10090 GN=Plrg1 PE=1 SV=1	Plrg1	12.09	5	5	5
Q8VCL2	Protein SCO2 homolog, mitochondrial OS=Mus musculus OX=10090 GN=Sco2 PE=1 SV=1	Sco2	3.14	1	1	1
Q80X73	Protein pelota homolog OS=Mus musculus OX=10090 GN=Pelo PE=1 SV=3	Pelo	24.42	9	9	9
P61750	ADP-ribosylation factor 4 OS=Mus musculus OX=10090 GN=Arf4 PE=1 SV=2	Arf4	21.67	3	1	1
P70426	GTP-binding protein Rit1 OS=Mus musculus OX=10090 GN=Rit1 PE=1 SV=1	Rit1	16.89	3	3	3
Q8C170	Unconventional myosin-IXa OS=Mus musculus OX=10090 GN=Myo9a PE=1 SV=2	Myo9a	3.58	9	6	6
Q05512	Serine/threonine-protein kinase MARK2 OS=Mus musculus OX=10090 GN=Mark2 PE=1 SV=3	Mark2	17.53	12	12	10
Q9CY27	Very-long-chain enoyl-CoA reductase OS=Mus musculus OX=10090 GN=Tecr PE=1 SV=1	Tecr	34.09	13	13	13
Q99KW3	TRIO and F-actin-binding protein OS=Mus musculus OX=10090 GN=Triobp PE=1 SV=3	Triobp	7.85	15	14	14
Q6ZQI3	Malectin OS=Mus musculus OX=10090 GN=Mlec PE=1 SV=2	Mlec	3.09	1	1	1
Q8CIE6	Coatomer subunit alpha OS=Mus musculus OX=10090 GN=Copa PE=1 SV=2	Copa	20.92	26	26	26
Q6PFQ7	Ras GTPase-activating protein 4 OS=Mus musculus OX=10090 GN=Rasa4 PE=1 SV=1	Rasa4	31.3	25	25	25
Q9CYI4	Putative RNA-binding protein Luc7-like 1 OS=Mus musculus OX=10090 GN=Luc7l PE=1 SV=2	Luc7l	28.84	12	6	6
Q62511	E3 ubiquitin-protein ligase ZFP91 OS=Mus musculus OX=10090 GN=Zfp91 PE=1 SV=3	Zfp91	4.37	3	3	3
Q91XB0	Three-prime repair exonuclease 1 OS=Mus musculus OX=10090 GN=Trex1 PE=1 SV=2	Trex1	10.51	3	3	3
Q6ZQB6	Inositol hexakisphosphate and diphosphoinositol-pentakisphosphate kinase 2 OS=Mus musculus OX=10090 GN=Ppip5k2 PE=1 SV=3	Ppip5k2	1.33	2	2	2
A2AGT5	Cytoskeleton-associated protein 5 OS=Mus musculus OX=10090 GN=Ckap5 PE=1 SV=1	Ckap5	6.15	12	12	12
Q9D2G5	Synaptojanin-2 OS=Mus musculus OX=10090 GN=Synj2 PE=1 SV=2	Synj2	1.67	2	2	2
Q8K1B8	Fermitin family homolog 3 OS=Mus musculus OX=10090 GN=Fermt3 PE=1 SV=1	Fermt3	13.23	7	7	7
P25976	Nucleolar transcription factor 1 OS=Mus musculus OX=10090 GN=Ubtf PE=1 SV=1	Ubtf	17.52	13	13	13
A2AT37	Regulator of nonsense transcripts 2 OS=Mus musculus OX=10090 GN=Upf2 PE=1 SV=1	Upf2	6.15	8	8	8
Q60680	Inhibitor of nuclear factor kappa-B kinase subunit alpha OS=Mus musculus OX=10090 GN=Chuk PE=1 SV=1	Chuk	2.95	2	2	2
P14685	26S proteasome non-ATPase regulatory subunit 3 OS=Mus musculus OX=10090 GN=Psmd3 PE=1 SV=3	Psmd3	5.66	3	3	3
P40694	DNA-binding protein SMUBP-2 OS=Mus musculus OX=10090 GN=Ighmbp2 PE=1 SV=1	Ighmbp2	4.03	4	4	4
Q8BRN9	Coiled-coil and C2 domain-containing protein 1B OS=Mus musculus OX=10090 GN=Cc2d1b PE=1 SV=1	Cc2d1b	5.07	4	4	4
Q8BL80	Rho GTPase-activating protein 22 OS=Mus musculus OX=10090 GN=Arhgap22 PE=1 SV=2	Arhgap22	17.38	11	11	11
Q8K2X8	General transcription factor IIH subunit 5 OS=Mus musculus OX=10090 GN=Gtf2h5 PE=1 SV=1	Gtf2h5	15.49	1	1	1
Q99KK9	Histidine--tRNA ligase, mitochondrial OS=Mus musculus OX=10090 GN=Hars2 PE=1 SV=1	Hars2	11.09	5	5	5
Q8C052	Microtubule-associated protein 1S OS=Mus musculus OX=10090 GN=Map1s PE=1 SV=2	Map1s	13.36	12	12	12
Q921G6	Leucine-rich repeat and calponin homology domain-containing protein 4 OS=Mus musculus OX=10090 GN=Lrch4 PE=1 SV=1	Lrch4	14.26	9	9	9
Q9D0F6	Replication factor C subunit 5 OS=Mus musculus OX=10090 GN=Rfc5 PE=1 SV=1	Rfc5	10.32	3	3	3
P56480	ATP synthase subunit beta, mitochondrial OS=Mus musculus OX=10090 GN=Atp5f1b PE=1 SV=2	Atp5f1b	13.42	6	6	6
Q922Q2	Serine/threonine-protein kinase RIO1 OS=Mus musculus OX=10090 GN=Riok1 PE=1 SV=2	Riok1	8.11	4	4	4
Q9CRB9	MICOS complex subunit Mic19 OS=Mus musculus OX=10090 GN=Chchd3 PE=1 SV=1	Chchd3	31.28	7	7	7
Q8VHH5	Arf-GAP with GTPase, ANK repeat and PH domain-containing protein 3 OS=Mus musculus OX=10090 GN=Agap3 PE=1 SV=1	Agap3	4.29	3	3	3
Q99JW4	LIM and senescent cell antigen-like-containing domain protein 1 OS=Mus musculus OX=10090 GN=Lims1 PE=1 SV=3	Lims1	13.85	4	4	4
P62900	60S ribosomal protein L31 OS=Mus musculus OX=10090 GN=Rpl31 PE=1 SV=1	Rpl31	34.4	6	6	6
D0QMC3	Myeloid cell nuclear differentiation antigen-like protein OS=Mus musculus OX=10090 GN=Mndal PE=1 SV=1	Mndal	20.45	10	9	5
Q8R2N0	Thyroid transcription factor 1-associated protein 26 OS=Mus musculus OX=10090 GN=Ccdc59 PE=2 SV=2	Ccdc59	6.67	2	2	2
P10922	Histone H1.0 OS=Mus musculus OX=10090 GN=H1-0 PE=2 SV=4	H1-0	15.98	3	3	3
Q91V92	ATP-citrate synthase OS=Mus musculus OX=10090 GN=Acly PE=1 SV=1	Acly	3.3	3	3	3
Q8BMC4	Nucleolar protein 9 OS=Mus musculus OX=10090 GN=Nop9 PE=1 SV=1	Nop9	3.93	2	2	2
Q60596	DNA repair protein XRCC1 OS=Mus musculus OX=10090 GN=Xrcc1 PE=1 SV=2	Xrcc1	2.06	1	1	1
O35495	Cyclin-dependent kinase 14 OS=Mus musculus OX=10090 GN=Cdk14 PE=1 SV=2	Cdk14	4.48	2	2	2
P98086	Complement C1q subcomponent subunit A OS=Mus musculus OX=10090 GN=C1qa PE=1 SV=2	C1qa	14.29	4	4	4
Q9Z0X1	Apoptosis-inducing factor 1, mitochondrial OS=Mus musculus OX=10090 GN=Aifm1 PE=1 SV=1	Aifm1	8.01	4	4	4
Q9DCL9	Bifunctional phosphoribosylaminoimidazole carboxylase/phosphoribosylaminoimidazole succinocarboxamide synthetase OS=Mus musculus OX=10090 GN=Paics PE=1 SV=4	Paics	5.41	2	2	2
Q0P678	Zinc finger CCCH domain-containing protein 18 OS=Mus musculus OX=10090 GN=Zc3h18 PE=1 SV=1	Zc3h18	15.3	15	15	15
Q9QZD8	Mitochondrial dicarboxylate carrier OS=Mus musculus OX=10090 GN=Slc25a10 PE=1 SV=2	Slc25a10	18.47	5	5	5
P41105	60S ribosomal protein L28 OS=Mus musculus OX=10090 GN=Rpl28 PE=1 SV=2	Rpl28	41.61	10	10	10
Q3V0C1	Zinc finger matrin-type protein 1 OS=Mus musculus OX=10090 GN=Zmat1 PE=1 SV=2	Zmat1	3.22	2	2	2
Q8K370	Acyl-CoA dehydrogenase family member 10 OS=Mus musculus OX=10090 GN=Acad10 PE=1 SV=1	Acad10	8.98	10	10	10
Q5SW75	Protein phosphatase Slingshot homolog 2 OS=Mus musculus OX=10090 GN=Ssh2 PE=1 SV=2	Ssh2	4.64	6	6	6
Q80VQ0	Aldehyde dehydrogenase family 3 member B1 OS=Mus musculus OX=10090 GN=Aldh3b1 PE=1 SV=1	Aldh3b1	19.23	8	8	8
Q60960	Importin subunit alpha-5 OS=Mus musculus OX=10090 GN=Kpna1 PE=1 SV=2	Kpna1	9.67	5	3	3
Q8R5L3	Vam6/Vps39-like protein OS=Mus musculus OX=10090 GN=Vps39 PE=1 SV=1	Vps39	2.14	2	2	2
Q9D902	General transcription factor IIE subunit 2 OS=Mus musculus OX=10090 GN=Gtf2e2 PE=1 SV=2	Gtf2e2	19.18	5	5	5
Q9DCH2	Ribonuclease P protein subunit p20 OS=Mus musculus OX=10090 GN=Pop7 PE=2 SV=1	Pop7	12.86	2	2	2
Q8BX80	Cytosolic endo-beta-N-acetylglucosaminidase OS=Mus musculus OX=10090 GN=Engase PE=1 SV=1	Engase	3	2	2	2
P98083	SHC-transforming protein 1 OS=Mus musculus OX=10090 GN=Shc1 PE=1 SV=3	Shc1	5.7	3	3	3
Q80VI1	E3 ubiquitin-protein ligase TRIM56 OS=Mus musculus OX=10090 GN=Trim56 PE=1 SV=1	Trim56	13.08	8	8	8
E9Q555	E3 ubiquitin-protein ligase RNF213 OS=Mus musculus OX=10090 GN=Rnf213 PE=1 SV=3	Rnf213	17.35	88	88	88
Q02105	Complement C1q subcomponent subunit C OS=Mus musculus OX=10090 GN=C1qc PE=1 SV=2	C1qc	27.24	7	7	7
P47915	60S ribosomal protein L29 OS=Mus musculus OX=10090 GN=Rpl29 PE=1 SV=2	Rpl29	16.25	3	3	3
Q811S7	Upstream-binding protein 1 OS=Mus musculus OX=10090 GN=Ubp1 PE=1 SV=1	Ubp1	5	2	2	2
Q3UND0	Src kinase-associated phosphoprotein 2 OS=Mus musculus OX=10090 GN=Skap2 PE=1 SV=2	Skap2	20.95	7	7	7
Q9QUJ7	Long-chain-fatty-acid--CoA ligase 4 OS=Mus musculus OX=10090 GN=Acsl4 PE=1 SV=2	Acsl4	15.47	10	10	9
Q62036	Centrosomal protein of 131 kDa OS=Mus musculus OX=10090 GN=Cep131 PE=1 SV=2	Cep131	19.91	19	19	19
Q8CBE3	WD repeat-containing protein 37 OS=Mus musculus OX=10090 GN=Wdr37 PE=1 SV=1	Wdr37	1.81	1	1	1
P63001	Ras-related C3 botulinum toxin substrate 1 OS=Mus musculus OX=10090 GN=Rac1 PE=1 SV=1	Rac1	31.25	6	2	2
P49135	General transcription and DNA repair factor IIH helicase subunit XPB OS=Mus musculus OX=10090 GN=Ercc3 PE=2 SV=1	Ercc3	5.87	4	4	4
Q91VR2	ATP synthase subunit gamma, mitochondrial OS=Mus musculus OX=10090 GN=Atp5f1c PE=1 SV=1	Atp5f1c	27.85	9	9	9
Q9CY66	H/ACA ribonucleoprotein complex subunit 1 OS=Mus musculus OX=10090 GN=Gar1 PE=1 SV=1	Gar1	7.79	2	2	2
O35593	26S proteasome non-ATPase regulatory subunit 14 OS=Mus musculus OX=10090 GN=Psmd14 PE=1 SV=2	Psmd14	4.19	1	1	1
P35550	rRNA 2'-O-methyltransferase fibrillarin OS=Mus musculus OX=10090 GN=Fbl PE=1 SV=2	Fbl	28.44	8	8	7
Q80UG5	Septin-9 OS=Mus musculus OX=10090 GN=Septin9 PE=1 SV=1	Septin9	6.52	4	4	4
Q9CU62	Structural maintenance of chromosomes protein 1A OS=Mus musculus OX=10090 GN=Smc1a PE=1 SV=4	Smc1a	5.27	6	6	6
Q9JIF7	Coatomer subunit beta OS=Mus musculus OX=10090 GN=Copb1 PE=1 SV=1	Copb1	5.04	5	5	5
Q9Z0N1	Eukaryotic translation initiation factor 2 subunit 3, X-linked OS=Mus musculus OX=10090 GN=Eif2s3x PE=1 SV=2	Eif2s3x	34.53	16	16	16
Q8VC34	Putative RNA polymerase II subunit B1 CTD phosphatase Rpap2 OS=Mus musculus OX=10090 GN=Rpap2 PE=2 SV=2	Rpap2	2.28	1	1	1
Q3UHJ0	AP2-associated protein kinase 1 OS=Mus musculus OX=10090 GN=Aak1 PE=1 SV=2	Aak1	5.53	4	4	4
Q3UIA2	Rho GTPase-activating protein 17 OS=Mus musculus OX=10090 GN=Arhgap17 PE=1 SV=1	Arhgap17	6.38	5	5	5
P35545	Ubiquitin-like protein FUBI OS=Mus musculus OX=10090 GN=Fau PE=1 SV=1	Fau	25.68	1	1	1
Q9WUN2	Serine/threonine-protein kinase TBK1 OS=Mus musculus OX=10090 GN=Tbk1 PE=1 SV=1	Tbk1	25.65	18	18	17
A2AIV8	Caspase recruitment domain-containing protein 9 OS=Mus musculus OX=10090 GN=Card9 PE=1 SV=1	Card9	21.64	10	10	10
Q8K363	ATP-dependent RNA helicase DDX18 OS=Mus musculus OX=10090 GN=Ddx18 PE=1 SV=1	Ddx18	7.73	5	5	5
Q8BU11	TOX high mobility group box family member 4 OS=Mus musculus OX=10090 GN=Tox4 PE=1 SV=3	Tox4	7.43	4	4	3
Q9ES97	Reticulon-3 OS=Mus musculus OX=10090 GN=Rtn3 PE=1 SV=2	Rtn3	1.14	1	1	1
Q3UMU9	Hepatoma-derived growth factor-related protein 2 OS=Mus musculus OX=10090 GN=Hdgfl2 PE=1 SV=1	Hdgfl2	16.59	9	9	8
Q8BGF7	PAN2-PAN3 deadenylation complex catalytic subunit Pan2 OS=Mus musculus OX=10090 GN=Pan2 PE=1 SV=1	Pan2	2.42	3	3	3
E9Q3L2	Phosphatidylinositol 4-kinase alpha OS=Mus musculus OX=10090 GN=Pi4ka PE=1 SV=2	Pi4ka	6.27	12	12	12
Q9DBG3	AP-2 complex subunit beta OS=Mus musculus OX=10090 GN=Ap2b1 PE=1 SV=1	Ap2b1	25.72	24	24	11
Q61510	E3 ubiquitin/ISG15 ligase TRIM25 OS=Mus musculus OX=10090 GN=Trim25 PE=1 SV=2	Trim25	23.82	14	14	14
P24604	Tyrosine-protein kinase Tec OS=Mus musculus OX=10090 GN=Tec PE=1 SV=2	Tec	26.03	15	15	15
Q6ZPF4	Formin-like protein 3 OS=Mus musculus OX=10090 GN=Fmnl3 PE=1 SV=2	Fmnl3	10.31	10	10	10
Q8BNV1	tRNA (uracil-5-)-methyltransferase homolog A OS=Mus musculus OX=10090 GN=Trmt2a PE=1 SV=2	Trmt2a	15.66	9	9	9
P54843	Transcription factor Maf OS=Mus musculus OX=10090 GN=Maf PE=1 SV=2	Maf	12.7	5	5	5
Q0KL02	Triple functional domain protein OS=Mus musculus OX=10090 GN=Trio PE=1 SV=3	Trio	0.58	2	2	1
O70293	G protein-coupled receptor kinase 6 OS=Mus musculus OX=10090 GN=Grk6 PE=1 SV=1	Grk6	5.73	3	3	3
Q8BXK8	Arf-GAP with GTPase, ANK repeat and PH domain-containing protein 1 OS=Mus musculus OX=10090 GN=Agap1 PE=1 SV=1	Agap1	5.6	4	4	4
P43275	Histone H1.1 OS=Mus musculus OX=10090 GN=H1-1 PE=1 SV=2	H1-1	9.86	3	1	1
Q8BPX9	Solute carrier family 15 member 3 OS=Mus musculus OX=10090 GN=Slc15a3 PE=2 SV=1	Slc15a3	4.15	2	2	2
P47911	60S ribosomal protein L6 OS=Mus musculus OX=10090 GN=Rpl6 PE=1 SV=3	Rpl6	36.15	14	14	14
P63101	14-3-3 protein zeta/delta OS=Mus musculus OX=10090 GN=Ywhaz PE=1 SV=1	Ywhaz	35.1	9	5	5
P53026	60S ribosomal protein L10a OS=Mus musculus OX=10090 GN=Rpl10a PE=1 SV=3	Rpl10a	42.86	11	11	11
P83887	Tubulin gamma-1 chain OS=Mus musculus OX=10090 GN=Tubg1 PE=1 SV=1	Tubg1	12.64	6	6	6
Q61093	Cytochrome b-245 heavy chain OS=Mus musculus OX=10090 GN=Cybb PE=1 SV=1	Cybb	11.93	7	7	7
Q9ERU3	Zinc finger protein 22 OS=Mus musculus OX=10090 GN=Znf22 PE=1 SV=2	Znf22	13.08	3	3	2
Q61703	Inter-alpha-trypsin inhibitor heavy chain H2 OS=Mus musculus OX=10090 GN=Itih2 PE=1 SV=1	Itih2	3.91	3	3	3
P59016	Vacuolar protein sorting-associated protein 33B OS=Mus musculus OX=10090 GN=Vps33b PE=1 SV=1	Vps33b	6.81	4	4	4
Q6ZWX6	Eukaryotic translation initiation factor 2 subunit 1 OS=Mus musculus OX=10090 GN=Eif2s1 PE=1 SV=3	Eif2s1	38.41	15	15	15
F2Z461	E3 ISG15--protein ligase Herc6 OS=Mus musculus OX=10090 GN=Herc6 PE=2 SV=1	Herc6	3.89	4	4	4
Q4U2R1	E3 ubiquitin-protein ligase HERC2 OS=Mus musculus OX=10090 GN=Herc2 PE=1 SV=3	Herc2	3.54	15	15	15
P05201	Aspartate aminotransferase, cytoplasmic OS=Mus musculus OX=10090 GN=Got1 PE=1 SV=3	Got1	5.08	2	2	2
Q8CD26	Solute carrier family 35 member E1 OS=Mus musculus OX=10090 GN=Slc35e1 PE=1 SV=2	Slc35e1	6.11	2	2	2
Q8C4X2	Casein kinase I isoform gamma-3 OS=Mus musculus OX=10090 GN=Csnk1g3 PE=1 SV=2	Csnk1g3	10.85	4	4	4
Q8VDN2	Sodium/potassium-transporting ATPase subunit alpha-1 OS=Mus musculus OX=10090 GN=Atp1a1 PE=1 SV=1	Atp1a1	14.86	14	14	10
Q8BLR5	PH and SEC7 domain-containing protein 4 OS=Mus musculus OX=10090 GN=Psd4 PE=1 SV=1	Psd4	3.48	5	5	5
P58774	Tropomyosin beta chain OS=Mus musculus OX=10090 GN=Tpm2 PE=1 SV=1	Tpm2	30.99	10	2	2
Q8BH74	Nuclear pore complex protein Nup107 OS=Mus musculus OX=10090 GN=Nup107 PE=1 SV=1	Nup107	1.3	1	1	1
Q91Z67	SLIT-ROBO Rho GTPase-activating protein 2 OS=Mus musculus OX=10090 GN=Srgap2 PE=1 SV=2	Srgap2	17.65	19	19	19
Q03963	Interferon-induced, double-stranded RNA-activated protein kinase OS=Mus musculus OX=10090 GN=Eif2ak2 PE=1 SV=2	Eif2ak2	18.64	10	10	10
Q9WTM5	RuvB-like 2 OS=Mus musculus OX=10090 GN=Ruvbl2 PE=1 SV=3	Ruvbl2	23.76	10	10	10
Q9CZ57	5-methylcytosine rRNA methyltransferase NSUN4 OS=Mus musculus OX=10090 GN=Nsun4 PE=1 SV=1	Nsun4	17.59	6	6	6
Q8VHR5	Transcriptional repressor p66-beta OS=Mus musculus OX=10090 GN=Gatad2b PE=1 SV=1	Gatad2b	7.91	4	4	4
Q9WTX2	Interferon-inducible double-stranded RNA-dependent protein kinase activator A OS=Mus musculus OX=10090 GN=Prkra PE=1 SV=1	Prkra	37.06	11	11	11
P70429	Ena/VASP-like protein OS=Mus musculus OX=10090 GN=Evl PE=1 SV=2	Evl	28.02	12	12	12
P18653	Ribosomal protein S6 kinase alpha-1 OS=Mus musculus OX=10090 GN=Rps6ka1 PE=1 SV=1	Rps6ka1	15.47	10	5	5
Q99J56	Derlin-1 OS=Mus musculus OX=10090 GN=Derl1 PE=1 SV=1	Derl1	3.19	1	1	1
Q8K1A6	Coiled-coil and C2 domain-containing protein 1A OS=Mus musculus OX=10090 GN=Cc2d1a PE=1 SV=2	Cc2d1a	9.97	9	9	9
Q5ND52	rRNA methyltransferase 3, mitochondrial OS=Mus musculus OX=10090 GN=Mrm3 PE=2 SV=1	Mrm3	5.02	2	2	2
Q5U4F6	Cytoplasmic dynein 2 intermediate chain 2 OS=Mus musculus OX=10090 GN=Dync2i2 PE=1 SV=3	Dync2i2	3.35	2	2	2
Q91Z92	Beta-1,3-galactosyltransferase 6 OS=Mus musculus OX=10090 GN=B3galt6 PE=2 SV=1	B3galt6	5.23	2	2	2
Q68FL6	Methionine--tRNA ligase, cytoplasmic OS=Mus musculus OX=10090 GN=Mars1 PE=1 SV=1	Mars1	24.83	20	20	20
P97813	Phospholipase D2 OS=Mus musculus OX=10090 GN=Pld2 PE=1 SV=2	Pld2	3.97	4	4	4
A0A7N9VSG0	Ribosome biogenesis protein SPATA5L1 OS=Mus musculus OX=10090 GN=Spata5l1 PE=2 SV=1	Spata5l1	5.89	4	4	4
A2AF47	Dedicator of cytokinesis protein 11 OS=Mus musculus OX=10090 GN=Dock11 PE=1 SV=1	Dock11	5.55	10	10	10
Q9D735	Telomerase RNA component interacting RNase OS=Mus musculus OX=10090 GN=Trir PE=1 SV=1	Trir	13.29	2	2	2
P46471	26S proteasome regulatory subunit 7 OS=Mus musculus OX=10090 GN=Psmc2 PE=1 SV=5	Psmc2	7.62	3	3	3
Q8BJH1	Zinc finger C2HC domain-containing protein 1A OS=Mus musculus OX=10090 GN=Zc2hc1a PE=1 SV=1	Zc2hc1a	18.52	7	7	7
Q99K70	Ras-related GTP-binding protein C OS=Mus musculus OX=10090 GN=Rragc PE=1 SV=1	Rragc	21.36	7	7	7
A2AN08	E3 ubiquitin-protein ligase UBR4 OS=Mus musculus OX=10090 GN=Ubr4 PE=1 SV=1	Ubr4	2.08	9	9	9
Q8CH18	Cell division cycle and apoptosis regulator protein 1 OS=Mus musculus OX=10090 GN=Ccar1 PE=1 SV=1	Ccar1	6.2	7	7	7
Q8C5N3	Pre-mRNA-splicing factor CWC22 homolog OS=Mus musculus OX=10090 GN=Cwc22 PE=1 SV=1	Cwc22	8.48	8	8	8
O54941	SWI/SNF-related matrix-associated actin-dependent regulator of chromatin subfamily E member 1 OS=Mus musculus OX=10090 GN=Smarce1 PE=1 SV=1	Smarce1	13.63	5	5	5
Q8R1G6	PDZ and LIM domain protein 2 OS=Mus musculus OX=10090 GN=Pdlim2 PE=1 SV=1	Pdlim2	12.89	4	4	4
Q8BTX9	Inactive hydroxysteroid dehydrogenase-like protein 1 OS=Mus musculus OX=10090 GN=Hsdl1 PE=1 SV=1	Hsdl1	6.06	2	2	2
Q9ESX5	H/ACA ribonucleoprotein complex subunit DKC1 OS=Mus musculus OX=10090 GN=Dkc1 PE=1 SV=4	Dkc1	9.04	4	4	4
P54103	DnaJ homolog subfamily C member 2 OS=Mus musculus OX=10090 GN=Dnajc2 PE=1 SV=2	Dnajc2	14.98	8	8	8
Q8C0D7	Inhibitor of growth protein 4 OS=Mus musculus OX=10090 GN=Ing4 PE=1 SV=2	Ing4	12.45	3	3	3
P62754	40S ribosomal protein S6 OS=Mus musculus OX=10090 GN=Rps6 PE=1 SV=1	Rps6	33.33	13	13	13
Q9JJ80	Ribosome production factor 2 homolog OS=Mus musculus OX=10090 GN=Rpf2 PE=2 SV=2	Rpf2	6.86	2	2	2
Q3TDD9	Protein phosphatase 1 regulatory subunit 21 OS=Mus musculus OX=10090 GN=Ppp1r21 PE=1 SV=2	Ppp1r21	6.79	4	4	4
Q9D8M4	60S ribosomal protein L7-like 1 OS=Mus musculus OX=10090 GN=Rpl7l1 PE=1 SV=1	Rpl7l1	4.07	1	1	1
Q60865	Caprin-1 OS=Mus musculus OX=10090 GN=Caprin1 PE=1 SV=2	Caprin1	10.61	9	9	9
Q8R1F1	Protein Niban 2 OS=Mus musculus OX=10090 GN=Niban2 PE=1 SV=2	Niban2	7.88	6	6	6
Q9WV80	Sorting nexin-1 OS=Mus musculus OX=10090 GN=Snx1 PE=1 SV=1	Snx1	16.09	7	7	7
Q8BTV1	Tumor suppressor candidate 3 OS=Mus musculus OX=10090 GN=Tusc3 PE=1 SV=1	Tusc3	5.76	2	2	2
Q78IK2	ATP synthase membrane subunit K, mitochondrial OS=Mus musculus OX=10090 GN=Atp5mk PE=1 SV=1	Atp5mk	43.1	2	2	2
Q8BMA6	Signal recognition particle subunit SRP68 OS=Mus musculus OX=10090 GN=Srp68 PE=1 SV=2	Srp68	8	5	5	5
P10833	Ras-related protein R-Ras OS=Mus musculus OX=10090 GN=Rras PE=1 SV=1	Rras	9.63	2	2	2
Q8K352	SAM and SH3 domain-containing protein 3 OS=Mus musculus OX=10090 GN=Sash3 PE=1 SV=2	Sash3	11.84	4	4	4
Q60989	E3 ubiquitin-protein ligase XIAP OS=Mus musculus OX=10090 GN=Xiap PE=1 SV=2	Xiap	8.87	4	4	4
Q9QXE7	F-box-like/WD repeat-containing protein TBL1X OS=Mus musculus OX=10090 GN=Tbl1x PE=1 SV=2	Tbl1x	14.42	6	3	3
Q8C9B9	Death-inducer obliterator 1 OS=Mus musculus OX=10090 GN=Dido1 PE=1 SV=4	Dido1	5.36	10	10	10
P39688	Tyrosine-protein kinase Fyn OS=Mus musculus OX=10090 GN=Fyn PE=1 SV=4	Fyn	6.89	4	3	2
O08663	Methionine aminopeptidase 2 OS=Mus musculus OX=10090 GN=Metap2 PE=1 SV=1	Metap2	6.9	3	3	3
P70670	Nascent polypeptide-associated complex subunit alpha, muscle-specific form OS=Mus musculus OX=10090 GN=Naca PE=1 SV=2	Naca	0.69	1	1	1
Q6ZQ29	Serine/threonine-protein kinase TAO2 OS=Mus musculus OX=10090 GN=Taok2 PE=1 SV=3	Taok2	4.44	5	4	4
Q99PL5	Ribosome-binding protein 1 OS=Mus musculus OX=10090 GN=Rrbp1 PE=1 SV=2	Rrbp1	28.1	52	52	52
Q99L27	GMP reductase 2 OS=Mus musculus OX=10090 GN=Gmpr2 PE=1 SV=2	Gmpr2	5.46	2	2	2
P62918	60S ribosomal protein L8 OS=Mus musculus OX=10090 GN=Rpl8 PE=1 SV=2	Rpl8	31.52	9	9	9
O08992	Syntenin-1 OS=Mus musculus OX=10090 GN=Sdcbp PE=1 SV=1	Sdcbp	13.38	3	3	3
Q9WVR4	RNA-binding protein FXR2 OS=Mus musculus OX=10090 GN=Fxr2 PE=1 SV=1	Fxr2	20.21	13	11	11
Q8BYW1	Rho GTPase-activating protein 25 OS=Mus musculus OX=10090 GN=Arhgap25 PE=1 SV=2	Arhgap25	23.3	13	13	13
Q8BMK0	Centrosomal protein of 85 kDa OS=Mus musculus OX=10090 GN=Cep85 PE=1 SV=2	Cep85	10.38	8	8	8
Q920Q4	Vacuolar protein sorting-associated protein 16 homolog OS=Mus musculus OX=10090 GN=Vps16 PE=1 SV=3	Vps16	7.27	6	6	6
P56959	RNA-binding protein FUS OS=Mus musculus OX=10090 GN=Fus PE=1 SV=1	Fus	14.67	7	7	7
O09167	60S ribosomal protein L21 OS=Mus musculus OX=10090 GN=Rpl21 PE=1 SV=4	Rpl21	31.87	8	8	8
Q3U5Q7	UMP-CMP kinase 2, mitochondrial OS=Mus musculus OX=10090 GN=Cmpk2 PE=1 SV=2	Cmpk2	7.38	3	3	3
P70268	Serine/threonine-protein kinase N1 OS=Mus musculus OX=10090 GN=Pkn1 PE=1 SV=3	Pkn1	13.95	14	14	14
Q80XL6	Acyl-CoA dehydrogenase family member 11 OS=Mus musculus OX=10090 GN=Acad11 PE=1 SV=2	Acad11	4.62	3	3	3
Q6WVG3	BTB/POZ domain-containing protein KCTD12 OS=Mus musculus OX=10090 GN=Kctd12 PE=1 SV=1	Kctd12	12.23	4	4	4
Q80Y17	Lethal(2) giant larvae protein homolog 1 OS=Mus musculus OX=10090 GN=Llgl1 PE=1 SV=1	Llgl1	1.93	2	2	2
Q9CWK8	Sorting nexin-2 OS=Mus musculus OX=10090 GN=Snx2 PE=1 SV=2	Snx2	8.09	4	3	3
Q8K4F6	28S rRNA (cytosine-C(5))-methyltransferase OS=Mus musculus OX=10090 GN=Nsun5 PE=1 SV=2	Nsun5	4.52	2	2	2
Q8R5F7	Interferon-induced helicase C domain-containing protein 1 OS=Mus musculus OX=10090 GN=Ifih1 PE=1 SV=1	Ifih1	1.17	1	1	1
Q8BK67	Protein RCC2 OS=Mus musculus OX=10090 GN=Rcc2 PE=1 SV=1	Rcc2	19.42	9	9	9
P42567	Epidermal growth factor receptor substrate 15 OS=Mus musculus OX=10090 GN=Eps15 PE=1 SV=1	Eps15	8.14	7	7	7
Q8BHS6	Armadillo repeat-containing X-linked protein 3 OS=Mus musculus OX=10090 GN=Armcx3 PE=1 SV=1	Armcx3	6.6	2	2	2
Q9CQY5	Magnesium transporter protein 1 OS=Mus musculus OX=10090 GN=Magt1 PE=1 SV=1	Magt1	11.04	5	5	5
Q91ZX7	Prolow-density lipoprotein receptor-related protein 1 OS=Mus musculus OX=10090 GN=Lrp1 PE=1 SV=1	Lrp1	3.15	14	14	14
Q69ZR9	Protein TASOR OS=Mus musculus OX=10090 GN=Tasor PE=1 SV=2	Tasor	2.36	3	3	3
Q99JB2	Stomatin-like protein 2, mitochondrial OS=Mus musculus OX=10090 GN=Stoml2 PE=1 SV=1	Stoml2	4.82	1	1	1
Q8CG48	Structural maintenance of chromosomes protein 2 OS=Mus musculus OX=10090 GN=Smc2 PE=1 SV=2	Smc2	2.6	3	3	3
Q99KC8	von Willebrand factor A domain-containing protein 5A OS=Mus musculus OX=10090 GN=Vwa5a PE=1 SV=2	Vwa5a	12.11	8	8	8
Q80W00	Serine/threonine-protein phosphatase 1 regulatory subunit 10 OS=Mus musculus OX=10090 GN=Ppp1r10 PE=1 SV=1	Ppp1r10	11.94	10	10	10
O35250	Exocyst complex component 7 OS=Mus musculus OX=10090 GN=Exoc7 PE=1 SV=2	Exoc7	1.43	1	1	1
P16254	Signal recognition particle 14 kDa protein OS=Mus musculus OX=10090 GN=Srp14 PE=1 SV=1	Srp14	19.09	2	2	2
Q4VAC9	Pleckstrin homology domain-containing family G member 3 OS=Mus musculus OX=10090 GN=Plekhg3 PE=1 SV=2	Plekhg3	7.83	9	9	9
Q8BHJ5	F-box-like/WD repeat-containing protein TBL1XR1 OS=Mus musculus OX=10090 GN=Tbl1xr1 PE=1 SV=1	Tbl1xr1	17.12	7	7	7
P62889	60S ribosomal protein L30 OS=Mus musculus OX=10090 GN=Rpl30 PE=1 SV=2	Rpl30	38.26	7	7	7
Q920I9	WD repeat-containing protein 7 OS=Mus musculus OX=10090 GN=Wdr7 PE=1 SV=3	Wdr7	7.19	8	8	8
E9Q394	A-kinase anchor protein 13 OS=Mus musculus OX=10090 GN=Akap13 PE=1 SV=1	Akap13	5.94	17	17	17
P11247	Myeloperoxidase OS=Mus musculus OX=10090 GN=Mpo PE=1 SV=2	Mpo	15.88	11	11	8
Q8BTI8	Serine/arginine repetitive matrix protein 2 OS=Mus musculus OX=10090 GN=Srrm2 PE=1 SV=3	Srrm2	18.09	42	42	42
Q6IRU5	Clathrin light chain B OS=Mus musculus OX=10090 GN=Cltb PE=1 SV=1	Cltb	7.86	2	2	2
Q91WQ3	Tyrosine--tRNA ligase, cytoplasmic OS=Mus musculus OX=10090 GN=Yars1 PE=1 SV=3	Yars1	23.48	11	11	11
Q3UHX9	Putative methyltransferase C9orf114 homolog OS=Mus musculus OX=10090 GN=Spout1 PE=1 SV=1	Spout1	10.91	4	4	4
Q9CWY9	RPA-interacting protein OS=Mus musculus OX=10090 GN=Rpain PE=1 SV=1	Rpain	5.94	1	1	1
O88685	26S proteasome regulatory subunit 6A OS=Mus musculus OX=10090 GN=Psmc3 PE=1 SV=2	Psmc3	4.75	2	2	2
P63166	Small ubiquitin-related modifier 1 OS=Mus musculus OX=10090 GN=Sumo1 PE=1 SV=1	Sumo1	11.88	1	1	1
Q9WU78	Programmed cell death 6-interacting protein OS=Mus musculus OX=10090 GN=Pdcd6ip PE=1 SV=3	Pdcd6ip	22.9	20	20	20
Q3TZZ7	Extended synaptotagmin-2 OS=Mus musculus OX=10090 GN=Esyt2 PE=1 SV=1	Esyt2	3.2	2	2	2
P70182	Phosphatidylinositol 4-phosphate 5-kinase type-1 alpha OS=Mus musculus OX=10090 GN=Pip5k1a PE=1 SV=2	Pip5k1a	22.89	11	11	11
Q5SRY7	F-box/WD repeat-containing protein 11 OS=Mus musculus OX=10090 GN=Fbxw11 PE=1 SV=1	Fbxw11	20.85	11	11	11
Q8R1A4	Dedicator of cytokinesis protein 7 OS=Mus musculus OX=10090 GN=Dock7 PE=1 SV=3	Dock7	10.94	22	21	21
Q9Z2F2	2'-5'-oligoadenylate synthase-like protein 2 OS=Mus musculus OX=10090 GN=Oasl2 PE=1 SV=2	Oasl2	10.63	6	6	6
O35711	Liprin-beta-2 OS=Mus musculus OX=10090 GN=Ppfibp2 PE=1 SV=3	Ppfibp2	14.17	12	12	12
Q8C522	Endonuclease domain-containing 1 protein OS=Mus musculus OX=10090 GN=Endod1 PE=1 SV=2	Endod1	10.18	4	4	4
P36916	Guanine nucleotide-binding protein-like 1 OS=Mus musculus OX=10090 GN=Gnl1 PE=1 SV=4	Gnl1	1.65	1	1	1
Q60722	Transcription factor 4 OS=Mus musculus OX=10090 GN=Tcf4 PE=1 SV=1	Tcf4	3.73	2	2	2
Q8VDV3	Guanine nucleotide exchange factor for Rab-3A OS=Mus musculus OX=10090 GN=Rab3il1 PE=1 SV=1	Rab3il1	10.18	4	4	4
P70398	Probable ubiquitin carboxyl-terminal hydrolase FAF-X OS=Mus musculus OX=10090 GN=Usp9x PE=1 SV=2	Usp9x	11.76	29	29	29
Q9QZB9	Dynactin subunit 5 OS=Mus musculus OX=10090 GN=Dctn5 PE=1 SV=1	Dctn5	11.54	2	2	2
Q9WV60	Glycogen synthase kinase-3 beta OS=Mus musculus OX=10090 GN=Gsk3b PE=1 SV=2	Gsk3b	9.52	4	4	4
Q8CFN5	Myocyte-specific enhancer factor 2C OS=Mus musculus OX=10090 GN=Mef2c PE=1 SV=2	Mef2c	9.7	4	4	4
Q3U3T8	WD repeat-containing protein 62 OS=Mus musculus OX=10090 GN=Wdr62 PE=1 SV=2	Wdr62	6.63	8	8	8
P17225	Polypyrimidine tract-binding protein 1 OS=Mus musculus OX=10090 GN=Ptbp1 PE=1 SV=3	Ptbp1	12.61	8	6	6
Q61233	Plastin-2 OS=Mus musculus OX=10090 GN=Lcp1 PE=1 SV=4	Lcp1	24.24	17	17	14
O88967	ATP-dependent zinc metalloprotease YME1L1 OS=Mus musculus OX=10090 GN=Yme1l1 PE=1 SV=1	Yme1l1	11.75	7	7	7
O08553	Dihydropyrimidinase-related protein 2 OS=Mus musculus OX=10090 GN=Dpysl2 PE=1 SV=2	Dpysl2	15.03	7	7	7
A6PWY4	WD repeat-containing protein 76 OS=Mus musculus OX=10090 GN=Wdr76 PE=1 SV=1	Wdr76	5.79	3	3	3
Q9JJU8	Adapter Sh3bgrl OS=Mus musculus OX=10090 GN=Sh3bgrl PE=1 SV=1	Sh3bgrl	28.95	3	3	3
P98078	Disabled homolog 2 OS=Mus musculus OX=10090 GN=Dab2 PE=1 SV=2	Dab2	10.18	7	7	7
Q99PJ2	E3 ubiquitin-protein ligase TRIM8 OS=Mus musculus OX=10090 GN=Trim8 PE=1 SV=3	Trim8	18.87	10	10	10
Q04863	Transcription factor RelB OS=Mus musculus OX=10090 GN=Relb PE=1 SV=2	Relb	4.48	2	2	2
P63037	DnaJ homolog subfamily A member 1 OS=Mus musculus OX=10090 GN=Dnaja1 PE=1 SV=1	Dnaja1	15.62	6	6	6
Q9DC28	Casein kinase I isoform delta OS=Mus musculus OX=10090 GN=Csnk1d PE=1 SV=2	Csnk1d	20.96	9	9	9
Q60710	Deoxynucleoside triphosphate triphosphohydrolase SAMHD1 OS=Mus musculus OX=10090 GN=Samhd1 PE=1 SV=3	Samhd1	15.35	8	8	8
Q61753	D-3-phosphoglycerate dehydrogenase OS=Mus musculus OX=10090 GN=Phgdh PE=1 SV=3	Phgdh	11.63	5	5	5
P55096	ATP-binding cassette sub-family D member 3 OS=Mus musculus OX=10090 GN=Abcd3 PE=1 SV=2	Abcd3	5.61	4	4	4
Q8BY02	NF-kappa-B-repressing factor OS=Mus musculus OX=10090 GN=Nkrf PE=2 SV=3	Nkrf	4.2	3	3	3
Q78PY7	Staphylococcal nuclease domain-containing protein 1 OS=Mus musculus OX=10090 GN=Snd1 PE=1 SV=1	Snd1	34.07	32	32	32
Q9WUB0	RanBP-type and C3HC4-type zinc finger-containing protein 1 OS=Mus musculus OX=10090 GN=Rbck1 PE=1 SV=2	Rbck1	27.36	16	16	16
Q9D880	Mitochondrial import inner membrane translocase subunit TIM50 OS=Mus musculus OX=10090 GN=Timm50 PE=1 SV=1	Timm50	5.38	2	2	2
P19253	60S ribosomal protein L13a OS=Mus musculus OX=10090 GN=Rpl13a PE=1 SV=4	Rpl13a	37.93	9	9	9
A2AI08	Taperin OS=Mus musculus OX=10090 GN=Tprn PE=1 SV=1	Tprn	3.34	2	2	2
P84091	AP-2 complex subunit mu OS=Mus musculus OX=10090 GN=Ap2m1 PE=1 SV=1	Ap2m1	26.21	13	13	13
Q7TT50	Serine/threonine-protein kinase MRCK beta OS=Mus musculus OX=10090 GN=Cdc42bpb PE=1 SV=2	Cdc42bpb	23.12	37	37	37
Q99P91	Transmembrane glycoprotein NMB OS=Mus musculus OX=10090 GN=Gpnmb PE=1 SV=2	Gpnmb	5.75	3	3	3
P27601	Guanine nucleotide-binding protein subunit alpha-13 OS=Mus musculus OX=10090 GN=Gna13 PE=1 SV=1	Gna13	11.14	4	3	3
P62858	40S ribosomal protein S28 OS=Mus musculus OX=10090 GN=Rps28 PE=1 SV=1	Rps28	13.04	1	1	1
Q60598	Src substrate cortactin OS=Mus musculus OX=10090 GN=Cttn PE=1 SV=2	Cttn	19.6	11	11	11
Q8BH57	WD repeat-containing protein 48 OS=Mus musculus OX=10090 GN=Wdr48 PE=1 SV=1	Wdr48	12.13	7	7	7
Q6ZPE2	Myotubularin-related protein 5 OS=Mus musculus OX=10090 GN=Sbf1 PE=1 SV=2	Sbf1	9.91	18	18	18
P84099	60S ribosomal protein L19 OS=Mus musculus OX=10090 GN=Rpl19 PE=1 SV=1	Rpl19	27.04	7	7	7
Q61543	Golgi apparatus protein 1 OS=Mus musculus OX=10090 GN=Glg1 PE=1 SV=1	Glg1	8.85	10	10	10
Q8BMK4	Cytoskeleton-associated protein 4 OS=Mus musculus OX=10090 GN=Ckap4 PE=1 SV=2	Ckap4	38.96	20	20	20
P97363	Serine palmitoyltransferase 2 OS=Mus musculus OX=10090 GN=Sptlc2 PE=1 SV=2	Sptlc2	14.82	8	8	8
Q9CXW4	60S ribosomal protein L11 OS=Mus musculus OX=10090 GN=Rpl11 PE=1 SV=4	Rpl11	44.38	11	11	11
O35680	28S ribosomal protein S12, mitochondrial OS=Mus musculus OX=10090 GN=Mrps12 PE=1 SV=1	Mrps12	11.51	2	2	2
Q9JLQ0	CD2-associated protein OS=Mus musculus OX=10090 GN=Cd2ap PE=1 SV=3	Cd2ap	3.3	2	2	2
P27546	Microtubule-associated protein 4 OS=Mus musculus OX=10090 GN=Map4 PE=1 SV=3	Map4	22.49	21	21	21
O35350	Calpain-1 catalytic subunit OS=Mus musculus OX=10090 GN=Capn1 PE=1 SV=1	Capn1	27.63	21	21	21
P34960	Macrophage metalloelastase OS=Mus musculus OX=10090 GN=Mmp12 PE=1 SV=3	Mmp12	12.05	8	8	8
Q8BT60	Copine-3 OS=Mus musculus OX=10090 GN=Cpne3 PE=1 SV=2	Cpne3	23.45	13	13	12
Q922Q4	Pyrroline-5-carboxylate reductase 2 OS=Mus musculus OX=10090 GN=Pycr2 PE=1 SV=1	Pycr2	27.19	7	7	7
Q922M3	BTB/POZ domain-containing adapter for CUL3-mediated RhoA degradation protein 3 OS=Mus musculus OX=10090 GN=Kctd10 PE=1 SV=1	Kctd10	11.75	3	3	3
Q7TPM9	Myotubularin-related protein 10 OS=Mus musculus OX=10090 GN=Mtmr10 PE=1 SV=2	Mtmr10	10.51	8	8	8
Q8C8U0	Liprin-beta-1 OS=Mus musculus OX=10090 GN=Ppfibp1 PE=1 SV=3	Ppfibp1	6.4	5	5	5
Q8BPM2	Mitogen-activated protein kinase kinase kinase kinase 5 OS=Mus musculus OX=10090 GN=Map4k5 PE=1 SV=2	Map4k5	1.53	1	1	1
Q9ESZ8	General transcription factor II-I OS=Mus musculus OX=10090 GN=Gtf2i PE=1 SV=3	Gtf2i	6.61	6	6	6
Q923B1	Lariat debranching enzyme OS=Mus musculus OX=10090 GN=Dbr1 PE=1 SV=2	Dbr1	1.82	1	1	1
Q8VEE4	Replication protein A 70 kDa DNA-binding subunit OS=Mus musculus OX=10090 GN=Rpa1 PE=1 SV=1	Rpa1	8.51	4	4	4
Q7TT37	Elongator complex protein 1 OS=Mus musculus OX=10090 GN=Elp1 PE=1 SV=2	Elp1	11.1	14	14	14
Q6NXH3	Vasculin OS=Mus musculus OX=10090 GN=Gpbp1 PE=1 SV=1	Gpbp1	2.33	1	1	1
Q8BWT5	Disco-interacting protein 2 homolog A OS=Mus musculus OX=10090 GN=Dip2a PE=1 SV=3	Dip2a	3.87	5	4	4
Q9Z1P6	NADH dehydrogenase [ubiquinone] 1 alpha subcomplex subunit 7 OS=Mus musculus OX=10090 GN=Ndufa7 PE=1 SV=3	Ndufa7	25.66	3	3	3
Q8BX17	Gem-associated protein 5 OS=Mus musculus OX=10090 GN=Gemin5 PE=1 SV=2	Gemin5	6.19	9	9	9
Q9D0T1	NHP2-like protein 1 OS=Mus musculus OX=10090 GN=Snu13 PE=1 SV=4	Snu13	35.16	4	4	4
Q69ZN7	Myoferlin OS=Mus musculus OX=10090 GN=Myof PE=1 SV=2	Myof	4.69	9	9	9
Q3V2Q8	NEDD4-binding protein 2-like 1 OS=Mus musculus OX=10090 GN=N4bp2l1 PE=2 SV=1	N4bp2l1	6.72	2	2	2
Q62426	Cystatin-B OS=Mus musculus OX=10090 GN=Cstb PE=1 SV=1	Cstb	29.59	3	3	3
Q3TEA8	Heterochromatin protein 1-binding protein 3 OS=Mus musculus OX=10090 GN=Hp1bp3 PE=1 SV=1	Hp1bp3	10.65	7	7	7
P13864	DNA (cytosine-5)-methyltransferase 1 OS=Mus musculus OX=10090 GN=Dnmt1 PE=1 SV=5	Dnmt1	16.85	27	27	27
P60710	Actin, cytoplasmic 1 OS=Mus musculus OX=10090 GN=Actb PE=1 SV=1	Actb	36.8	18	18	14
P11499	Heat shock protein HSP 90-beta OS=Mus musculus OX=10090 GN=Hsp90ab1 PE=1 SV=3	Hsp90ab1	22.79	15	15	14
Q99KP6	Pre-mRNA-processing factor 19 OS=Mus musculus OX=10090 GN=Prpf19 PE=1 SV=1	Prpf19	24.21	9	9	9
Q62448	Eukaryotic translation initiation factor 4 gamma 2 OS=Mus musculus OX=10090 GN=Eif4g2 PE=1 SV=2	Eif4g2	15.67	14	14	14
Q9ER73	Elongator complex protein 4 OS=Mus musculus OX=10090 GN=Elp4 PE=1 SV=2	Elp4	11.37	4	4	4
Q8BGH2	Sorting and assembly machinery component 50 homolog OS=Mus musculus OX=10090 GN=Samm50 PE=1 SV=1	Samm50	15.99	7	7	7
Q8BHJ9	Pre-mRNA-splicing factor SLU7 OS=Mus musculus OX=10090 GN=Slu7 PE=1 SV=1	Slu7	29.91	17	17	17
Q80XI3	Eukaryotic translation initiation factor 4 gamma 3 OS=Mus musculus OX=10090 GN=Eif4g3 PE=1 SV=2	Eif4g3	10.77	16	13	13
P18654	Ribosomal protein S6 kinase alpha-3 OS=Mus musculus OX=10090 GN=Rps6ka3 PE=1 SV=2	Rps6ka3	17.03	11	11	11
Q3TWW8	Serine/arginine-rich splicing factor 6 OS=Mus musculus OX=10090 GN=Srsf6 PE=1 SV=1	Srsf6	36.58	14	14	14
Q80SU7	Interferon-induced very large GTPase 1 OS=Mus musculus OX=10090 GN=Gvin1 PE=1 SV=1	Gvin1	9.56	22	22	22
Q63810	Calcineurin subunit B type 1 OS=Mus musculus OX=10090 GN=Ppp3r1 PE=1 SV=3	Ppp3r1	12.94	2	2	2
Q9Z1Q5	Chloride intracellular channel protein 1 OS=Mus musculus OX=10090 GN=Clic1 PE=1 SV=3	Clic1	14.11	4	4	4
Q9Z1T1	AP-3 complex subunit beta-1 OS=Mus musculus OX=10090 GN=Ap3b1 PE=1 SV=2	Ap3b1	17.92	21	21	21
P52332	Tyrosine-protein kinase JAK1 OS=Mus musculus OX=10090 GN=Jak1 PE=1 SV=1	Jak1	25.59	28	28	27
E9Q5G3	Kinesin-like protein KIF23 OS=Mus musculus OX=10090 GN=Kif23 PE=1 SV=1	Kif23	3.46	3	3	3
Q8CGB3	Uveal autoantigen with coiled-coil domains and ankyrin repeats OS=Mus musculus OX=10090 GN=Uaca PE=1 SV=2	Uaca	21.47	29	29	29
Q9JKF7	39S ribosomal protein L39, mitochondrial OS=Mus musculus OX=10090 GN=Mrpl39 PE=1 SV=4	Mrpl39	11.9	4	4	4
Q9JHU4	Cytoplasmic dynein 1 heavy chain 1 OS=Mus musculus OX=10090 GN=Dync1h1 PE=1 SV=2	Dync1h1	5.47	24	24	24
Q5SSI6	U3 small nucleolar RNA-associated protein 18 homolog OS=Mus musculus OX=10090 GN=Utp18 PE=1 SV=1	Utp18	5.62	2	2	2
Q9D198	Pre-mRNA-splicing factor SYF2 OS=Mus musculus OX=10090 GN=Syf2 PE=2 SV=1	Syf2	13.22	3	3	3
P0DOV2	Interferon-activable protein 204 OS=Mus musculus OX=10090 GN=Ifi204 PE=1 SV=1	Ifi204	26.98	14	14	12
Q6P549	Phosphatidylinositol 3,4,5-trisphosphate 5-phosphatase 2 OS=Mus musculus OX=10090 GN=Inppl1 PE=1 SV=1	Inppl1	9.47	11	10	9
Q05D44	Eukaryotic translation initiation factor 5B OS=Mus musculus OX=10090 GN=Eif5b PE=1 SV=2	Eif5b	22.94	32	32	31
P70441	Na(+)/H(+) exchange regulatory cofactor NHE-RF1 OS=Mus musculus OX=10090 GN=Slc9a3r1 PE=1 SV=3	Slc9a3r1	3.1	1	1	1
P97855	Ras GTPase-activating protein-binding protein 1 OS=Mus musculus OX=10090 GN=G3bp1 PE=1 SV=1	G3bp1	28.82	13	11	11
A0A0B4J1G0	Low affinity immunoglobulin gamma Fc region receptor III-A OS=Mus musculus OX=10090 GN=Fcgr4 PE=1 SV=1	Fcgr4	26.51	7	7	7
Q8BX10	Serine/threonine-protein phosphatase PGAM5, mitochondrial OS=Mus musculus OX=10090 GN=Pgam5 PE=1 SV=1	Pgam5	34.72	10	10	10
P17427	AP-2 complex subunit alpha-2 OS=Mus musculus OX=10090 GN=Ap2a2 PE=1 SV=2	Ap2a2	24.41	23	19	19
P62242	40S ribosomal protein S8 OS=Mus musculus OX=10090 GN=Rps8 PE=1 SV=2	Rps8	43.75	10	10	10
Q91YI0	Argininosuccinate lyase OS=Mus musculus OX=10090 GN=Asl PE=1 SV=1	Asl	4.31	2	2	2
P61255	60S ribosomal protein L26 OS=Mus musculus OX=10090 GN=Rpl26 PE=1 SV=1	Rpl26	46.9	12	12	12
A2AJ88	Patatin-like phospholipase domain-containing protein 7 OS=Mus musculus OX=10090 GN=Pnpla7 PE=1 SV=1	Pnpla7	7.77	10	10	10
Q80ZJ8	EF-hand calcium-binding domain-containing protein 4A OS=Mus musculus OX=10090 GN=Cracr2b PE=2 SV=2	Cracr2b	3.05	1	1	1
Q91VN6	Probable ATP-dependent RNA helicase DDX41 OS=Mus musculus OX=10090 GN=Ddx41 PE=1 SV=2	Ddx41	20.1	11	11	11
Q9ERU9	E3 SUMO-protein ligase RanBP2 OS=Mus musculus OX=10090 GN=Ranbp2 PE=1 SV=2	Ranbp2	9.17	24	24	24
P62962	Profilin-1 OS=Mus musculus OX=10090 GN=Pfn1 PE=1 SV=2	Pfn1	35	5	5	5
Q9Z280	Phospholipase D1 OS=Mus musculus OX=10090 GN=Pld1 PE=1 SV=1	Pld1	7.36	7	7	7
Q8C0T5	Signal-induced proliferation-associated 1-like protein 1 OS=Mus musculus OX=10090 GN=Sipa1l1 PE=1 SV=2	Sipa1l1	11.39	19	19	19
Q99J62	Replication factor C subunit 4 OS=Mus musculus OX=10090 GN=Rfc4 PE=1 SV=1	Rfc4	20.33	7	7	7
Q64337	Sequestosome-1 OS=Mus musculus OX=10090 GN=Sqstm1 PE=1 SV=1	Sqstm1	9.5	3	3	3
Q61464	Zinc finger protein 638 OS=Mus musculus OX=10090 GN=Znf638 PE=1 SV=2	Znf638	9.29	16	16	16
P29391	Ferritin light chain 1 OS=Mus musculus OX=10090 GN=Ftl1 PE=1 SV=2	Ftl1	31.15	6	6	6
P47856	Glutamine--fructose-6-phosphate aminotransferase [isomerizing] 1 OS=Mus musculus OX=10090 GN=Gfpt1 PE=1 SV=3	Gfpt1	9.33	6	6	6
P31750	RAC-alpha serine/threonine-protein kinase OS=Mus musculus OX=10090 GN=Akt1 PE=1 SV=2	Akt1	2.08	1	1	1
Q9CW03	Structural maintenance of chromosomes protein 3 OS=Mus musculus OX=10090 GN=Smc3 PE=1 SV=2	Smc3	1.4	2	2	2
Q8BG05	Heterogeneous nuclear ribonucleoprotein A3 OS=Mus musculus OX=10090 GN=Hnrnpa3 PE=1 SV=1	Hnrnpa3	30.08	13	13	13
Q6P5D8	Structural maintenance of chromosomes flexible hinge domain-containing protein 1 OS=Mus musculus OX=10090 GN=Smchd1 PE=1 SV=2	Smchd1	8.02	15	15	15
Q60931	Voltage-dependent anion-selective channel protein 3 OS=Mus musculus OX=10090 GN=Vdac3 PE=1 SV=1	Vdac3	3.89	1	1	1
P10630	Eukaryotic initiation factor 4A-II OS=Mus musculus OX=10090 GN=Eif4a2 PE=1 SV=2	Eif4a2	27.03	11	4	4
Q3UJB9	Enhancer of mRNA-decapping protein 4 OS=Mus musculus OX=10090 GN=Edc4 PE=1 SV=2	Edc4	9.17	11	11	11
O88746	Target of Myb1 membrane trafficking protein OS=Mus musculus OX=10090 GN=Tom1 PE=1 SV=1	Tom1	6.91	3	3	3
P49717	DNA replication licensing factor MCM4 OS=Mus musculus OX=10090 GN=Mcm4 PE=1 SV=1	Mcm4	2.32	2	2	2
P14115	60S ribosomal protein L27a OS=Mus musculus OX=10090 GN=Rpl27a PE=1 SV=5	Rpl27a	29.73	5	5	5
P62488	DNA-directed RNA polymerase II subunit RPB7 OS=Mus musculus OX=10090 GN=Polr2g PE=1 SV=1	Polr2g	14.53	2	2	2
P21300	Aldo-keto reductase family 1 member B7 OS=Mus musculus OX=10090 GN=Akr1b7 PE=1 SV=4	Akr1b7	2.53	1	1	0
Q8JZU2	Tricarboxylate transport protein, mitochondrial OS=Mus musculus OX=10090 GN=Slc25a1 PE=1 SV=1	Slc25a1	17.68	6	6	6
P11031	Activated RNA polymerase II transcriptional coactivator p15 OS=Mus musculus OX=10090 GN=Sub1 PE=1 SV=3	Sub1	22.83	3	3	3
Q8BUE4	Ferroptosis suppressor protein 1 OS=Mus musculus OX=10090 GN=Aifm2 PE=1 SV=1	Aifm2	7.24	3	3	3
P97479	Unconventional myosin-VIIa OS=Mus musculus OX=10090 GN=Myo7a PE=1 SV=2	Myo7a	1.44	3	3	3
Q80TE4	Signal-induced proliferation-associated 1-like protein 2 OS=Mus musculus OX=10090 GN=Sipa1l2 PE=1 SV=3	Sipa1l2	5.69	9	8	8
P62855	40S ribosomal protein S26 OS=Mus musculus OX=10090 GN=Rps26 PE=1 SV=3	Rps26	24.35	3	3	3
P83940	Elongin-C OS=Mus musculus OX=10090 GN=Eloc PE=1 SV=1	Eloc	40.18	4	4	4
Q921X6	DNA-directed RNA polymerase III subunit RPC6 OS=Mus musculus OX=10090 GN=Polr3f PE=1 SV=1	Polr3f	3.8	1	1	1
Q6P7W2	SH3KBP1-binding protein 1 OS=Mus musculus OX=10090 GN=Shkbp1 PE=1 SV=1	Shkbp1	4.55	3	2	2
P83882	60S ribosomal protein L36a OS=Mus musculus OX=10090 GN=Rpl36a PE=1 SV=2	Rpl36a	40.57	7	7	7
Q9D0I9	Arginine--tRNA ligase, cytoplasmic OS=Mus musculus OX=10090 GN=Rars1 PE=1 SV=2	Rars1	30.3	23	23	23
Q9Z2B9	Ribosomal protein S6 kinase alpha-4 OS=Mus musculus OX=10090 GN=Rps6ka4 PE=1 SV=2	Rps6ka4	8.15	5	5	5
P70279	Surfeit locus protein 6 OS=Mus musculus OX=10090 GN=Surf6 PE=1 SV=1	Surf6	14.65	5	5	5
O35071	Kinesin-like protein KIF1C OS=Mus musculus OX=10090 GN=Kif1c PE=1 SV=2	Kif1c	13.36	14	14	14
Q9Z0M5	Lysosomal acid lipase/cholesteryl ester hydrolase OS=Mus musculus OX=10090 GN=Lipa PE=1 SV=2	Lipa	5.29	2	2	2
P14148	60S ribosomal protein L7 OS=Mus musculus OX=10090 GN=Rpl7 PE=1 SV=2	Rpl7	38.52	18	18	18
P47941	Crk-like protein OS=Mus musculus OX=10090 GN=Crkl PE=1 SV=2	Crkl	7.26	2	2	2
Q8R149	BUD13 homolog OS=Mus musculus OX=10090 GN=Bud13 PE=1 SV=1	Bud13	4.71	3	3	3
Q8R516	E3 ubiquitin-protein ligase MIB2 OS=Mus musculus OX=10090 GN=Mib2 PE=1 SV=2	Mib2	7.81	7	7	7
Q9D753	Exosome complex component RRP43 OS=Mus musculus OX=10090 GN=Exosc8 PE=1 SV=1	Exosc8	14.86	4	4	4
O54962	Barrier-to-autointegration factor OS=Mus musculus OX=10090 GN=Banf1 PE=1 SV=1	Banf1	15.73	2	2	2
P61226	Ras-related protein Rap-2b OS=Mus musculus OX=10090 GN=Rap2b PE=1 SV=1	Rap2b	11.48	2	2	2
Q9Z2H5	Band 4.1-like protein 1 OS=Mus musculus OX=10090 GN=Epb41l1 PE=1 SV=2	Epb41l1	5.35	4	4	4
P63325	40S ribosomal protein S10 OS=Mus musculus OX=10090 GN=Rps10 PE=1 SV=1	Rps10	39.39	9	9	9
Q91VN4	MICOS complex subunit Mic25 OS=Mus musculus OX=10090 GN=Chchd6 PE=1 SV=2	Chchd6	24.91	6	6	6
Q3TJZ6	Protein FAM98A OS=Mus musculus OX=10090 GN=Fam98a PE=1 SV=1	Fam98a	12.23	8	8	8
Q3TTA7	E3 ubiquitin-protein ligase CBL-B OS=Mus musculus OX=10090 GN=Cblb PE=1 SV=3	Cblb	17.82	16	16	16
Q5DU09	Zinc finger protein 652 OS=Mus musculus OX=10090 GN=Znf652 PE=1 SV=2	Znf652	2.96	2	2	2
Q8R0J7	Vacuolar protein sorting-associated protein 37B OS=Mus musculus OX=10090 GN=Vps37b PE=1 SV=1	Vps37b	11.93	3	3	3
P68181	cAMP-dependent protein kinase catalytic subunit beta OS=Mus musculus OX=10090 GN=Prkacb PE=1 SV=2	Prkacb	17.09	7	7	7
Q8K1X1	WD repeat-containing protein 11 OS=Mus musculus OX=10090 GN=Wdr11 PE=1 SV=1	Wdr11	13.57	16	16	16
P51150	Ras-related protein Rab-7a OS=Mus musculus OX=10090 GN=Rab7a PE=1 SV=2	Rab7a	14.98	3	3	3
Q91YQ5	Dolichyl-diphosphooligosaccharide--protein glycosyltransferase subunit 1 OS=Mus musculus OX=10090 GN=Rpn1 PE=1 SV=1	Rpn1	20.56	12	12	12
A6H5X4	PHD finger protein 11 OS=Mus musculus OX=10090 GN=Phf11 PE=2 SV=1	Phf11	2.37	1	1	1
Q8BP67	60S ribosomal protein L24 OS=Mus musculus OX=10090 GN=Rpl24 PE=1 SV=2	Rpl24	26.11	8	8	8
Q60592	Microtubule-associated serine/threonine-protein kinase 2 OS=Mus musculus OX=10090 GN=Mast2 PE=1 SV=1	Mast2	4.38	7	6	6
Q9Z1X4	Interleukin enhancer-binding factor 3 OS=Mus musculus OX=10090 GN=Ilf3 PE=1 SV=2	Ilf3	23.39	20	20	16
Q9CPR4	60S ribosomal protein L17 OS=Mus musculus OX=10090 GN=Rpl17 PE=1 SV=3	Rpl17	46.74	8	8	8
P52912	Cytotoxic granule associated RNA binding protein TIA1 OS=Mus musculus OX=10090 GN=Tia1 PE=1 SV=1	Tia1	8.55	4	1	1
O88532	Zinc finger RNA-binding protein OS=Mus musculus OX=10090 GN=Zfr PE=1 SV=2	Zfr	26.07	23	23	23
Q61029	Lamina-associated polypeptide 2, isoforms beta/delta/epsilon/gamma OS=Mus musculus OX=10090 GN=Tmpo PE=1 SV=4	Tmpo	27.65	12	6	6
Q8CFD4	Sorting nexin-8 OS=Mus musculus OX=10090 GN=Snx8 PE=1 SV=1	Snx8	18.95	9	9	9
Q5SV85	Synergin gamma OS=Mus musculus OX=10090 GN=Synrg PE=1 SV=1	Synrg	5.82	6	6	6
P62830	60S ribosomal protein L23 OS=Mus musculus OX=10090 GN=Rpl23 PE=1 SV=1	Rpl23	25	5	5	5
Q52KI8	Serine/arginine repetitive matrix protein 1 OS=Mus musculus OX=10090 GN=Srrm1 PE=1 SV=2	Srrm1	16.49	17	17	17
Q811M1	Rho GTPase-activating protein 15 OS=Mus musculus OX=10090 GN=Arhgap15 PE=1 SV=1	Arhgap15	8.73	4	4	4
Q9EQI8	39S ribosomal protein L46, mitochondrial OS=Mus musculus OX=10090 GN=Mrpl46 PE=1 SV=1	Mrpl46	19.08	5	5	5
Q923D4	Splicing factor 3B subunit 5 OS=Mus musculus OX=10090 GN=Sf3b5 PE=1 SV=1	Sf3b5	40.7	3	3	3
P09535	Insulin-like growth factor II OS=Mus musculus OX=10090 GN=Igf2 PE=1 SV=1	Igf2	5	1	1	1
Q69ZA1	Cyclin-dependent kinase 13 OS=Mus musculus OX=10090 GN=Cdk13 PE=1 SV=3	Cdk13	10.99	13	13	13
P17918	Proliferating cell nuclear antigen OS=Mus musculus OX=10090 GN=Pcna PE=1 SV=2	Pcna	18.01	4	4	4
Q8R1K1	Ubiquitin-associated domain-containing protein 2 OS=Mus musculus OX=10090 GN=Ubac2 PE=1 SV=1	Ubac2	9.86	3	3	3
Q9DB27	Malignant T-cell-amplified sequence 1 OS=Mus musculus OX=10090 GN=Mcts1 PE=1 SV=1	Mcts1	17.13	3	3	3
Q8C854	Myelin expression factor 2 OS=Mus musculus OX=10090 GN=Myef2 PE=1 SV=1	Myef2	17.26	10	10	10
Q9D0E1	Heterogeneous nuclear ribonucleoprotein M OS=Mus musculus OX=10090 GN=Hnrnpm PE=1 SV=3	Hnrnpm	38.55	29	29	28
Q9JLJ2	4-trimethylaminobutyraldehyde dehydrogenase OS=Mus musculus OX=10090 GN=Aldh9a1 PE=1 SV=1	Aldh9a1	10.93	5	5	5
Q8VDF2	E3 ubiquitin-protein ligase UHRF1 OS=Mus musculus OX=10090 GN=Uhrf1 PE=1 SV=2	Uhrf1	5.75	4	3	3
Q6ZQK5	Arf-GAP with coiled-coil, ANK repeat and PH domain-containing protein 2 OS=Mus musculus OX=10090 GN=Acap2 PE=1 SV=2	Acap2	10.13	8	8	8
O35309	N-myc-interactor OS=Mus musculus OX=10090 GN=Nmi PE=1 SV=1	Nmi	23.89	9	9	9
Q91WA6	Sharpin OS=Mus musculus OX=10090 GN=Sharpin PE=1 SV=1	Sharpin	7.63	3	3	3
Q68FD5	Clathrin heavy chain 1 OS=Mus musculus OX=10090 GN=Cltc PE=1 SV=3	Cltc	18.21	30	30	30
Q9QZE5	Coatomer subunit gamma-1 OS=Mus musculus OX=10090 GN=Copg1 PE=1 SV=1	Copg1	7.78	7	7	7
Q62186	Translocon-associated protein subunit delta OS=Mus musculus OX=10090 GN=Ssr4 PE=1 SV=1	Ssr4	13.37	2	2	2
Q924T7	E3 ubiquitin-protein ligase RNF31 OS=Mus musculus OX=10090 GN=Rnf31 PE=1 SV=2	Rnf31	15.2	15	15	15
P59672	Ankyrin repeat and SAM domain-containing protein 1A OS=Mus musculus OX=10090 GN=Anks1a PE=1 SV=3	Anks1a	6.17	6	6	6
Q9CXY6	Interleukin enhancer-binding factor 2 OS=Mus musculus OX=10090 GN=Ilf2 PE=1 SV=1	Ilf2	17.95	7	7	7
O35144	Telomeric repeat-binding factor 2 OS=Mus musculus OX=10090 GN=Terf2 PE=1 SV=3	Terf2	4.62	2	2	2
Q9D6L8	Peptidyl-prolyl cis-trans isomerase-like 3 OS=Mus musculus OX=10090 GN=Ppil3 PE=1 SV=1	Ppil3	31.06	6	6	6
P34152	Focal adhesion kinase 1 OS=Mus musculus OX=10090 GN=Ptk2 PE=1 SV=4	Ptk2	9.03	10	9	9
P63085	Mitogen-activated protein kinase 1 OS=Mus musculus OX=10090 GN=Mapk1 PE=1 SV=3	Mapk1	26.26	10	6	6
Q3UMB9	WASH complex subunit 4 OS=Mus musculus OX=10090 GN=Washc4 PE=1 SV=2	Washc4	5.8	7	7	7
F8VPZ5	DNA excision repair protein ERCC-6 OS=Mus musculus OX=10090 GN=Ercc6 PE=1 SV=1	Ercc6	4.66	6	6	6
P70295	Lipid droplet-regulating VLDL assembly factor AUP1 OS=Mus musculus OX=10090 GN=Aup1 PE=1 SV=1	Aup1	10.24	4	4	4
Q9WV55	Vesicle-associated membrane protein-associated protein A OS=Mus musculus OX=10090 GN=Vapa PE=1 SV=2	Vapa	33.33	7	7	7
P12023	Amyloid-beta precursor protein OS=Mus musculus OX=10090 GN=App PE=1 SV=3	App	3.9	3	2	2
O08579	Emerin OS=Mus musculus OX=10090 GN=Emd PE=1 SV=1	Emd	33.59	9	9	9
Q3UE31	Uncharacterized protein KIAA0930 homolog OS=Mus musculus OX=10090 PE=1 SV=2	--	28.22	11	11	11
P70698	CTP synthase 1 OS=Mus musculus OX=10090 GN=Ctps1 PE=1 SV=2	Ctps1	5.41	3	3	3
Q9CQS8	Protein transport protein Sec61 subunit beta OS=Mus musculus OX=10090 GN=Sec61b PE=1 SV=3	Sec61b	26.04	2	2	2
P62245	40S ribosomal protein S15a OS=Mus musculus OX=10090 GN=Rps15a PE=1 SV=2	Rps15a	50.77	7	7	7
Q3UHK8	Trinucleotide repeat-containing gene 6A protein OS=Mus musculus OX=10090 GN=Tnrc6a PE=1 SV=2	Tnrc6a	5.27	9	8	8
Q01320	DNA topoisomerase 2-alpha OS=Mus musculus OX=10090 GN=Top2a PE=1 SV=2	Top2a	9.42	14	14	14
Q8BYC6	Serine/threonine-protein kinase TAO3 OS=Mus musculus OX=10090 GN=Taok3 PE=1 SV=2	Taok3	11.92	11	9	9
Q9DB20	ATP synthase subunit O, mitochondrial OS=Mus musculus OX=10090 GN=Atp5po PE=1 SV=1	Atp5po	17.84	4	4	4
Q9D1M4	Eukaryotic translation elongation factor 1 epsilon-1 OS=Mus musculus OX=10090 GN=Eef1e1 PE=1 SV=1	Eef1e1	28.16	5	5	5
P0DP26	Calmodulin-1 OS=Mus musculus OX=10090 GN=Calm1 PE=1 SV=1	Calm1	26.17	4	4	0
P23298	Protein kinase C eta type OS=Mus musculus OX=10090 GN=Prkch PE=1 SV=2	Prkch	13.32	8	8	8
Q80VP1	Epsin-1 OS=Mus musculus OX=10090 GN=Epn1 PE=1 SV=3	Epn1	1.74	1	1	1
Q9QZD4	DNA repair endonuclease XPF OS=Mus musculus OX=10090 GN=Ercc4 PE=1 SV=3	Ercc4	0.98	1	1	1
Q9ESP1	Stromal cell-derived factor 2-like protein 1 OS=Mus musculus OX=10090 GN=Sdf2l1 PE=1 SV=2	Sdf2l1	18.55	4	4	4
Q9DCX2	ATP synthase subunit d, mitochondrial OS=Mus musculus OX=10090 GN=Atp5pd PE=1 SV=3	Atp5pd	18.63	3	3	3
Q99M87	DnaJ homolog subfamily A member 3, mitochondrial OS=Mus musculus OX=10090 GN=Dnaja3 PE=1 SV=1	Dnaja3	13.75	5	5	5
Q91X84	CREB-regulated transcription coactivator 3 OS=Mus musculus OX=10090 GN=Crtc3 PE=1 SV=2	Crtc3	9.05	5	4	4
Q8R0G9	Nuclear pore complex protein Nup133 OS=Mus musculus OX=10090 GN=Nup133 PE=1 SV=2	Nup133	1.04	1	1	1
Q6PDM2	Serine/arginine-rich splicing factor 1 OS=Mus musculus OX=10090 GN=Srsf1 PE=1 SV=3	Srsf1	37.9	11	11	11
O08582	GTP-binding protein 1 OS=Mus musculus OX=10090 GN=Gtpbp1 PE=1 SV=2	Gtpbp1	15.12	10	10	10
P52479	Ubiquitin carboxyl-terminal hydrolase 10 OS=Mus musculus OX=10090 GN=Usp10 PE=1 SV=3	Usp10	5.56	4	4	4
P46737	Lys-63-specific deubiquitinase BRCC36 OS=Mus musculus OX=10090 GN=Brcc3 PE=1 SV=1	Brcc3	19.93	5	5	5
Q9JIF0	Protein arginine N-methyltransferase 1 OS=Mus musculus OX=10090 GN=Prmt1 PE=1 SV=1	Prmt1	17.79	6	6	6
Q5DU57	Spermatogenesis-associated protein 13 OS=Mus musculus OX=10090 GN=Spata13 PE=1 SV=2	Spata13	4.88	3	3	3
Q8VBT6	Apolipoprotein B receptor OS=Mus musculus OX=10090 GN=Apobr PE=1 SV=1	Apobr	8.07	6	6	6
Q9DBF7	Pre-mRNA-splicing factor CWC25 homolog OS=Mus musculus OX=10090 GN=Cwc25 PE=2 SV=2	Cwc25	14.42	6	6	6
Q9D1I2	Caspase recruitment domain-containing protein 19 OS=Mus musculus OX=10090 GN=Card19 PE=1 SV=1	Card19	26.23	5	5	5
Q8C7E9	Cleavage stimulation factor subunit 2 tau variant OS=Mus musculus OX=10090 GN=Cstf2t PE=1 SV=2	Cstf2t	6.8	5	4	4
Q9D1A2	Cytosolic non-specific dipeptidase OS=Mus musculus OX=10090 GN=Cndp2 PE=1 SV=1	Cndp2	11.79	5	5	5
Q8CGC7	Bifunctional glutamate/proline--tRNA ligase OS=Mus musculus OX=10090 GN=Eprs1 PE=1 SV=4	Eprs1	24.27	37	37	36
Q9D1I6	39S ribosomal protein L14, mitochondrial OS=Mus musculus OX=10090 GN=Mrpl14 PE=1 SV=1	Mrpl14	23.45	4	4	4
Q9D1E8	1-acyl-sn-glycerol-3-phosphate acyltransferase epsilon OS=Mus musculus OX=10090 GN=Agpat5 PE=1 SV=2	Agpat5	11.23	4	4	4
Q99MU3	Double-stranded RNA-specific adenosine deaminase OS=Mus musculus OX=10090 GN=Adar PE=1 SV=2	Adar	8.83	10	10	10
Q8BH61	Coagulation factor XIII A chain OS=Mus musculus OX=10090 GN=F13a1 PE=1 SV=3	F13a1	1.23	1	1	1
Q8QZR8	Cyclin-Q OS=Mus musculus OX=10090 GN=Ccnq PE=2 SV=2	Ccnq	3.2	1	1	1
Q8BG17	Nucleolar protein 12 OS=Mus musculus OX=10090 GN=Nol12 PE=1 SV=1	Nol12	13.36	3	3	3
P97384	Annexin A11 OS=Mus musculus OX=10090 GN=Anxa11 PE=1 SV=2	Anxa11	6.96	3	3	3
Q9QZS3	Protein numb homolog OS=Mus musculus OX=10090 GN=Numb PE=1 SV=1	Numb	19.6	14	14	11
Q3U214	Microtubule-associated serine/threonine-protein kinase 3 OS=Mus musculus OX=10090 GN=Mast3 PE=1 SV=3	Mast3	9.61	11	11	11
Q9CQE3	28S ribosomal protein S17, mitochondrial OS=Mus musculus OX=10090 GN=Mrps17 PE=1 SV=1	Mrps17	7.5	1	1	1
O35892	Nuclear autoantigen Sp-100 OS=Mus musculus OX=10090 GN=Sp100 PE=1 SV=2	Sp100	14.73	8	8	7
P63154	Crooked neck-like protein 1 OS=Mus musculus OX=10090 GN=Crnkl1 PE=1 SV=1	Crnkl1	1.3	1	1	1
O88447	Kinesin light chain 1 OS=Mus musculus OX=10090 GN=Klc1 PE=1 SV=3	Klc1	38.63	22	22	22
Q99MI1	ELKS/Rab6-interacting/CAST family member 1 OS=Mus musculus OX=10090 GN=Erc1 PE=1 SV=1	Erc1	8.39	9	9	9
Q99KK2	N-acylneuraminate cytidylyltransferase OS=Mus musculus OX=10090 GN=Cmas PE=1 SV=2	Cmas	22.69	9	9	9
Q91VR5	ATP-dependent RNA helicase DDX1 OS=Mus musculus OX=10090 GN=Ddx1 PE=1 SV=1	Ddx1	30.41	22	22	22
P28063	Proteasome subunit beta type-8 OS=Mus musculus OX=10090 GN=Psmb8 PE=1 SV=2	Psmb8	9.06	2	2	2
Q3UQ44	Ras GTPase-activating-like protein IQGAP2 OS=Mus musculus OX=10090 GN=Iqgap2 PE=1 SV=2	Iqgap2	16.25	25	22	22
Q61211	Eukaryotic translation initiation factor 2D OS=Mus musculus OX=10090 GN=Eif2d PE=1 SV=3	Eif2d	2.46	1	1	1
Q9QWY8	Arf-GAP with SH3 domain, ANK repeat and PH domain-containing protein 1 OS=Mus musculus OX=10090 GN=Asap1 PE=1 SV=2	Asap1	4.36	4	4	4
Q99JP0	Mitogen-activated protein kinase kinase kinase kinase 3 OS=Mus musculus OX=10090 GN=Map4k3 PE=1 SV=4	Map4k3	12.53	10	10	10
Q8CI51	PDZ and LIM domain protein 5 OS=Mus musculus OX=10090 GN=Pdlim5 PE=1 SV=4	Pdlim5	18.61	10	10	10
Q8CCP0	Ribosome quality control complex subunit NEMF OS=Mus musculus OX=10090 GN=Nemf PE=1 SV=2	Nemf	17.95	19	19	19
P12970	60S ribosomal protein L7a OS=Mus musculus OX=10090 GN=Rpl7a PE=1 SV=2	Rpl7a	38.72	17	17	17
Q6P1F6	Serine/threonine-protein phosphatase 2A 55 kDa regulatory subunit B alpha isoform OS=Mus musculus OX=10090 GN=Ppp2r2a PE=1 SV=1	Ppp2r2a	17.45	7	7	7
Q8K124	Pleckstrin homology domain-containing family O member 2 OS=Mus musculus OX=10090 GN=Plekho2 PE=1 SV=1	Plekho2	13.13	6	6	6
P16330	2',3'-cyclic-nucleotide 3'-phosphodiesterase OS=Mus musculus OX=10090 GN=Cnp PE=1 SV=3	Cnp	23.81	9	9	9
Q80UP3	Diacylglycerol kinase zeta OS=Mus musculus OX=10090 GN=Dgkz PE=1 SV=2	Dgkz	17.65	15	15	15
P62849	40S ribosomal protein S24 OS=Mus musculus OX=10090 GN=Rps24 PE=1 SV=1	Rps24	9.02	2	2	2
Q64511	DNA topoisomerase 2-beta OS=Mus musculus OX=10090 GN=Top2b PE=1 SV=2	Top2b	7.82	12	8	8
P97351	40S ribosomal protein S3a OS=Mus musculus OX=10090 GN=Rps3a PE=1 SV=3	Rps3a	56.06	21	21	21
P46460	Vesicle-fusing ATPase OS=Mus musculus OX=10090 GN=Nsf PE=1 SV=2	Nsf	13.58	9	9	9
Q3UDP0	WD repeat-containing protein 41 OS=Mus musculus OX=10090 GN=Wdr41 PE=1 SV=1	Wdr41	5	2	2	2
Q8BJS4	SUN domain-containing protein 2 OS=Mus musculus OX=10090 GN=Sun2 PE=1 SV=3	Sun2	26.68	16	16	16
Q3TSG4	RNA demethylase ALKBH5 OS=Mus musculus OX=10090 GN=Alkbh5 PE=1 SV=2	Alkbh5	12.15	5	5	5
Q91YI4	Beta-arrestin-2 OS=Mus musculus OX=10090 GN=Arrb2 PE=1 SV=1	Arrb2	15.85	7	7	7
Q99L45	Eukaryotic translation initiation factor 2 subunit 2 OS=Mus musculus OX=10090 GN=Eif2s2 PE=1 SV=1	Eif2s2	39.58	13	13	13
O54734	Dolichyl-diphosphooligosaccharide--protein glycosyltransferase 48 kDa subunit OS=Mus musculus OX=10090 GN=Ddost PE=1 SV=2	Ddost	9.52	4	4	4
P62702	40S ribosomal protein S4, X isoform OS=Mus musculus OX=10090 GN=Rps4x PE=1 SV=2	Rps4x	39.16	14	14	14
Q99L28	Probable ribosome biogenesis protein RLP24 OS=Mus musculus OX=10090 GN=Rsl24d1 PE=2 SV=1	Rsl24d1	7.36	1	1	1
P60122	RuvB-like 1 OS=Mus musculus OX=10090 GN=Ruvbl1 PE=1 SV=1	Ruvbl1	10.75	5	5	5
Q9JL26	Formin-like protein 1 OS=Mus musculus OX=10090 GN=Fmnl1 PE=1 SV=1	Fmnl1	5.67	7	7	7
P63328	Protein phosphatase 3 catalytic subunit alpha OS=Mus musculus OX=10090 GN=Ppp3ca PE=1 SV=1	Ppp3ca	6.91	3	3	2
Q9QZK7	Docking protein 3 OS=Mus musculus OX=10090 GN=Dok3 PE=1 SV=1	Dok3	4.28	2	2	2
Q8CIN4	Serine/threonine-protein kinase PAK 2 OS=Mus musculus OX=10090 GN=Pak2 PE=1 SV=1	Pak2	3.82	2	2	2
Q80VP0	Tectonin beta-propeller repeat-containing protein 1 OS=Mus musculus OX=10090 GN=Tecpr1 PE=1 SV=1	Tecpr1	4.72	5	5	5
Q8R3L2	Transcription factor 25 OS=Mus musculus OX=10090 GN=Tcf25 PE=1 SV=2	Tcf25	8.73	6	6	6
Q61074	Protein phosphatase 1G OS=Mus musculus OX=10090 GN=Ppm1g PE=1 SV=3	Ppm1g	9.04	5	5	5
Q5SSK3	Transcription elongation factor, mitochondrial OS=Mus musculus OX=10090 GN=Tefm PE=1 SV=1	Tefm	6.87	3	3	3
Q6WKZ8	E3 ubiquitin-protein ligase UBR2 OS=Mus musculus OX=10090 GN=Ubr2 PE=1 SV=2	Ubr2	4.44	7	7	7
Q63844	Mitogen-activated protein kinase 3 OS=Mus musculus OX=10090 GN=Mapk3 PE=1 SV=5	Mapk3	23.68	9	9	8
P01899	H-2 class I histocompatibility antigen, D-B alpha chain OS=Mus musculus OX=10090 GN=H2-D1 PE=1 SV=2	H2-D1	17.68	6	6	6
Q8BH95	Enoyl-CoA hydratase, mitochondrial OS=Mus musculus OX=10090 GN=Echs1 PE=1 SV=1	Echs1	14.83	5	5	5
Q8BG07	5'-3' exonuclease PLD4 OS=Mus musculus OX=10090 GN=Pld4 PE=1 SV=1	Pld4	12.52	5	5	5
Q9JJL8	Serine--tRNA ligase, mitochondrial OS=Mus musculus OX=10090 GN=Sars2 PE=1 SV=2	Sars2	5.6	3	3	3
Q8R5G7	Arf-GAP with Rho-GAP domain, ANK repeat and PH domain-containing protein 3 OS=Mus musculus OX=10090 GN=Arap3 PE=1 SV=3	Arap3	4.36	6	6	6
Q99PU8	ATP-dependent RNA helicase DHX30 OS=Mus musculus OX=10090 GN=Dhx30 PE=1 SV=1	Dhx30	30.16	37	37	37
Q922R8	Protein disulfide-isomerase A6 OS=Mus musculus OX=10090 GN=Pdia6 PE=1 SV=3	Pdia6	6.36	2	2	2
Q8K2Y9	Cerebral cavernous malformations protein 2 homolog OS=Mus musculus OX=10090 GN=Ccm2 PE=1 SV=1	Ccm2	1.99	1	1	1
O35643	AP-1 complex subunit beta-1 OS=Mus musculus OX=10090 GN=Ap1b1 PE=1 SV=2	Ap1b1	20.68	19	6	6
Q64374	Regucalcin OS=Mus musculus OX=10090 GN=Rgn PE=1 SV=1	Rgn	3.68	1	1	1
Q8BZH4	Pogo transposable element with ZNF domain OS=Mus musculus OX=10090 GN=Pogz PE=1 SV=2	Pogz	1.28	2	2	2
Q9EQS3	c-Myc-binding protein OS=Mus musculus OX=10090 GN=Mycbp PE=1 SV=5	Mycbp	20.39	2	2	2
P62983	Ubiquitin-40S ribosomal protein S27a OS=Mus musculus OX=10090 GN=Rps27a PE=1 SV=2	Rps27a	23.08	4	1	1
Q8BW22	Calcium-responsive transactivator OS=Mus musculus OX=10090 GN=Ss18l1 PE=1 SV=1	Ss18l1	9.2	3	3	3
Q9JM90	Signal-transducing adaptor protein 1 OS=Mus musculus OX=10090 GN=Stap1 PE=1 SV=1	Stap1	4.71	2	2	2
P40336	Vacuolar protein sorting-associated protein 26A OS=Mus musculus OX=10090 GN=Vps26a PE=1 SV=1	Vps26a	10.09	3	3	3
Q6PB66	Leucine-rich PPR motif-containing protein, mitochondrial OS=Mus musculus OX=10090 GN=Lrpprc PE=1 SV=2	Lrpprc	4.31	5	5	5
Q9JKC8	AP-3 complex subunit mu-1 OS=Mus musculus OX=10090 GN=Ap3m1 PE=1 SV=1	Ap3m1	14.59	6	6	6
Q8R2L5	28S ribosomal protein S18c, mitochondrial OS=Mus musculus OX=10090 GN=Mrps18c PE=1 SV=1	Mrps18c	5.59	1	1	1
O70496	H(+)/Cl(-) exchange transporter 7 OS=Mus musculus OX=10090 GN=Clcn7 PE=1 SV=1	Clcn7	4.11	4	4	4
O54907	Tumor necrosis factor ligand superfamily member 12 OS=Mus musculus OX=10090 GN=Tnfsf12 PE=2 SV=2	Tnfsf12	3.21	1	1	1
Q8VIJ6	Splicing factor, proline- and glutamine-rich OS=Mus musculus OX=10090 GN=Sfpq PE=1 SV=1	Sfpq	28.04	20	19	19
Q8VE22	28S ribosomal protein S23, mitochondrial OS=Mus musculus OX=10090 GN=Mrps23 PE=1 SV=1	Mrps23	24.86	4	4	4
A2A8Z1	Oxysterol-binding protein-related protein 9 OS=Mus musculus OX=10090 GN=Osbpl9 PE=1 SV=1	Osbpl9	0.95	1	1	1
Q60902	Epidermal growth factor receptor substrate 15-like 1 OS=Mus musculus OX=10090 GN=Eps15l1 PE=1 SV=3	Eps15l1	14.55	11	11	11
Q8BZN6	Dedicator of cytokinesis protein 10 OS=Mus musculus OX=10090 GN=Dock10 PE=1 SV=4	Dock10	5.58	10	9	9
P80315	T-complex protein 1 subunit delta OS=Mus musculus OX=10090 GN=Cct4 PE=1 SV=3	Cct4	19.29	9	9	9
Q8BI84	Transport and Golgi organization protein 1 homolog OS=Mus musculus OX=10090 GN=Mia3 PE=1 SV=2	Mia3	1.87	3	3	3
P62751	60S ribosomal protein L23a OS=Mus musculus OX=10090 GN=Rpl23a PE=1 SV=1	Rpl23a	41.67	9	9	9
P04117	Fatty acid-binding protein, adipocyte OS=Mus musculus OX=10090 GN=Fabp4 PE=1 SV=3	Fabp4	15.91	2	2	2
P26040	Ezrin OS=Mus musculus OX=10090 GN=Ezr PE=1 SV=3	Ezr	14.85	9	6	6
P43277	Histone H1.3 OS=Mus musculus OX=10090 GN=H1-3 PE=1 SV=2	H1-3	22.62	7	3	3
P06800	Receptor-type tyrosine-protein phosphatase C OS=Mus musculus OX=10090 GN=Ptprc PE=1 SV=4	Ptprc	4.33	5	5	5
Q5DU25	IQ motif and SEC7 domain-containing protein 2 OS=Mus musculus OX=10090 GN=Iqsec2 PE=1 SV=3	Iqsec2	5.48	7	5	5
Q8C4J7	Transducin beta-like protein 3 OS=Mus musculus OX=10090 GN=Tbl3 PE=2 SV=1	Tbl3	5.62	3	3	3
Q8C2E7	WASH complex subunit 5 OS=Mus musculus OX=10090 GN=Washc5 PE=1 SV=2	Washc5	3.97	4	4	4
Q8C2K5	RAS protein activator like-3 OS=Mus musculus OX=10090 GN=Rasal3 PE=1 SV=1	Rasal3	7.01	6	6	6
P23492	Purine nucleoside phosphorylase OS=Mus musculus OX=10090 GN=Pnp PE=1 SV=2	Pnp	6.92	2	2	2
Q91WF7	Polyphosphoinositide phosphatase OS=Mus musculus OX=10090 GN=Fig4 PE=1 SV=1	Fig4	19.4	17	17	17
O54833	Casein kinase II subunit alpha' OS=Mus musculus OX=10090 GN=Csnk2a2 PE=1 SV=1	Csnk2a2	22.29	7	7	7
Q91ZX6	Sentrin-specific protease 2 OS=Mus musculus OX=10090 GN=Senp2 PE=1 SV=2	Senp2	1.36	1	1	1
P35922	Fragile X messenger ribonucleoprotein 1 OS=Mus musculus OX=10090 GN=Fmr1 PE=1 SV=1	Fmr1	20.2	14	13	13
Q9CX86	Heterogeneous nuclear ribonucleoprotein A0 OS=Mus musculus OX=10090 GN=Hnrnpa0 PE=1 SV=1	Hnrnpa0	17.38	5	5	5
P11032	Granzyme A OS=Mus musculus OX=10090 GN=Gzma PE=1 SV=2	Gzma	5.38	1	1	1
Q9CZX8	40S ribosomal protein S19 OS=Mus musculus OX=10090 GN=Rps19 PE=1 SV=3	Rps19	47.59	10	10	10
Q5F2E7	FMR1-interacting protein NUFIP2 OS=Mus musculus OX=10090 GN=Nufip2 PE=1 SV=1	Nufip2	31.65	20	20	20
Q9D0M0	Exosome complex exonuclease RRP42 OS=Mus musculus OX=10090 GN=Exosc7 PE=1 SV=2	Exosc7	21.99	6	6	6
Q9QYJ0	DnaJ homolog subfamily A member 2 OS=Mus musculus OX=10090 GN=Dnaja2 PE=1 SV=1	Dnaja2	18.93	8	8	8
Q3TW96	UDP-N-acetylhexosamine pyrophosphorylase-like protein 1 OS=Mus musculus OX=10090 GN=Uap1l1 PE=1 SV=1	Uap1l1	19.92	11	10	10
Q9EQH3	Vacuolar protein sorting-associated protein 35 OS=Mus musculus OX=10090 GN=Vps35 PE=1 SV=1	Vps35	11.68	9	9	9
Q6DID3	SR-related and CTD-associated factor 8 OS=Mus musculus OX=10090 GN=Scaf8 PE=1 SV=1	Scaf8	2.68	3	3	3
P62082	40S ribosomal protein S7 OS=Mus musculus OX=10090 GN=Rps7 PE=1 SV=1	Rps7	13.92	4	4	4
Q8C2K1	Differentially expressed in FDCP 6 OS=Mus musculus OX=10090 GN=Def6 PE=1 SV=1	Def6	3.17	2	2	2
Q8BK63	Casein kinase I isoform alpha OS=Mus musculus OX=10090 GN=Csnk1a1 PE=1 SV=2	Csnk1a1	20.47	7	7	7
Q9D051	Pyruvate dehydrogenase E1 component subunit beta, mitochondrial OS=Mus musculus OX=10090 GN=Pdhb PE=1 SV=1	Pdhb	12.81	4	4	4
Q8CJG1	Protein argonaute-1 OS=Mus musculus OX=10090 GN=Ago1 PE=1 SV=2	Ago1	21	15	9	9
E9Q8D0	DnaJ homolog subfamily C member 21 OS=Mus musculus OX=10090 GN=Dnajc21 PE=1 SV=1	Dnajc21	10.73	6	6	6
Q8CBY8	Dynactin subunit 4 OS=Mus musculus OX=10090 GN=Dctn4 PE=1 SV=1	Dctn4	9.21	4	4	4
Q06335	Amyloid beta precursor like protein 2 OS=Mus musculus OX=10090 GN=Aplp2 PE=1 SV=4	Aplp2	7.5	5	5	4
Q9CYN2	Signal peptidase complex subunit 2 OS=Mus musculus OX=10090 GN=Spcs2 PE=1 SV=1	Spcs2	7.52	2	2	2
Q921S7	39S ribosomal protein L37, mitochondrial OS=Mus musculus OX=10090 GN=Mrpl37 PE=1 SV=1	Mrpl37	13.48	5	5	5
Q91VY9	Cytoplasmic 60S subunit biogenesis factor ZNF622 OS=Mus musculus OX=10090 GN=Znf622 PE=1 SV=1	Znf622	16.39	8	8	8
Q8VDJ3	Vigilin OS=Mus musculus OX=10090 GN=Hdlbp PE=1 SV=1	Hdlbp	23.11	32	32	32
Q9CQS5	Serine/threonine-protein kinase RIO2 OS=Mus musculus OX=10090 GN=Riok2 PE=1 SV=1	Riok2	4.39	2	2	2
O70152	Dolichol-phosphate mannosyltransferase subunit 1 OS=Mus musculus OX=10090 GN=Dpm1 PE=1 SV=1	Dpm1	16.92	3	3	3
Q99ME9	GTP-binding protein 4 OS=Mus musculus OX=10090 GN=Gtpbp4 PE=1 SV=3	Gtpbp4	21.77	14	14	14
Q8VC57	BTB/POZ domain-containing protein KCTD5 OS=Mus musculus OX=10090 GN=Kctd5 PE=1 SV=1	Kctd5	9.83	2	2	2
Q99L04	Dehydrogenase/reductase SDR family member 1 OS=Mus musculus OX=10090 GN=Dhrs1 PE=1 SV=1	Dhrs1	17.25	5	5	5
Q922Q8	Leucine-rich repeat-containing protein 59 OS=Mus musculus OX=10090 GN=Lrrc59 PE=1 SV=1	Lrrc59	19.54	6	6	6
Q6NVE9	Protein phosphatase PTC7 homolog OS=Mus musculus OX=10090 GN=Pptc7 PE=1 SV=1	Pptc7	4.19	1	1	1
Q99N85	28S ribosomal protein S18a, mitochondrial OS=Mus musculus OX=10090 GN=Mrps18a PE=2 SV=1	Mrps18a	9.69	2	2	2
P47740	Aldehyde dehydrogenase family 3 member A2 OS=Mus musculus OX=10090 GN=Aldh3a2 PE=1 SV=2	Aldh3a2	6.82	3	3	3
P41241	Tyrosine-protein kinase CSK OS=Mus musculus OX=10090 GN=Csk PE=1 SV=2	Csk	14.22	6	6	6
O55176	E3 ubiquitin-protein ligase Praja-1 OS=Mus musculus OX=10090 GN=Pja1 PE=1 SV=3	Pja1	8.13	4	4	4
P80318	T-complex protein 1 subunit gamma OS=Mus musculus OX=10090 GN=Cct3 PE=1 SV=1	Cct3	21.1	12	12	12
Q3TN34	MICAL-like protein 2 OS=Mus musculus OX=10090 GN=Micall2 PE=1 SV=1	Micall2	1.09	1	1	1
Q9Z2X8	Kelch-like ECH-associated protein 1 OS=Mus musculus OX=10090 GN=Keap1 PE=1 SV=1	Keap1	13.14	7	7	7
Q8VE19	GATOR complex protein MIOS OS=Mus musculus OX=10090 GN=Mios PE=1 SV=2	Mios	16.23	12	12	12
Q56A10	Zinc finger protein 608 OS=Mus musculus OX=10090 GN=Znf608 PE=1 SV=1	Znf608	3.24	4	4	4
P70404	Isocitrate dehydrogenase [NAD] subunit gamma 1, mitochondrial OS=Mus musculus OX=10090 GN=Idh3g PE=1 SV=1	Idh3g	3.31	1	1	1
Q8JZQ5	Amiloride-sensitive amine oxidase [copper-containing] OS=Mus musculus OX=10090 GN=Aoc1 PE=2 SV=1	Aoc1	1.2	1	1	1
Q9CS00	Splicing factor Cactin OS=Mus musculus OX=10090 GN=Cactin PE=1 SV=2	Cactin	11.27	7	7	7
Q61189	Methylosome subunit pICln OS=Mus musculus OX=10090 GN=Clns1a PE=1 SV=1	Clns1a	5.51	1	1	1
Q99KY4	Cyclin-G-associated kinase OS=Mus musculus OX=10090 GN=Gak PE=1 SV=2	Gak	3.22	4	4	4
Q7TSQ8	Pyruvate dehydrogenase phosphatase regulatory subunit, mitochondrial OS=Mus musculus OX=10090 GN=Pdpr PE=1 SV=1	Pdpr	3.64	3	3	3
Q9DBR1	5'-3' exoribonuclease 2 OS=Mus musculus OX=10090 GN=Xrn2 PE=1 SV=1	Xrn2	16.82	15	15	15
Q6PDQ2	Chromodomain-helicase-DNA-binding protein 4 OS=Mus musculus OX=10090 GN=Chd4 PE=1 SV=1	Chd4	8.2	15	15	15
O08788	Dynactin subunit 1 OS=Mus musculus OX=10090 GN=Dctn1 PE=1 SV=3	Dctn1	4.14	5	5	5
Q8C3X8	Lipase maturation factor 2 OS=Mus musculus OX=10090 GN=Lmf2 PE=1 SV=1	Lmf2	2.56	2	2	2
Q68FG3	Protein SPT2 homolog OS=Mus musculus OX=10090 GN=Spty2d1 PE=2 SV=1	Spty2d1	11.88	8	8	8
Q9D8X2	Coiled-coil domain-containing protein 124 OS=Mus musculus OX=10090 GN=Ccdc124 PE=1 SV=1	Ccdc124	23.5	4	4	4
Q62432	Mothers against decapentaplegic homolog 2 OS=Mus musculus OX=10090 GN=Smad2 PE=1 SV=2	Smad2	11.56	5	5	5
Q791V5	Mitochondrial carrier homolog 2 OS=Mus musculus OX=10090 GN=Mtch2 PE=1 SV=1	Mtch2	12.54	3	3	3
Q61771	Kinesin-like protein KIF3B OS=Mus musculus OX=10090 GN=Kif3b PE=1 SV=1	Kif3b	27.71	20	20	20
Q18PI6	SLAM family member 5 OS=Mus musculus OX=10090 GN=Cd84 PE=1 SV=1	Cd84	7.29	2	2	2
Q8C5L3	CCR4-NOT transcription complex subunit 2 OS=Mus musculus OX=10090 GN=Cnot2 PE=1 SV=2	Cnot2	6.11	3	3	3
Q9EPQ8	Transcription factor 20 OS=Mus musculus OX=10090 GN=Tcf20 PE=1 SV=3	Tcf20	4.48	8	8	8
Q3UMC0	Ribosome biogenesis protein SPATA5 OS=Mus musculus OX=10090 GN=Spata5 PE=1 SV=2	Spata5	19.82	17	17	16
Q61749	Translation initiation factor eIF-2B subunit delta OS=Mus musculus OX=10090 GN=Eif2b4 PE=1 SV=2	Eif2b4	6.49	3	3	3
E1U8D0	Protein SOGA1 OS=Mus musculus OX=10090 GN=Soga1 PE=1 SV=3	Soga1	12.62	17	17	17
Q6P542	ATP-binding cassette sub-family F member 1 OS=Mus musculus OX=10090 GN=Abcf1 PE=1 SV=1	Abcf1	17.92	14	14	13
Q9DAA6	Exosome complex component CSL4 OS=Mus musculus OX=10090 GN=Exosc1 PE=1 SV=1	Exosc1	26.15	5	5	5
Q3UYV9	Nuclear cap-binding protein subunit 1 OS=Mus musculus OX=10090 GN=Ncbp1 PE=1 SV=2	Ncbp1	9.87	8	8	8
P70347	TRAF family member-associated NF-kappa-B activator OS=Mus musculus OX=10090 GN=Tank PE=1 SV=1	Tank	12.05	5	5	5
Q9ESW4	Acylglycerol kinase, mitochondrial OS=Mus musculus OX=10090 GN=Agk PE=1 SV=1	Agk	7.36	3	3	3
Q3TRM8	Hexokinase-3 OS=Mus musculus OX=10090 GN=Hk3 PE=1 SV=2	Hk3	9.22	7	7	7
Q7TMB8	Cytoplasmic FMR1-interacting protein 1 OS=Mus musculus OX=10090 GN=Cyfip1 PE=1 SV=1	Cyfip1	26.42	30	30	30
P0CG14	Decreased expression in renal and prostate cancer protein OS=Mus musculus OX=10090 GN=Derpc PE=1 SV=1	Derpc	22.51	9	9	9
Q05685	Folate receptor beta OS=Mus musculus OX=10090 GN=Folr2 PE=2 SV=1	Folr2	3.98	1	1	1
Q9Z315	U4/U6.U5 tri-snRNP-associated protein 1 OS=Mus musculus OX=10090 GN=Sart1 PE=1 SV=1	Sart1	27.79	22	22	22
P27773	Protein disulfide-isomerase A3 OS=Mus musculus OX=10090 GN=Pdia3 PE=1 SV=2	Pdia3	15.05	7	7	7
Q8BTW3	Exosome complex component MTR3 OS=Mus musculus OX=10090 GN=Exosc6 PE=1 SV=1	Exosc6	13.19	3	3	3
Q70FJ1	A-kinase anchor protein 9 OS=Mus musculus OX=10090 GN=Akap9 PE=1 SV=2	Akap9	3.34	11	11	11
Q8CFQ3	RNA helicase aquarius OS=Mus musculus OX=10090 GN=Aqr PE=1 SV=2	Aqr	3.24	4	4	4
Q7TSI1	Pleckstrin homology domain-containing family M member 1 OS=Mus musculus OX=10090 GN=Plekhm1 PE=1 SV=1	Plekhm1	2.79	3	3	3
P63276	40S ribosomal protein S17 OS=Mus musculus OX=10090 GN=Rps17 PE=1 SV=2	Rps17	23.7	6	6	6
Q9D6T0	Nitric oxide synthase-interacting protein OS=Mus musculus OX=10090 GN=Nosip PE=1 SV=1	Nosip	21.59	6	6	6
Q6ZQ38	Cullin-associated NEDD8-dissociated protein 1 OS=Mus musculus OX=10090 GN=Cand1 PE=1 SV=2	Cand1	1.71	2	2	2
Q80UJ7	Rab3 GTPase-activating protein catalytic subunit OS=Mus musculus OX=10090 GN=Rab3gap1 PE=1 SV=4	Rab3gap1	12.23	10	10	10
P54775	26S proteasome regulatory subunit 6B OS=Mus musculus OX=10090 GN=Psmc4 PE=1 SV=2	Psmc4	14.59	5	5	5
Q8CDG3	Deubiquitinating protein VCPIP1 OS=Mus musculus OX=10090 GN=Vcpip1 PE=1 SV=1	Vcpip1	1.72	2	2	2
Q3TWF6	WD repeat-containing protein 70 OS=Mus musculus OX=10090 GN=Wdr70 PE=1 SV=1	Wdr70	5.18	3	3	3
Q8C5N5	Programmed cell death protein 2-like OS=Mus musculus OX=10090 GN=Pdcd2l PE=1 SV=1	Pdcd2l	2.2	1	1	1
P47878	Insulin-like growth factor-binding protein 3 OS=Mus musculus OX=10090 GN=Igfbp3 PE=2 SV=2	Igfbp3	10.27	3	3	3
B2RRD7	Peregrin OS=Mus musculus OX=10090 GN=Brpf1 PE=1 SV=1	Brpf1	2.23	3	3	3
Q8VBW5	HMG box transcription factor BBX OS=Mus musculus OX=10090 GN=Bbx PE=1 SV=2	Bbx	2.21	2	2	2
Q3UKJ7	WD40 repeat-containing protein SMU1 OS=Mus musculus OX=10090 GN=Smu1 PE=2 SV=2	Smu1	37.04	16	16	16
P70188	Kinesin-associated protein 3 OS=Mus musculus OX=10090 GN=Kifap3 PE=1 SV=1	Kifap3	15.26	12	12	12
Q8BWY3	Eukaryotic peptide chain release factor subunit 1 OS=Mus musculus OX=10090 GN=Etf1 PE=1 SV=4	Etf1	15.1	6	6	6
Q9Z2C5	Myotubularin OS=Mus musculus OX=10090 GN=Mtm1 PE=1 SV=2	Mtm1	10.28	6	6	6
P97379	Ras GTPase-activating protein-binding protein 2 OS=Mus musculus OX=10090 GN=G3bp2 PE=1 SV=2	G3bp2	26.35	12	12	12
Q3UH60	Disco-interacting protein 2 homolog B OS=Mus musculus OX=10090 GN=Dip2b PE=1 SV=1	Dip2b	13.98	19	19	19
Q8BFZ9	Erlin-2 OS=Mus musculus OX=10090 GN=Erlin2 PE=1 SV=1	Erlin2	10	3	3	2
Q9D0L8	mRNA cap guanine-N7 methyltransferase OS=Mus musculus OX=10090 GN=Rnmt PE=1 SV=1	Rnmt	15.05	7	7	7
Q6NZN0	RNA-binding protein 26 OS=Mus musculus OX=10090 GN=Rbm26 PE=1 SV=2	Rbm26	9.09	8	7	7
Q80YW0	Cytohesin-4 OS=Mus musculus OX=10090 GN=Cyth4 PE=1 SV=1	Cyth4	14.5	6	6	6
Q8BK08	Transmembrane protein 11, mitochondrial OS=Mus musculus OX=10090 GN=Tmem11 PE=1 SV=1	Tmem11	9.47	2	2	2
Q99J87	ATP-dependent RNA helicase DHX58 OS=Mus musculus OX=10090 GN=Dhx58 PE=1 SV=2	Dhx58	21.09	14	14	14
Q60973	Histone-binding protein RBBP7 OS=Mus musculus OX=10090 GN=Rbbp7 PE=1 SV=1	Rbbp7	7.29	3	3	3
Q8C0P5	Coronin-2A OS=Mus musculus OX=10090 GN=Coro2a PE=2 SV=1	Coro2a	14.5	9	9	8
Q8C6B9	Active regulator of SIRT1 OS=Mus musculus OX=10090 GN=Rps19bp1 PE=1 SV=1	Rps19bp1	9.79	1	1	1
P50427	Steryl-sulfatase OS=Mus musculus OX=10090 GN=Sts PE=1 SV=1	Sts	2.88	2	2	2
O08528	Hexokinase-2 OS=Mus musculus OX=10090 GN=Hk2 PE=1 SV=1	Hk2	16.79	13	13	12
P60867	40S ribosomal protein S20 OS=Mus musculus OX=10090 GN=Rps20 PE=1 SV=1	Rps20	28.57	4	4	4
Q8C761	Cytoplasmic dynein 2 intermediate chain 1 OS=Mus musculus OX=10090 GN=Dync2i1 PE=1 SV=1	Dync2i1	7.51	7	7	7
Q9ERF3	SKI8 subunit of superkiller complex protein OS=Mus musculus OX=10090 GN=Skic8 PE=1 SV=1	Skic8	9.84	3	3	3
Q9DC71	28S ribosomal protein S15, mitochondrial OS=Mus musculus OX=10090 GN=Mrps15 PE=1 SV=2	Mrps15	27.13	7	7	7
O70161	Phosphatidylinositol 4-phosphate 5-kinase type-1 gamma OS=Mus musculus OX=10090 GN=Pip5k1c PE=1 SV=2	Pip5k1c	13.77	7	6	6
Q61103	Zinc finger protein ubi-d4 OS=Mus musculus OX=10090 GN=Dpf2 PE=1 SV=1	Dpf2	10.74	4	4	3
P62869	Elongin-B OS=Mus musculus OX=10090 GN=Elob PE=1 SV=1	Elob	53.39	6	6	6
P46978	Dolichyl-diphosphooligosaccharide--protein glycosyltransferase subunit STT3A OS=Mus musculus OX=10090 GN=Stt3a PE=1 SV=1	Stt3a	2.7	2	2	2
P62908	40S ribosomal protein S3 OS=Mus musculus OX=10090 GN=Rps3 PE=1 SV=1	Rps3	54.32	17	17	17
P67871	Casein kinase II subunit beta OS=Mus musculus OX=10090 GN=Csnk2b PE=1 SV=1	Csnk2b	23.26	5	5	5
P26039	Talin-1 OS=Mus musculus OX=10090 GN=Tln1 PE=1 SV=2	Tln1	19.52	43	43	38
Q9CZX7	Type 2 phosphatidylinositol 4,5-bisphosphate 4-phosphatase OS=Mus musculus OX=10090 GN=Pip4p2 PE=1 SV=1	Pip4p2	12.45	3	3	3
Q8K268	ATP-binding cassette sub-family F member 3 OS=Mus musculus OX=10090 GN=Abcf3 PE=1 SV=1	Abcf3	10.72	7	7	7
Q9JI13	Something about silencing protein 10 OS=Mus musculus OX=10090 GN=Utp3 PE=1 SV=1	Utp3	4.69	2	2	2
Q61187	Tumor susceptibility gene 101 protein OS=Mus musculus OX=10090 GN=Tsg101 PE=1 SV=2	Tsg101	10.74	4	4	4
Q8CJ67	Double-stranded RNA-binding protein Staufen homolog 2 OS=Mus musculus OX=10090 GN=Stau2 PE=1 SV=1	Stau2	15.09	7	6	6
Q9JIX0	Transcription and mRNA export factor ENY2 OS=Mus musculus OX=10090 GN=Eny2 PE=1 SV=1	Eny2	8.91	1	1	1
Q9CWX9	Probable ATP-dependent RNA helicase DDX47 OS=Mus musculus OX=10090 GN=Ddx47 PE=2 SV=2	Ddx47	10.99	5	5	5
Q8CGY8	UDP-N-acetylglucosamine--peptide N-acetylglucosaminyltransferase 110 kDa subunit OS=Mus musculus OX=10090 GN=Ogt PE=1 SV=2	Ogt	5.16	5	5	5
Q9DAW6	U4/U6 small nuclear ribonucleoprotein Prp4 OS=Mus musculus OX=10090 GN=Prpf4 PE=1 SV=1	Prpf4	20.92	10	10	10
O88783	Coagulation factor V OS=Mus musculus OX=10090 GN=F5 PE=1 SV=1	F5	0.87	2	2	2
Q99LC2	Cleavage stimulation factor subunit 1 OS=Mus musculus OX=10090 GN=Cstf1 PE=1 SV=1	Cstf1	22.97	8	8	8
Q9CR57	60S ribosomal protein L14 OS=Mus musculus OX=10090 GN=Rpl14 PE=1 SV=3	Rpl14	30.41	7	7	7
Q6VN19	Ran-binding protein 10 OS=Mus musculus OX=10090 GN=Ranbp10 PE=1 SV=2	Ranbp10	14.68	7	7	7
P01786	Ig heavy chain V region MOPC 47A OS=Mus musculus OX=10090 PE=1 SV=1	--	5.98	1	1	1
Q6A0A9	Constitutive coactivator of PPAR-gamma-like protein 1 OS=Mus musculus OX=10090 GN=FAM120A PE=1 SV=2	FAM120A	26.44	26	26	26
Q8VHK9	ATP-dependent DNA/RNA helicase DHX36 OS=Mus musculus OX=10090 GN=Dhx36 PE=1 SV=2	Dhx36	12.89	13	13	12
P62264	40S ribosomal protein S14 OS=Mus musculus OX=10090 GN=Rps14 PE=1 SV=3	Rps14	25.83	6	6	6
O88569	Heterogeneous nuclear ribonucleoproteins A2/B1 OS=Mus musculus OX=10090 GN=Hnrnpa2b1 PE=1 SV=2	Hnrnpa2b1	42.49	16	16	16
Q921N6	Probable ATP-dependent RNA helicase DDX27 OS=Mus musculus OX=10090 GN=Ddx27 PE=1 SV=3	Ddx27	3.03	2	2	2
Q793I8	TRAF-interacting protein with FHA domain-containing protein A OS=Mus musculus OX=10090 GN=Tifa PE=1 SV=1	Tifa	5.43	1	1	1
P26450	Phosphatidylinositol 3-kinase regulatory subunit alpha OS=Mus musculus OX=10090 GN=Pik3r1 PE=1 SV=2	Pik3r1	10.5	7	7	7
Q76MZ3	Serine/threonine-protein phosphatase 2A 65 kDa regulatory subunit A alpha isoform OS=Mus musculus OX=10090 GN=Ppp2r1a PE=1 SV=3	Ppp2r1a	23.43	12	12	12
Q923G2	DNA-directed RNA polymerases I, II, and III subunit RPABC3 OS=Mus musculus OX=10090 GN=Polr2h PE=1 SV=3	Polr2h	16	2	2	2
Q8BX70	Intermembrane lipid transfer protein VPS13C OS=Mus musculus OX=10090 GN=Vps13c PE=1 SV=2	Vps13c	4.03	13	13	13
Q9CR47	Ribosome biogenesis protein NSA2 homolog OS=Mus musculus OX=10090 GN=Nsa2 PE=2 SV=1	Nsa2	3.85	1	1	1
Q8BFV2	PCI domain-containing protein 2 OS=Mus musculus OX=10090 GN=Pcid2 PE=1 SV=1	Pcid2	14.54	6	6	6
Q80UM7	Mannosyl-oligosaccharide glucosidase OS=Mus musculus OX=10090 GN=Mogs PE=1 SV=1	Mogs	5.64	5	5	5
O08583	THO complex subunit 4 OS=Mus musculus OX=10090 GN=Alyref PE=1 SV=3	Alyref	24.31	5	5	3
Q99N69	Leupaxin OS=Mus musculus OX=10090 GN=Lpxn PE=1 SV=2	Lpxn	34.46	10	10	10
Q9JKP5	Muscleblind-like protein 1 OS=Mus musculus OX=10090 GN=Mbnl1 PE=1 SV=1	Mbnl1	18.48	7	7	7
Q09014	Neutrophil cytosol factor 1 OS=Mus musculus OX=10090 GN=Ncf1 PE=1 SV=3	Ncf1	19.74	7	7	7
Q9R0P3	S-formylglutathione hydrolase OS=Mus musculus OX=10090 GN=Esd PE=1 SV=1	Esd	14.89	4	4	4
Q8BIZ6	Smad nuclear-interacting protein 1 OS=Mus musculus OX=10090 GN=Snip1 PE=1 SV=1	Snip1	19.06	7	7	7
Q9CPN8	Insulin-like growth factor 2 mRNA-binding protein 3 OS=Mus musculus OX=10090 GN=Igf2bp3 PE=1 SV=1	Igf2bp3	8.12	4	3	3
O89086	RNA-binding protein 3 OS=Mus musculus OX=10090 GN=Rbm3 PE=1 SV=1	Rbm3	13.07	2	2	2
Q8BMD8	Calcium-binding mitochondrial carrier protein SCaMC-1 OS=Mus musculus OX=10090 GN=Slc25a24 PE=1 SV=1	Slc25a24	10.95	5	5	5
P54310	Hormone-sensitive lipase OS=Mus musculus OX=10090 GN=Lipe PE=1 SV=2	Lipe	3.69	3	3	3
Q6TXD4	Dynamin-binding protein OS=Mus musculus OX=10090 GN=Dnmbp PE=1 SV=2	Dnmbp	0.44	1	1	1
P62270	40S ribosomal protein S18 OS=Mus musculus OX=10090 GN=Rps18 PE=1 SV=3	Rps18	42.76	10	10	10
Q05144	Ras-related C3 botulinum toxin substrate 2 OS=Mus musculus OX=10090 GN=Rac2 PE=1 SV=1	Rac2	39.06	7	7	6
Q8CHP5	Partner of Y14 and mago OS=Mus musculus OX=10090 GN=Pym1 PE=1 SV=2	Pym1	9.36	2	2	2
Q9JMB0	G kinase-anchoring protein 1 OS=Mus musculus OX=10090 GN=Gkap1 PE=1 SV=1	Gkap1	8.2	3	3	3
B2RX14	Terminal uridylyltransferase 4 OS=Mus musculus OX=10090 GN=Tut4 PE=1 SV=2	Tut4	4.01	6	6	6
P62700	Protein yippee-like 5 OS=Mus musculus OX=10090 GN=Ypel5 PE=1 SV=1	Ypel5	9.92	1	1	1
P35980	60S ribosomal protein L18 OS=Mus musculus OX=10090 GN=Rpl18 PE=1 SV=3	Rpl18	38.3	8	8	8
Q8C0C7	Phenylalanine--tRNA ligase alpha subunit OS=Mus musculus OX=10090 GN=Farsa PE=1 SV=1	Farsa	21.46	12	12	12
Q7TSC1	Protein PRRC2A OS=Mus musculus OX=10090 GN=Prrc2a PE=1 SV=1	Prrc2a	13.72	26	23	23
Q99LI8	Hepatocyte growth factor-regulated tyrosine kinase substrate OS=Mus musculus OX=10090 GN=Hgs PE=1 SV=2	Hgs	6.71	5	5	5
Q9JMD0	BUB3-interacting and GLEBS motif-containing protein ZNF207 OS=Mus musculus OX=10090 GN=Znf207 PE=1 SV=1	Znf207	9.09	4	4	4
P43276	Histone H1.5 OS=Mus musculus OX=10090 GN=H1-5 PE=1 SV=2	H1-5	22.42	6	6	6
Q03265	ATP synthase subunit alpha, mitochondrial OS=Mus musculus OX=10090 GN=Atp5f1a PE=1 SV=1	Atp5f1a	25.86	14	14	14
P14131	40S ribosomal protein S16 OS=Mus musculus OX=10090 GN=Rps16 PE=1 SV=4	Rps16	55.48	12	12	12
Q99K48	Non-POU domain-containing octamer-binding protein OS=Mus musculus OX=10090 GN=Nono PE=1 SV=3	Nono	30.66	20	20	19
Q9DCC8	Mitochondrial import receptor subunit TOM20 homolog OS=Mus musculus OX=10090 GN=Tomm20 PE=1 SV=1	Tomm20	8.97	1	1	1
Q922J9	Fatty acyl-CoA reductase 1 OS=Mus musculus OX=10090 GN=Far1 PE=1 SV=1	Far1	2.52	1	1	1
Q6ZWV3	60S ribosomal protein L10 OS=Mus musculus OX=10090 GN=Rpl10 PE=1 SV=3	Rpl10	38.32	10	10	10
Q8BHD7	Polypyrimidine tract-binding protein 3 OS=Mus musculus OX=10090 GN=Ptbp3 PE=1 SV=1	Ptbp3	13.38	8	8	8
Q9D1P0	39S ribosomal protein L13, mitochondrial OS=Mus musculus OX=10090 GN=Mrpl13 PE=1 SV=1	Mrpl13	16.29	3	3	3
Q9ERG2	Striatin-3 OS=Mus musculus OX=10090 GN=Strn3 PE=1 SV=1	Strn3	5.53	3	3	2
Q8K400	Syntaxin-binding protein 5 OS=Mus musculus OX=10090 GN=Stxbp5 PE=1 SV=3	Stxbp5	3.82	4	4	4
Q9JHW4	Selenocysteine-specific elongation factor OS=Mus musculus OX=10090 GN=Eefsec PE=1 SV=2	Eefsec	12.69	6	6	6
Q3UQ84	Threonine--tRNA ligase, mitochondrial OS=Mus musculus OX=10090 GN=Tars2 PE=1 SV=1	Tars2	5.53	4	4	4
Q6A098	Selenocysteine insertion sequence-binding protein 2-like OS=Mus musculus OX=10090 GN=Secisbp2l PE=1 SV=2	Secisbp2l	5.71	6	6	6
Q8R5A3	Amyloid beta A4 precursor protein-binding family B member 1-interacting protein OS=Mus musculus OX=10090 GN=Apbb1ip PE=1 SV=2	Apbb1ip	4.18	3	3	3
P60670	Nuclear protein localization protein 4 homolog OS=Mus musculus OX=10090 GN=Nploc4 PE=1 SV=3	Nploc4	9.7	5	5	5
Q8BMG7	Rab3 GTPase-activating protein non-catalytic subunit OS=Mus musculus OX=10090 GN=Rab3gap2 PE=1 SV=2	Rab3gap2	4.9	6	6	6
Q3UPF5	Zinc finger CCCH-type antiviral protein 1 OS=Mus musculus OX=10090 GN=Zc3hav1 PE=1 SV=1	Zc3hav1	25.79	24	24	24
P50247	Adenosylhomocysteinase OS=Mus musculus OX=10090 GN=Ahcy PE=1 SV=3	Ahcy	10.88	4	4	4
Q8R2T8	General transcription factor 3C polypeptide 5 OS=Mus musculus OX=10090 GN=Gtf3c5 PE=2 SV=2	Gtf3c5	4.62	2	2	2
Q91VW3	SH3 domain-binding glutamic acid-rich-like protein 3 OS=Mus musculus OX=10090 GN=Sh3bgrl3 PE=1 SV=1	Sh3bgrl3	10.75	1	1	1
Q80X41	Serine/threonine-protein kinase VRK1 OS=Mus musculus OX=10090 GN=Vrk1 PE=1 SV=2	Vrk1	5.91	3	3	3
Q8K2T8	RNA polymerase II-associated factor 1 homolog OS=Mus musculus OX=10090 GN=Paf1 PE=1 SV=1	Paf1	7.48	3	3	3
Q61656	Probable ATP-dependent RNA helicase DDX5 OS=Mus musculus OX=10090 GN=Ddx5 PE=1 SV=2	Ddx5	35.83	29	29	29
Q3TLH4	Protein PRRC2C OS=Mus musculus OX=10090 GN=Prrc2c PE=1 SV=3	Prrc2c	15.14	49	49	49
Q9CR62	Mitochondrial 2-oxoglutarate/malate carrier protein OS=Mus musculus OX=10090 GN=Slc25a11 PE=1 SV=3	Slc25a11	29.3	9	9	9
Q8K1E0	Syntaxin-5 OS=Mus musculus OX=10090 GN=Stx5 PE=1 SV=3	Stx5	5.92	2	2	2
Q9D0B0	Serine/arginine-rich splicing factor 9 OS=Mus musculus OX=10090 GN=Srsf9 PE=1 SV=1	Srsf9	51.8	13	12	12
Q9JHD1	Histone acetyltransferase KAT2B OS=Mus musculus OX=10090 GN=Kat2b PE=1 SV=2	Kat2b	1.35	1	1	1
O88737	Protein bassoon OS=Mus musculus OX=10090 GN=Bsn PE=1 SV=4	Bsn	8.52	30	30	30
A2AWP8	Rho guanine nucleotide exchange factor 10-like protein OS=Mus musculus OX=10090 GN=Arhgef10l PE=1 SV=1	Arhgef10l	10.16	12	12	12
Q9Z0R6	Intersectin-2 OS=Mus musculus OX=10090 GN=Itsn2 PE=1 SV=2	Itsn2	15.43	27	27	24
O35691	Pinin OS=Mus musculus OX=10090 GN=Pnn PE=1 SV=4	Pnn	10.62	9	9	9
O70422	General transcription factor IIH subunit 4 OS=Mus musculus OX=10090 GN=Gtf2h4 PE=1 SV=1	Gtf2h4	8.42	3	3	3
Q3UNA4	NTF2-related export protein 2 OS=Mus musculus OX=10090 GN=Nxt2 PE=2 SV=1	Nxt2	5.63	1	1	1
P54731	FAS-associated factor 1 OS=Mus musculus OX=10090 GN=Faf1 PE=1 SV=2	Faf1	3.08	2	2	2
Q9D706	RNA polymerase II-associated protein 3 OS=Mus musculus OX=10090 GN=Rpap3 PE=1 SV=1	Rpap3	4.39	3	3	3
Q9CQR6	Serine/threonine-protein phosphatase 6 catalytic subunit OS=Mus musculus OX=10090 GN=Ppp6c PE=1 SV=1	Ppp6c	7.21	2	2	2
Q61595	Kinectin OS=Mus musculus OX=10090 GN=Ktn1 PE=1 SV=1	Ktn1	9.5	11	11	11
O55126	Protein NipSnap homolog 2 OS=Mus musculus OX=10090 GN=Nipsnap2 PE=1 SV=1	Nipsnap2	16.37	5	5	5
Q60974	Nuclear receptor corepressor 1 OS=Mus musculus OX=10090 GN=Ncor1 PE=1 SV=1	Ncor1	5.34	11	11	11
P83093	Stromal interaction molecule 2 OS=Mus musculus OX=10090 GN=Stim2 PE=1 SV=2	Stim2	12.06	7	7	7
E9PYK3	Protein mono-ADP-ribosyltransferase PARP4 OS=Mus musculus OX=10090 GN=Parp4 PE=1 SV=1	Parp4	1.83	3	3	3
P21855	B-cell differentiation antigen CD72 OS=Mus musculus OX=10090 GN=Cd72 PE=1 SV=2	Cd72	10.73	4	4	4
P28293	Cathepsin G OS=Mus musculus OX=10090 GN=Ctsg PE=1 SV=2	Ctsg	16.86	4	4	4
Q6PIU9	Uncharacterized protein FLJ45252 homolog OS=Mus musculus OX=10090 PE=1 SV=2	--	12.43	4	4	4
P48025	Tyrosine-protein kinase SYK OS=Mus musculus OX=10090 GN=Syk PE=1 SV=2	Syk	21.94	13	13	13
Q8R0S2	IQ motif and SEC7 domain-containing protein 1 OS=Mus musculus OX=10090 GN=Iqsec1 PE=1 SV=2	Iqsec1	21.85	20	20	20
Q6A4J8	Ubiquitin carboxyl-terminal hydrolase 7 OS=Mus musculus OX=10090 GN=Usp7 PE=1 SV=1	Usp7	12.96	15	15	15
Q9QXS1	Plectin OS=Mus musculus OX=10090 GN=Plec PE=1 SV=3	Plec	45.62	248	248	246
Q8VH51	RNA-binding protein 39 OS=Mus musculus OX=10090 GN=Rbm39 PE=1 SV=2	Rbm39	21.7	11	11	11
Q8K1X4	Nck-associated protein 1-like OS=Mus musculus OX=10090 GN=Nckap1l PE=1 SV=1	Nckap1l	21.16	26	26	26
Q8BVE3	V-type proton ATPase subunit H OS=Mus musculus OX=10090 GN=Atp6v1h PE=1 SV=1	Atp6v1h	7.45	3	3	3
P97789	5'-3' exoribonuclease 1 OS=Mus musculus OX=10090 GN=Xrn1 PE=1 SV=1	Xrn1	10.88	16	16	16
Q6A068	Cell division cycle 5-like protein OS=Mus musculus OX=10090 GN=Cdc5l PE=1 SV=2	Cdc5l	14.09	12	12	12
P56960	Exosome component 10 OS=Mus musculus OX=10090 GN=Exosc10 PE=1 SV=2	Exosc10	10.82	9	9	9
Q9JIX8	Apoptotic chromatin condensation inducer in the nucleus OS=Mus musculus OX=10090 GN=Acin1 PE=1 SV=3	Acin1	17.94	24	24	24
P26369	Splicing factor U2AF 65 kDa subunit OS=Mus musculus OX=10090 GN=U2af2 PE=1 SV=3	U2af2	11.16	5	5	5
Q9QXD8	LIM domain-containing protein 1 OS=Mus musculus OX=10090 GN=Limd1 PE=1 SV=2	Limd1	14.97	10	10	9
P25206	DNA replication licensing factor MCM3 OS=Mus musculus OX=10090 GN=Mcm3 PE=1 SV=2	Mcm3	20.32	17	17	17
Q5KU39	Vacuolar protein sorting-associated protein 41 homolog OS=Mus musculus OX=10090 GN=Vps41 PE=1 SV=1	Vps41	9.5	8	8	8
O55222	Integrin-linked protein kinase OS=Mus musculus OX=10090 GN=Ilk PE=1 SV=2	Ilk	11.73	5	5	5
Q9ER80	Receptor-transporting protein 4 OS=Mus musculus OX=10090 GN=Rtp4 PE=1 SV=1	Rtp4	12.45	3	3	3
Q8BWW4	La-related protein 4 OS=Mus musculus OX=10090 GN=Larp4 PE=1 SV=2	Larp4	12.93	9	9	9
Q9D1N9	39S ribosomal protein L21, mitochondrial OS=Mus musculus OX=10090 GN=Mrpl21 PE=1 SV=1	Mrpl21	10.53	2	2	2
Q8CI11	Guanine nucleotide-binding protein-like 3 OS=Mus musculus OX=10090 GN=Gnl3 PE=1 SV=2	Gnl3	15.61	8	8	8
Q9DCI9	39S ribosomal protein L32, mitochondrial OS=Mus musculus OX=10090 GN=Mrpl32 PE=1 SV=1	Mrpl32	6.95	1	1	1
Q8BKX1	Brain-specific angiogenesis inhibitor 1-associated protein 2 OS=Mus musculus OX=10090 GN=Baiap2 PE=1 SV=2	Baiap2	26.54	13	13	13
Q80TT8	Cullin-9 OS=Mus musculus OX=10090 GN=Cul9 PE=1 SV=2	Cul9	17.27	29	29	29
P49312	Heterogeneous nuclear ribonucleoprotein A1 OS=Mus musculus OX=10090 GN=Hnrnpa1 PE=1 SV=2	Hnrnpa1	30.94	12	8	8
P54071	Isocitrate dehydrogenase [NADP], mitochondrial OS=Mus musculus OX=10090 GN=Idh2 PE=1 SV=3	Idh2	12.39	5	4	4
Q9JLV6	Bifunctional polynucleotide phosphatase/kinase OS=Mus musculus OX=10090 GN=Pnkp PE=1 SV=2	Pnkp	4.79	2	2	2
Q99J72	DNA dC->dU-editing enzyme APOBEC-3 OS=Mus musculus OX=10090 GN=Apobec3 PE=1 SV=3	Apobec3	14.77	8	8	8
Q9JHI7	Exosome complex component RRP45 OS=Mus musculus OX=10090 GN=Exosc9 PE=1 SV=1	Exosc9	13.01	5	5	5
Q9CY58	Plasminogen activator inhibitor 1 RNA-binding protein OS=Mus musculus OX=10090 GN=Serbp1 PE=1 SV=2	Serbp1	42.51	22	22	22
P08103	Tyrosine-protein kinase HCK OS=Mus musculus OX=10090 GN=Hck PE=1 SV=4	Hck	15.65	8	7	7
O70551	SRSF protein kinase 1 OS=Mus musculus OX=10090 GN=Srpk1 PE=1 SV=2	Srpk1	11.73	7	7	7
P11983	T-complex protein 1 subunit alpha OS=Mus musculus OX=10090 GN=Tcp1 PE=1 SV=3	Tcp1	27.88	14	14	14
E9PZM4	Chromodomain-helicase-DNA-binding protein 2 OS=Mus musculus OX=10090 GN=Chd2 PE=1 SV=1	Chd2	5.75	10	10	10
Q9Z1Z2	Serine-threonine kinase receptor-associated protein OS=Mus musculus OX=10090 GN=Strap PE=1 SV=2	Strap	35.71	11	11	11
Q8K1R7	Serine/threonine-protein kinase Nek9 OS=Mus musculus OX=10090 GN=Nek9 PE=1 SV=2	Nek9	13.41	11	11	11
Q9CR68	Cytochrome b-c1 complex subunit Rieske, mitochondrial OS=Mus musculus OX=10090 GN=Uqcrfs1 PE=1 SV=1	Uqcrfs1	14.23	4	4	4
Q62318	Transcription intermediary factor 1-beta OS=Mus musculus OX=10090 GN=Trim28 PE=1 SV=3	Trim28	12.35	11	11	11
Q9ES28	Rho guanine nucleotide exchange factor 7 OS=Mus musculus OX=10090 GN=Arhgef7 PE=1 SV=2	Arhgef7	27.84	23	23	23
E9QAT4	Protein transport protein Sec16A OS=Mus musculus OX=10090 GN=Sec16a PE=1 SV=1	Sec16a	18.5	46	46	46
P14434	H-2 class II histocompatibility antigen, A-B alpha chain OS=Mus musculus OX=10090 GN=H2-Aa PE=1 SV=2	H2-Aa	3.12	1	1	1
O55131	Septin-7 OS=Mus musculus OX=10090 GN=Septin7 PE=1 SV=1	Septin7	7.57	3	3	3
Q8VCX5	Calcium uptake protein 1, mitochondrial OS=Mus musculus OX=10090 GN=Micu1 PE=1 SV=1	Micu1	7.97	4	4	4
P42932	T-complex protein 1 subunit theta OS=Mus musculus OX=10090 GN=Cct8 PE=1 SV=3	Cct8	35.22	17	17	17
P56546	C-terminal-binding protein 2 OS=Mus musculus OX=10090 GN=Ctbp2 PE=1 SV=2	Ctbp2	6.52	3	2	2
Q5SSL4	Active breakpoint cluster region-related protein OS=Mus musculus OX=10090 GN=Abr PE=1 SV=1	Abr	13.15	11	11	10
Q3UHD6	Sorting nexin-27 OS=Mus musculus OX=10090 GN=Snx27 PE=1 SV=2	Snx27	13.17	6	6	6
Q80WJ7	Protein LYRIC OS=Mus musculus OX=10090 GN=Mtdh PE=1 SV=1	Mtdh	23.14	14	14	14
Q8CB77	Elongin-A OS=Mus musculus OX=10090 GN=Eloa PE=1 SV=3	Eloa	20.57	16	16	16
Q9R0C8	Guanine nucleotide exchange factor VAV3 OS=Mus musculus OX=10090 GN=Vav3 PE=1 SV=2	Vav3	6.85	6	4	4
P80317	T-complex protein 1 subunit zeta OS=Mus musculus OX=10090 GN=Cct6a PE=1 SV=3	Cct6a	14.69	8	8	8
P38647	Stress-70 protein, mitochondrial OS=Mus musculus OX=10090 GN=Hspa9 PE=1 SV=3	Hspa9	27.84	16	16	16
A2ASS6	Titin OS=Mus musculus OX=10090 GN=Ttn PE=1 SV=1	Ttn	0.11	4	4	4
Q6DTY7	6-phosphofructo-2-kinase/fructose-2,6-bisphosphatase 4 OS=Mus musculus OX=10090 GN=Pfkfb4 PE=2 SV=4	Pfkfb4	8.53	4	4	4
Q505F5	Leucine-rich repeat-containing protein 47 OS=Mus musculus OX=10090 GN=Lrrc47 PE=1 SV=1	Lrrc47	22.38	11	11	11
Q62504	Msx2-interacting protein OS=Mus musculus OX=10090 GN=Spen PE=1 SV=2	Spen	3.1	10	10	10
P25444	40S ribosomal protein S2 OS=Mus musculus OX=10090 GN=Rps2 PE=1 SV=3	Rps2	27.99	9	9	9
P70255	Nuclear factor 1 C-type OS=Mus musculus OX=10090 GN=Nfic PE=1 SV=1	Nfic	27.33	10	10	10
P28740	Kinesin-like protein KIF2A OS=Mus musculus OX=10090 GN=Kif2a PE=1 SV=2	Kif2a	15.32	12	12	12
P52927	High mobility group protein HMGI-C OS=Mus musculus OX=10090 GN=Hmga2 PE=1 SV=1	Hmga2	19.44	2	2	2
Q9DC23	DnaJ homolog subfamily C member 10 OS=Mus musculus OX=10090 GN=Dnajc10 PE=1 SV=2	Dnajc10	8.7	7	7	7
Q9JIB4	General transcription factor IIH subunit 2 OS=Mus musculus OX=10090 GN=Gtf2h2 PE=1 SV=1	Gtf2h2	9.85	4	4	4
Q921N8	G protein pathway suppressor 2 OS=Mus musculus OX=10090 GN=Gps2 PE=1 SV=1	Gps2	2.45	1	1	1
P97386	DNA ligase 3 OS=Mus musculus OX=10090 GN=Lig3 PE=1 SV=2	Lig3	9.66	9	9	9
Q8BZZ3	NEDD4-like E3 ubiquitin-protein ligase WWP1 OS=Mus musculus OX=10090 GN=Wwp1 PE=1 SV=2	Wwp1	17.76	17	17	15
Q8BH59	Electrogenic aspartate/glutamate antiporter SLC25A12, mitochondrial OS=Mus musculus OX=10090 GN=Slc25a12 PE=1 SV=1	Slc25a12	20.53	13	13	13
Q7TSI3	Serine/threonine-protein phosphatase 6 regulatory subunit 1 OS=Mus musculus OX=10090 GN=Ppp6r1 PE=1 SV=1	Ppp6r1	4.21	4	4	4
Q922D4	Serine/threonine-protein phosphatase 6 regulatory subunit 3 OS=Mus musculus OX=10090 GN=Ppp6r3 PE=1 SV=1	Ppp6r3	7.82	6	6	6
P62827	GTP-binding nuclear protein Ran OS=Mus musculus OX=10090 GN=Ran PE=1 SV=3	Ran	32.87	6	6	6
Q8K2C9	Very-long-chain (3R)-3-hydroxyacyl-CoA dehydratase 3 OS=Mus musculus OX=10090 GN=Hacd3 PE=1 SV=2	Hacd3	5.52	3	3	3
Q9WVA3	Mitotic checkpoint protein BUB3 OS=Mus musculus OX=10090 GN=Bub3 PE=1 SV=2	Bub3	27.3	8	8	8
P26041	Moesin OS=Mus musculus OX=10090 GN=Msn PE=1 SV=3	Msn	31.02	22	22	18
Q9WUQ2	Prolactin regulatory element-binding protein OS=Mus musculus OX=10090 GN=Preb PE=1 SV=1	Preb	13.67	4	4	4
P62878	E3 ubiquitin-protein ligase RBX1 OS=Mus musculus OX=10090 GN=Rbx1 PE=1 SV=1	Rbx1	7.41	1	1	1
Q8C176	Transcription initiation factor TFIID subunit 2 OS=Mus musculus OX=10090 GN=Taf2 PE=2 SV=2	Taf2	2.81	3	3	3
P61963	DDB1- and CUL4-associated factor 7 OS=Mus musculus OX=10090 GN=Dcaf7 PE=1 SV=1	Dcaf7	26.32	8	8	8
Q9CQC7	NADH dehydrogenase [ubiquinone] 1 beta subcomplex subunit 4 OS=Mus musculus OX=10090 GN=Ndufb4 PE=1 SV=3	Ndufb4	26.36	3	3	3
P97762	Retinitis pigmentosa 9 protein homolog OS=Mus musculus OX=10090 GN=rp9 PE=1 SV=1	rp9	18.78	4	4	4
Q8C0M0	GATOR complex protein WDR59 OS=Mus musculus OX=10090 GN=Wdr59 PE=1 SV=2	Wdr59	8.77	7	7	7
Q9ER88	28S ribosomal protein S29, mitochondrial OS=Mus musculus OX=10090 GN=Dap3 PE=1 SV=1	Dap3	20.2	7	7	7
Q60766	Immunity-related GTPase family M protein 1 OS=Mus musculus OX=10090 GN=Irgm1 PE=1 SV=1	Irgm1	10.51	4	4	4
Q9CZD5	Translation initiation factor IF-3, mitochondrial OS=Mus musculus OX=10090 GN=Mtif3 PE=1 SV=1	Mtif3	3.26	1	1	1
Q9D1M0	Protein SEC13 homolog OS=Mus musculus OX=10090 GN=Sec13 PE=1 SV=3	Sec13	18.63	7	7	7
A2AAY5	SH3 and PX domain-containing protein 2B OS=Mus musculus OX=10090 GN=Sh3pxd2b PE=1 SV=1	Sh3pxd2b	16.19	14	14	14
P15533	Tripartite motif-containing protein 30A OS=Mus musculus OX=10090 GN=Trim30a PE=1 SV=2	Trim30a	8.67	4	4	4
Q5SSZ5	Tensin-3 OS=Mus musculus OX=10090 GN=Tns3 PE=1 SV=1	Tns3	3.61	5	5	5
P17182	Alpha-enolase OS=Mus musculus OX=10090 GN=Eno1 PE=1 SV=3	Eno1	14.98	6	6	6
Q9CXY9	GPI-anchor transamidase OS=Mus musculus OX=10090 GN=Pigk PE=1 SV=2	Pigk	5.06	2	2	2
Q8C6G8	WD repeat-containing protein 26 OS=Mus musculus OX=10090 GN=Wdr26 PE=1 SV=3	Wdr26	15.29	9	9	9
Q8BVW3	Tripartite motif-containing protein 14 OS=Mus musculus OX=10090 GN=Trim14 PE=1 SV=2	Trim14	26.82	10	10	10
Q8BG79	CWF19-like protein 2 OS=Mus musculus OX=10090 GN=Cwf19l2 PE=1 SV=1	Cwf19l2	9.58	7	7	7
Q8BIQ5	Cleavage stimulation factor subunit 2 OS=Mus musculus OX=10090 GN=Cstf2 PE=1 SV=2	Cstf2	10.86	6	6	6
Q8VD12	Zinc finger protein 385A OS=Mus musculus OX=10090 GN=Znf385a PE=1 SV=2	Znf385a	20.21	6	6	6
Q8K031	StAR-related lipid transfer protein 8 OS=Mus musculus OX=10090 GN=Stard8 PE=1 SV=2	Stard8	1.47	1	1	1
Q9CWX4	Pseudouridylate synthase RPUSD4, mitochondrial OS=Mus musculus OX=10090 GN=Rpusd4 PE=2 SV=1	Rpusd4	14.32	6	6	6
O09110	Dual specificity mitogen-activated protein kinase kinase 3 OS=Mus musculus OX=10090 GN=Map2k3 PE=1 SV=2	Map2k3	6.34	2	2	2
P08113	Endoplasmin OS=Mus musculus OX=10090 GN=Hsp90b1 PE=1 SV=2	Hsp90b1	8.6	6	5	5
Q8CF60	Zinc finger protein 263 OS=Mus musculus OX=10090 GN=Znf263 PE=1 SV=1	Znf263	2.94	2	2	2
Q60930	Voltage-dependent anion-selective channel protein 2 OS=Mus musculus OX=10090 GN=Vdac2 PE=1 SV=2	Vdac2	14.58	4	4	4
Q9DBY8	Nuclear valosin-containing protein-like OS=Mus musculus OX=10090 GN=Nvl PE=1 SV=1	Nvl	7.84	6	6	6
Q9DBP5	UMP-CMP kinase OS=Mus musculus OX=10090 GN=Cmpk1 PE=1 SV=1	Cmpk1	5.1	1	1	1
Q80U72	Protein scribble homolog OS=Mus musculus OX=10090 GN=Scrib PE=1 SV=2	Scrib	2.92	5	5	5
P97868	E3 ubiquitin-protein ligase RBBP6 OS=Mus musculus OX=10090 GN=Rbbp6 PE=1 SV=5	Rbbp6	13.13	22	22	22
Q8K019	Bcl-2-associated transcription factor 1 OS=Mus musculus OX=10090 GN=Bclaf1 PE=1 SV=2	Bclaf1	19.04	22	21	21
P17751	Triosephosphate isomerase OS=Mus musculus OX=10090 GN=Tpi1 PE=1 SV=5	Tpi1	24.5	5	5	5
Q69ZR2	E3 ubiquitin-protein ligase HECTD1 OS=Mus musculus OX=10090 GN=Hectd1 PE=1 SV=2	Hectd1	0.69	2	2	2
Q01853	Transitional endoplasmic reticulum ATPase OS=Mus musculus OX=10090 GN=Vcp PE=1 SV=4	Vcp	18.73	15	15	15
Q80X85	28S ribosomal protein S7, mitochondrial OS=Mus musculus OX=10090 GN=Mrps7 PE=1 SV=1	Mrps7	21.49	5	5	5
Q8CFI0	E3 ubiquitin-protein ligase NEDD4-like OS=Mus musculus OX=10090 GN=Nedd4l PE=1 SV=2	Nedd4l	6.87	6	6	6
Q8CHY6	Transcriptional repressor p66 alpha OS=Mus musculus OX=10090 GN=Gatad2a PE=1 SV=2	Gatad2a	11.45	6	6	6
Q61462	Cytochrome b-245 light chain OS=Mus musculus OX=10090 GN=Cyba PE=1 SV=3	Cyba	8.85	2	2	2
O55125	Protein NipSnap homolog 1 OS=Mus musculus OX=10090 GN=Nipsnap1 PE=1 SV=1	Nipsnap1	8.45	2	2	2
Q2PFD7	PH and SEC7 domain-containing protein 3 OS=Mus musculus OX=10090 GN=Psd3 PE=1 SV=2	Psd3	9.26	9	9	9
Q4VC33	E3 ubiquitin-protein transferase MAEA OS=Mus musculus OX=10090 GN=Maea PE=1 SV=1	Maea	11.11	4	4	4
Q9CY16	28S ribosomal protein S28, mitochondrial OS=Mus musculus OX=10090 GN=Mrps28 PE=1 SV=1	Mrps28	16.13	3	3	3
Q91WT8	RNA-binding protein 47 OS=Mus musculus OX=10090 GN=Rbm47 PE=1 SV=1	Rbm47	28.98	19	19	17
Q8BFQ4	WD repeat-containing protein 82 OS=Mus musculus OX=10090 GN=Wdr82 PE=1 SV=1	Wdr82	36.74	12	12	12
Q8BK64	Activator of 90 kDa heat shock protein ATPase homolog 1 OS=Mus musculus OX=10090 GN=Ahsa1 PE=1 SV=2	Ahsa1	5.92	2	2	2
P58252	Elongation factor 2 OS=Mus musculus OX=10090 GN=Eef2 PE=1 SV=2	Eef2	20.98	18	18	18
Q9DBQ7	Protein-associating with the carboxyl-terminal domain of ezrin OS=Mus musculus OX=10090 GN=Scyl3 PE=1 SV=3	Scyl3	6.12	4	4	4
Q61210	Rho guanine nucleotide exchange factor 1 OS=Mus musculus OX=10090 GN=Arhgef1 PE=1 SV=2	Arhgef1	21.41	19	19	19
Q8K2Y7	39S ribosomal protein L47, mitochondrial OS=Mus musculus OX=10090 GN=Mrpl47 PE=1 SV=2	Mrpl47	6.35	2	2	2
Q922B2	Aspartate--tRNA ligase, cytoplasmic OS=Mus musculus OX=10090 GN=Dars1 PE=1 SV=2	Dars1	44.11	23	23	23
Q6PCN7	Helicase-like transcription factor OS=Mus musculus OX=10090 GN=Hltf PE=1 SV=1	Hltf	11.57	11	11	11
Q8K2D3	Enhancer of mRNA-decapping protein 3 OS=Mus musculus OX=10090 GN=Edc3 PE=1 SV=1	Edc3	14.57	7	7	7
O88597	Beclin-1 OS=Mus musculus OX=10090 GN=Becn1 PE=1 SV=3	Becn1	7.81	3	3	3
P63017	Heat shock cognate 71 kDa protein OS=Mus musculus OX=10090 GN=Hspa8 PE=1 SV=1	Hspa8	39.94	26	26	24
Q91V81	RNA-binding protein 42 OS=Mus musculus OX=10090 GN=Rbm42 PE=1 SV=2	Rbm42	1.88	1	1	1
O70503	Very-long-chain 3-oxoacyl-CoA reductase OS=Mus musculus OX=10090 GN=Hsd17b12 PE=1 SV=1	Hsd17b12	17.31	6	6	6
Q8BX02	KN motif and ankyrin repeat domain-containing protein 2 OS=Mus musculus OX=10090 GN=Kank2 PE=1 SV=1	Kank2	6.88	6	6	6
P31266	Recombining binding protein suppressor of hairless OS=Mus musculus OX=10090 GN=Rbpj PE=1 SV=1	Rbpj	21.86	13	13	13
P62880	Guanine nucleotide-binding protein G(I)/G(S)/G(T) subunit beta-2 OS=Mus musculus OX=10090 GN=Gnb2 PE=1 SV=3	Gnb2	23.82	8	8	8
P80316	T-complex protein 1 subunit epsilon OS=Mus musculus OX=10090 GN=Cct5 PE=1 SV=1	Cct5	17.19	9	9	9
A2RTL5	Arginine/serine-rich coiled-coil protein 2 OS=Mus musculus OX=10090 GN=Rsrc2 PE=2 SV=1	Rsrc2	10.64	4	4	4
Q9CQ48	NudC domain-containing protein 2 OS=Mus musculus OX=10090 GN=Nudcd2 PE=1 SV=1	Nudcd2	19.11	3	3	3
Q80YE4	Serine/threonine-protein kinase LMTK1 OS=Mus musculus OX=10090 GN=Aatk PE=1 SV=1	Aatk	1.83	2	2	2
Q99LB2	Dehydrogenase/reductase SDR family member 4 OS=Mus musculus OX=10090 GN=Dhrs4 PE=1 SV=3	Dhrs4	3.58	1	1	1
Q61316	Heat shock 70 kDa protein 4 OS=Mus musculus OX=10090 GN=Hspa4 PE=1 SV=1	Hspa4	9.63	7	7	7
O55033	Cytoplasmic protein NCK2 OS=Mus musculus OX=10090 GN=Nck2 PE=1 SV=1	Nck2	5.26	2	2	2
Q2EMV9	Protein mono-ADP-ribosyltransferase PARP14 OS=Mus musculus OX=10090 GN=Parp14 PE=1 SV=3	Parp14	9.63	16	16	16
Q5I1X5	RelA-associated inhibitor OS=Mus musculus OX=10090 GN=Ppp1r13l PE=1 SV=1	Ppp1r13l	4.13	3	3	3
Q9Z0N2	Eukaryotic translation initiation factor 2 subunit 3, Y-linked OS=Mus musculus OX=10090 GN=Eif2s3y PE=1 SV=2	Eif2s3y	33.69	16	4	4
Q923D5	WW domain-binding protein 11 OS=Mus musculus OX=10090 GN=Wbp11 PE=1 SV=2	Wbp11	10.45	6	6	6
Q5XJY5	Coatomer subunit delta OS=Mus musculus OX=10090 GN=Arcn1 PE=1 SV=2	Arcn1	26.22	12	12	12
C0HKD8	Microfibrillar-associated protein 1A OS=Mus musculus OX=10090 GN=Mfap1a PE=1 SV=1	Mfap1a	25.97	12	12	12
Q9CQ62	2,4-dienoyl-CoA reductase [(3E)-enoyl-CoA-producing], mitochondrial OS=Mus musculus OX=10090 GN=Decr1 PE=1 SV=1	Decr1	6.87	2	2	2
Q3THK3	General transcription factor IIF subunit 1 OS=Mus musculus OX=10090 GN=Gtf2f1 PE=1 SV=2	Gtf2f1	13.78	6	6	6
Q80X82	Symplekin OS=Mus musculus OX=10090 GN=Sympk PE=1 SV=2	Sympk	7.3	10	10	10
Q65Z40	Wings apart-like protein homolog OS=Mus musculus OX=10090 GN=Wapl PE=1 SV=2	Wapl	5.25	6	6	6
Q9D7B6	Isobutyryl-CoA dehydrogenase, mitochondrial OS=Mus musculus OX=10090 GN=Acad8 PE=1 SV=2	Acad8	11.62	4	4	4
Q99N84	28S ribosomal protein S18b, mitochondrial OS=Mus musculus OX=10090 GN=Mrps18b PE=1 SV=1	Mrps18b	9.84	3	3	3
Q9D7S7	60S ribosomal protein L22-like 1 OS=Mus musculus OX=10090 GN=Rpl22l1 PE=1 SV=1	Rpl22l1	19.67	2	2	2
Q9JHG7	Phosphatidylinositol 4,5-bisphosphate 3-kinase catalytic subunit gamma isoform OS=Mus musculus OX=10090 GN=Pik3cg PE=1 SV=2	Pik3cg	2.36	3	3	3
O08664	B-cell CLL/lymphoma 7 protein family member C OS=Mus musculus OX=10090 GN=Bcl7c PE=1 SV=1	Bcl7c	4.61	1	1	1
Q64343	ATP-binding cassette sub-family G member 1 OS=Mus musculus OX=10090 GN=Abcg1 PE=1 SV=1	Abcg1	3	2	2	2
Q91YU3	Myb/SANT-like DNA-binding domain-containing protein 4 OS=Mus musculus OX=10090 GN=Msantd4 PE=2 SV=1	Msantd4	2.03	1	1	1
Q9CTH6	rRNA-processing protein FCF1 homolog OS=Mus musculus OX=10090 GN=Fcf1 PE=2 SV=2	Fcf1	9.09	2	2	2
Q91VL9	Zinc finger and BTB domain-containing protein 1 OS=Mus musculus OX=10090 GN=Zbtb1 PE=1 SV=1	Zbtb1	6.59	4	4	4
Q9Z0U1	Tight junction protein ZO-2 OS=Mus musculus OX=10090 GN=Tjp2 PE=1 SV=2	Tjp2	30.16	38	38	38
Q3TDQ1	Dolichyl-diphosphooligosaccharide--protein glycosyltransferase subunit STT3B OS=Mus musculus OX=10090 GN=Stt3b PE=1 SV=2	Stt3b	5.22	4	4	4
Q8VDM6	Heterogeneous nuclear ribonucleoprotein U-like protein 1 OS=Mus musculus OX=10090 GN=Hnrnpul1 PE=1 SV=1	Hnrnpul1	25.84	24	24	24
O08917	Flotillin-1 OS=Mus musculus OX=10090 GN=Flot1 PE=1 SV=1	Flot1	15.19	5	5	5
Q05CL8	La-related protein 7 OS=Mus musculus OX=10090 GN=Larp7 PE=1 SV=2	Larp7	31.05	15	15	15
Q62073	Mitogen-activated protein kinase kinase kinase 7 OS=Mus musculus OX=10090 GN=Map3k7 PE=1 SV=1	Map3k7	12.44	7	7	7
Q8BHL3	TBC1 domain family member 10B OS=Mus musculus OX=10090 GN=Tbc1d10b PE=1 SV=2	Tbc1d10b	6.89	5	5	5
Q91WG4	Elongator complex protein 2 OS=Mus musculus OX=10090 GN=Elp2 PE=1 SV=1	Elp2	4.93	4	4	4
Q6KCD5	Nipped-B-like protein OS=Mus musculus OX=10090 GN=Nipbl PE=1 SV=1	Nipbl	4.54	11	11	11
P62311	U6 snRNA-associated Sm-like protein LSm3 OS=Mus musculus OX=10090 GN=Lsm3 PE=1 SV=2	Lsm3	11.76	1	1	1
P82343	N-acylglucosamine 2-epimerase OS=Mus musculus OX=10090 GN=Renbp PE=1 SV=4	Renbp	3.34	1	1	1
P61965	WD repeat-containing protein 5 OS=Mus musculus OX=10090 GN=Wdr5 PE=1 SV=1	Wdr5	26.65	7	7	7
Q99JR8	SWI/SNF-related matrix-associated actin-dependent regulator of chromatin subfamily D member 2 OS=Mus musculus OX=10090 GN=Smarcd2 PE=1 SV=2	Smarcd2	14.5	7	7	7
Q1HFZ0	RNA cytosine C(5)-methyltransferase NSUN2 OS=Mus musculus OX=10090 GN=Nsun2 PE=1 SV=2	Nsun2	22.46	20	20	20
P16110	Galectin-3 OS=Mus musculus OX=10090 GN=Lgals3 PE=1 SV=3	Lgals3	33.71	12	12	12
Q62074	Protein kinase C iota type OS=Mus musculus OX=10090 GN=Prkci PE=1 SV=3	Prkci	5.38	3	3	3
O35345	Importin subunit alpha-7 OS=Mus musculus OX=10090 GN=Kpna6 PE=1 SV=2	Kpna6	13.81	7	7	7
Q8BIJ7	RUN and FYVE domain-containing protein 1 OS=Mus musculus OX=10090 GN=Rufy1 PE=1 SV=1	Rufy1	6.04	4	4	4
Q80XP8	Protein FAM76B OS=Mus musculus OX=10090 GN=Fam76b PE=1 SV=1	Fam76b	15.34	5	5	5
Q9DB60	Prostamide/prostaglandin F synthase OS=Mus musculus OX=10090 GN=Prxl2b PE=1 SV=1	Prxl2b	5.47	1	1	1
Q8BML9	Glutamine--tRNA ligase OS=Mus musculus OX=10090 GN=Qars1 PE=1 SV=1	Qars1	21.94	18	17	17
P59808	SAM and SH3 domain-containing protein 1 OS=Mus musculus OX=10090 GN=Sash1 PE=1 SV=1	Sash1	12.85	14	14	14
Q60932	Voltage-dependent anion-selective channel protein 1 OS=Mus musculus OX=10090 GN=Vdac1 PE=1 SV=3	Vdac1	12.16	3	3	3
Q4VGL6	Roquin-1 OS=Mus musculus OX=10090 GN=Rc3h1 PE=1 SV=1	Rc3h1	18.76	19	19	14
P62267	40S ribosomal protein S23 OS=Mus musculus OX=10090 GN=Rps23 PE=1 SV=3	Rps23	22.38	5	5	5
Q8R010	Aminoacyl tRNA synthase complex-interacting multifunctional protein 2 OS=Mus musculus OX=10090 GN=Aimp2 PE=1 SV=2	Aimp2	14.06	4	4	4
Q8C0K5	Solute carrier family 25 member 16 OS=Mus musculus OX=10090 GN=Slc25a16 PE=1 SV=1	Slc25a16	9.34	3	3	3
Q9D8P4	39S ribosomal protein L17, mitochondrial OS=Mus musculus OX=10090 GN=Mrpl17 PE=1 SV=1	Mrpl17	6.82	1	1	1
Q60668	Heterogeneous nuclear ribonucleoprotein D0 OS=Mus musculus OX=10090 GN=Hnrnpd PE=1 SV=2	Hnrnpd	33.52	12	12	12
Q9D906	Ubiquitin-like modifier-activating enzyme ATG7 OS=Mus musculus OX=10090 GN=Atg7 PE=1 SV=1	Atg7	10.46	7	7	7
Q99LF4	RNA-splicing ligase RtcB homolog OS=Mus musculus OX=10090 GN=Rtcb PE=1 SV=1	Rtcb	39.01	19	19	19
Q91VM5	RNA binding motif protein, X-linked-like-1 OS=Mus musculus OX=10090 GN=Rbmxl1 PE=2 SV=1	Rbmxl1	27.32	12	12	0
P39054	Dynamin-2 OS=Mus musculus OX=10090 GN=Dnm2 PE=1 SV=2	Dnm2	8.97	8	8	5
Q07113	Cation-independent mannose-6-phosphate receptor OS=Mus musculus OX=10090 GN=Igf2r PE=1 SV=1	Igf2r	0.93	2	2	2
P61327	Protein mago nashi homolog OS=Mus musculus OX=10090 GN=Magoh PE=2 SV=1	Magoh	19.18	3	3	3
Q99KN2	Probable cytosolic iron-sulfur protein assembly protein CIAO1 OS=Mus musculus OX=10090 GN=Ciao1 PE=1 SV=1	Ciao1	20.94	7	7	7
O55098	Serine/threonine-protein kinase 10 OS=Mus musculus OX=10090 GN=Stk10 PE=1 SV=2	Stk10	3.52	3	2	2
Q8CEE7	Retinol dehydrogenase 13 OS=Mus musculus OX=10090 GN=Rdh13 PE=1 SV=1	Rdh13	11.38	3	3	3
P62317	Small nuclear ribonucleoprotein Sm D2 OS=Mus musculus OX=10090 GN=Snrpd2 PE=1 SV=1	Snrpd2	33.05	4	4	4
Q69ZK6	Probable JmjC domain-containing histone demethylation protein 2C OS=Mus musculus OX=10090 GN=Jmjd1c PE=1 SV=3	Jmjd1c	8.51	19	19	19
Q8VDI1	Epithelial-stromal interaction protein 1 OS=Mus musculus OX=10090 GN=Epsti1 PE=1 SV=2	Epsti1	12.1	3	3	3
Q61235	Beta-2-syntrophin OS=Mus musculus OX=10090 GN=Sntb2 PE=1 SV=2	Sntb2	4.81	2	2	2
Q8CI61	BAG family molecular chaperone regulator 4 OS=Mus musculus OX=10090 GN=Bag4 PE=1 SV=2	Bag4	9.19	4	4	4
Q8R105	Vacuolar protein sorting-associated protein 37C OS=Mus musculus OX=10090 GN=Vps37c PE=1 SV=1	Vps37c	3.12	1	1	1
Q8CGF7	Transcription elongation regulator 1 OS=Mus musculus OX=10090 GN=Tcerg1 PE=1 SV=2	Tcerg1	2.64	3	3	3
Q62191	E3 ubiquitin-protein ligase TRIM21 OS=Mus musculus OX=10090 GN=Trim21 PE=1 SV=1	Trim21	18.51	9	9	9
P19096	Fatty acid synthase OS=Mus musculus OX=10090 GN=Fasn PE=1 SV=2	Fasn	4.43	10	10	10
Q8CH77	Neuron navigator 1 OS=Mus musculus OX=10090 GN=Nav1 PE=1 SV=2	Nav1	9.01	14	14	14
Q8BG81	Polymerase delta-interacting protein 3 OS=Mus musculus OX=10090 GN=Poldip3 PE=1 SV=1	Poldip3	8.81	3	3	3
Q8BH43	Actin-binding protein WASF2 OS=Mus musculus OX=10090 GN=Wasf2 PE=1 SV=1	Wasf2	14.29	7	7	7
Q61062	Segment polarity protein dishevelled homolog DVL-3 OS=Mus musculus OX=10090 GN=Dvl3 PE=1 SV=2	Dvl3	13.41	9	9	9
Q9R190	Metastasis-associated protein MTA2 OS=Mus musculus OX=10090 GN=Mta2 PE=1 SV=1	Mta2	19.61	13	13	13
Q9D787	RING-type E3 ubiquitin-protein ligase PPIL2 OS=Mus musculus OX=10090 GN=Ppil2 PE=1 SV=2	Ppil2	38	19	19	19
Q4VA53	Sister chromatid cohesion protein PDS5 homolog B OS=Mus musculus OX=10090 GN=Pds5b PE=1 SV=1	Pds5b	0.83	1	1	1
Q9DBS5	Kinesin light chain 4 OS=Mus musculus OX=10090 GN=Klc4 PE=1 SV=1	Klc4	30.05	20	16	16
Q8CCF0	U4/U6 small nuclear ribonucleoprotein Prp31 OS=Mus musculus OX=10090 GN=Prpf31 PE=1 SV=3	Prpf31	13.83	7	7	7
P26323	Friend leukemia integration 1 transcription factor OS=Mus musculus OX=10090 GN=Fli1 PE=1 SV=1	Fli1	26.55	10	10	9
Q9DAZ9	Abscission/NoCut checkpoint regulator OS=Mus musculus OX=10090 GN=Zfyve19 PE=1 SV=2	Zfyve19	11.31	4	4	4
Q31125	Zinc transporter SLC39A7 OS=Mus musculus OX=10090 GN=Slc39a7 PE=1 SV=2	Slc39a7	4.62	2	2	2
Q7TQH0	Ataxin-2-like protein OS=Mus musculus OX=10090 GN=Atxn2l PE=1 SV=1	Atxn2l	21.45	26	26	25
P49710	Hematopoietic lineage cell-specific protein OS=Mus musculus OX=10090 GN=Hcls1 PE=1 SV=2	Hcls1	36.01	24	24	24
P35278	Ras-related protein Rab-5C OS=Mus musculus OX=10090 GN=Rab5c PE=1 SV=2	Rab5c	26.85	5	5	5
Q3UZ01	RNA-binding region-containing protein 3 OS=Mus musculus OX=10090 GN=Rnpc3 PE=2 SV=2	Rnpc3	7.78	4	4	4
Q61249	Immunoglobulin-binding protein 1 OS=Mus musculus OX=10090 GN=Igbp1 PE=1 SV=1	Igbp1	19.12	8	8	8
Q8CIS0	Caspase recruitment domain-containing protein 11 OS=Mus musculus OX=10090 GN=Card11 PE=1 SV=2	Card11	0.69	1	1	1
Q61990	Poly(rC)-binding protein 2 OS=Mus musculus OX=10090 GN=Pcbp2 PE=1 SV=1	Pcbp2	17.96	6	4	4
P30993	C5a anaphylatoxin chemotactic receptor 1 OS=Mus musculus OX=10090 GN=C5ar1 PE=1 SV=2	C5ar1	3.42	1	1	1
Q4VAA7	Sorting nexin-33 OS=Mus musculus OX=10090 GN=Snx33 PE=1 SV=1	Snx33	21.25	11	11	11
Q64213	Splicing factor 1 OS=Mus musculus OX=10090 GN=Sf1 PE=1 SV=6	Sf1	12.1	8	8	8
P59325	Eukaryotic translation initiation factor 5 OS=Mus musculus OX=10090 GN=Eif5 PE=1 SV=1	Eif5	10.02	4	4	4
Q9JKB3	Y-box-binding protein 3 OS=Mus musculus OX=10090 GN=Ybx3 PE=1 SV=2	Ybx3	13.3	5	2	2
Q91WG3	Pseudouridylate synthase TRUB2, mitochondrial OS=Mus musculus OX=10090 GN=Trub2 PE=2 SV=1	Trub2	5.74	2	2	2
Q9CQV8	14-3-3 protein beta/alpha OS=Mus musculus OX=10090 GN=Ywhab PE=1 SV=3	Ywhab	31.71	8	3	3
P62911	60S ribosomal protein L32 OS=Mus musculus OX=10090 GN=Rpl32 PE=1 SV=2	Rpl32	40	9	9	8
B2RQC6	CAD protein OS=Mus musculus OX=10090 GN=Cad PE=1 SV=1	Cad	1.62	3	3	3
Q60790	Ras GTPase-activating protein 3 OS=Mus musculus OX=10090 GN=Rasa3 PE=1 SV=2	Rasa3	14.75	12	12	12
Q8VEK3	Heterogeneous nuclear ribonucleoprotein U OS=Mus musculus OX=10090 GN=Hnrnpu PE=1 SV=1	Hnrnpu	24.12	21	21	21
Q8K4Q0	Regulatory-associated protein of mTOR OS=Mus musculus OX=10090 GN=Rptor PE=1 SV=1	Rptor	0.82	1	1	1
Q9Z108	Double-stranded RNA-binding protein Staufen homolog 1 OS=Mus musculus OX=10090 GN=Stau1 PE=1 SV=1	Stau1	25.67	13	13	13
Q14C51	Pentatricopeptide repeat domain-containing protein 3, mitochondrial OS=Mus musculus OX=10090 GN=Ptcd3 PE=1 SV=2	Ptcd3	10.95	8	8	8
Q9R117	Non-receptor tyrosine-protein kinase TYK2 OS=Mus musculus OX=10090 GN=Tyk2 PE=1 SV=3	Tyk2	8.19	10	9	9
Q91W18	Tudor domain-containing protein 3 OS=Mus musculus OX=10090 GN=Tdrd3 PE=1 SV=4	Tdrd3	13.46	9	9	9
O70305	Ataxin-2 OS=Mus musculus OX=10090 GN=Atxn2 PE=1 SV=1	Atxn2	5.68	6	5	5
Q8CBY3	Leukocyte receptor cluster member 8 homolog OS=Mus musculus OX=10090 GN=Leng8 PE=1 SV=1	Leng8	22.04	19	19	19
P48678	Prelamin-A/C OS=Mus musculus OX=10090 GN=Lmna PE=1 SV=2	Lmna	15.04	9	9	9
P49446	Receptor-type tyrosine-protein phosphatase epsilon OS=Mus musculus OX=10090 GN=Ptpre PE=1 SV=3	Ptpre	9.59	5	5	5
Q8BHL8	Proteasome inhibitor PI31 subunit OS=Mus musculus OX=10090 GN=Psmf1 PE=1 SV=1	Psmf1	4.43	1	1	1
Q3UFS4	G patch domain-containing protein 11 OS=Mus musculus OX=10090 GN=Gpatch11 PE=1 SV=2	Gpatch11	8.78	2	2	2
Q80U58	Pumilio homolog 2 OS=Mus musculus OX=10090 GN=Pum2 PE=1 SV=2	Pum2	10.79	12	7	7
Q922S8	Kinesin-like protein KIF2C OS=Mus musculus OX=10090 GN=Kif2c PE=1 SV=1	Kif2c	3.33	2	2	2
Q8BYK6	YTH domain-containing family protein 3 OS=Mus musculus OX=10090 GN=Ythdf3 PE=1 SV=2	Ythdf3	30.43	18	18	18
Q9D8T7	SRA stem-loop-interacting RNA-binding protein, mitochondrial OS=Mus musculus OX=10090 GN=Slirp PE=1 SV=2	Slirp	36.61	5	5	5
Q9CQQ7	ATP synthase F(0) complex subunit B1, mitochondrial OS=Mus musculus OX=10090 GN=Atp5pb PE=1 SV=1	Atp5pb	7.03	2	2	2
Q8BP48	Methionine aminopeptidase 1 OS=Mus musculus OX=10090 GN=Metap1 PE=1 SV=1	Metap1	15.28	5	5	5
Q61646	Haptoglobin OS=Mus musculus OX=10090 GN=Hp PE=1 SV=1	Hp	5.76	3	3	3
Q4JIM5	Tyrosine-protein kinase ABL2 OS=Mus musculus OX=10090 GN=Abl2 PE=1 SV=1	Abl2	5.41	5	4	4
Q91X52	L-xylulose reductase OS=Mus musculus OX=10090 GN=Dcxr PE=1 SV=2	Dcxr	9.43	2	2	2
Q921M3	Splicing factor 3B subunit 3 OS=Mus musculus OX=10090 GN=Sf3b3 PE=1 SV=1	Sf3b3	18.49	21	21	21
Q8R307	Vacuolar protein sorting-associated protein 18 homolog OS=Mus musculus OX=10090 GN=Vps18 PE=1 SV=2	Vps18	8.53	7	7	7
Q9JLZ6	Hypermethylated in cancer 2 protein OS=Mus musculus OX=10090 GN=Hic2 PE=2 SV=4	Hic2	1.62	1	1	1
F7BJB9	MORC family CW-type zinc finger protein 3 OS=Mus musculus OX=10090 GN=Morc3 PE=1 SV=1	Morc3	8.92	7	7	7
P97371	Proteasome activator complex subunit 1 OS=Mus musculus OX=10090 GN=Psme1 PE=1 SV=2	Psme1	5.62	1	1	1
Q3UIR3	E3 ubiquitin-protein ligase DTX3L OS=Mus musculus OX=10090 GN=Dtx3l PE=1 SV=1	Dtx3l	16.31	11	11	11
Q9CZT6	Protein CMSS1 OS=Mus musculus OX=10090 GN=Cmss1 PE=2 SV=1	Cmss1	13.41	3	3	3
Q80TN4	DnaJ homolog subfamily C member 16 OS=Mus musculus OX=10090 GN=Dnajc16 PE=1 SV=2	Dnajc16	12.56	10	10	10
Q9D773	39S ribosomal protein L2, mitochondrial OS=Mus musculus OX=10090 GN=Mrpl2 PE=1 SV=1	Mrpl2	14.05	4	4	4
Q80U38	Protein KHNYN OS=Mus musculus OX=10090 GN=Khnyn PE=2 SV=2	Khnyn	2.24	1	1	1
A2AL36	Centriolin OS=Mus musculus OX=10090 GN=Cntrl PE=1 SV=2	Cntrl	1.5	2	2	2
Q8BFW7	Lipoma-preferred partner homolog OS=Mus musculus OX=10090 GN=Lpp PE=1 SV=1	Lpp	14.19	8	8	8
Q62241	U1 small nuclear ribonucleoprotein C OS=Mus musculus OX=10090 GN=Snrpc PE=1 SV=1	Snrpc	13.21	2	2	2
Q8BFR5	Elongation factor Tu, mitochondrial OS=Mus musculus OX=10090 GN=Tufm PE=1 SV=1	Tufm	30.31	14	14	14
Q61214	Dual specificity tyrosine-phosphorylation-regulated kinase 1A OS=Mus musculus OX=10090 GN=Dyrk1a PE=1 SV=1	Dyrk1a	10.22	8	8	8
Q99M51	Cytoplasmic protein NCK1 OS=Mus musculus OX=10090 GN=Nck1 PE=1 SV=1	Nck1	11.94	4	4	4
Q9D7X3	Dual specificity protein phosphatase 3 OS=Mus musculus OX=10090 GN=Dusp3 PE=1 SV=1	Dusp3	6.49	1	1	1
Q8BJ90	Zinc finger protein 771 OS=Mus musculus OX=10090 GN=Znf771 PE=2 SV=1	Znf771	7.89	2	2	2
Q9DBL1	Short/branched chain specific acyl-CoA dehydrogenase, mitochondrial OS=Mus musculus OX=10090 GN=Acadsb PE=1 SV=1	Acadsb	5.09	2	2	2
Q3U182	CREB-regulated transcription coactivator 2 OS=Mus musculus OX=10090 GN=Crtc2 PE=1 SV=2	Crtc2	6.07	4	4	4
Q61194	Phosphatidylinositol 4-phosphate 3-kinase C2 domain-containing subunit alpha OS=Mus musculus OX=10090 GN=Pik3c2a PE=1 SV=2	Pik3c2a	3.97	6	6	6
Q9CR56	NF-kappa-B inhibitor-interacting Ras-like protein 2 OS=Mus musculus OX=10090 GN=Nkiras2 PE=1 SV=1	Nkiras2	5.76	1	1	1
Q8K310	Matrin-3 OS=Mus musculus OX=10090 GN=Matr3 PE=1 SV=1	Matr3	30.61	26	26	26
Q3U9G9	Delta(14)-sterol reductase LBR OS=Mus musculus OX=10090 GN=Lbr PE=1 SV=2	Lbr	15.02	11	11	11
Q9JII5	DAZ-associated protein 1 OS=Mus musculus OX=10090 GN=Dazap1 PE=1 SV=2	Dazap1	12.81	5	5	5
Q9CQ49	Nuclear cap-binding protein subunit 2 OS=Mus musculus OX=10090 GN=Ncbp2 PE=1 SV=1	Ncbp2	7.05	1	1	1
P28741	Kinesin-like protein KIF3A OS=Mus musculus OX=10090 GN=Kif3a PE=1 SV=2	Kif3a	27.25	19	18	17
O88271	Craniofacial development protein 1 OS=Mus musculus OX=10090 GN=Cfdp1 PE=1 SV=1	Cfdp1	6.1	2	2	2
Q640N3	Rho GTPase-activating protein 30 OS=Mus musculus OX=10090 GN=Arhgap30 PE=1 SV=3	Arhgap30	17.17	17	17	17
Q80WQ2	Protein VAC14 homolog OS=Mus musculus OX=10090 GN=Vac14 PE=1 SV=1	Vac14	21.87	16	16	16
Q9Z1J3	Cysteine desulfurase OS=Mus musculus OX=10090 GN=Nfs1 PE=1 SV=3	Nfs1	28.32	12	12	12
Q8CIG8	Protein arginine N-methyltransferase 5 OS=Mus musculus OX=10090 GN=Prmt5 PE=1 SV=3	Prmt5	2.98	2	2	2
P61082	NEDD8-conjugating enzyme Ubc12 OS=Mus musculus OX=10090 GN=Ube2m PE=1 SV=1	Ube2m	10.38	2	2	2
Q6ZWY3	40S ribosomal protein S27-like OS=Mus musculus OX=10090 GN=Rps27l PE=1 SV=3	Rps27l	39.29	4	4	4
Q8VEB2	Protein salvador homolog 1 OS=Mus musculus OX=10090 GN=Sav1 PE=1 SV=2	Sav1	14.77	6	6	6
P0C090	Roquin-2 OS=Mus musculus OX=10090 GN=Rc3h2 PE=1 SV=1	Rc3h2	8.09	10	5	5
Q99N87	28S ribosomal protein S5, mitochondrial OS=Mus musculus OX=10090 GN=Mrps5 PE=1 SV=1	Mrps5	16.2	7	7	7
Q9WVK4	EH domain-containing protein 1 OS=Mus musculus OX=10090 GN=Ehd1 PE=1 SV=1	Ehd1	24.72	13	11	11
Q99JX4	Eukaryotic translation initiation factor 3 subunit M OS=Mus musculus OX=10090 GN=Eif3m PE=1 SV=1	Eif3m	13.1	6	6	6
Q9CPW7	Zinc finger matrin-type protein 2 OS=Mus musculus OX=10090 GN=Zmat2 PE=2 SV=1	Zmat2	24.62	6	6	6
Q9R112	Sulfide:quinone oxidoreductase, mitochondrial OS=Mus musculus OX=10090 GN=Sqor PE=1 SV=3	Sqor	25.11	11	11	11
Q62465	Synaptic vesicle membrane protein VAT-1 homolog OS=Mus musculus OX=10090 GN=Vat1 PE=1 SV=3	Vat1	22.17	7	7	7
Q8VDV8	MIT domain-containing protein 1 OS=Mus musculus OX=10090 GN=Mitd1 PE=1 SV=1	Mitd1	10.44	2	2	2
Q61768	Kinesin-1 heavy chain OS=Mus musculus OX=10090 GN=Kif5b PE=1 SV=3	Kif5b	42.68	41	41	32
Q6PDG5	SWI/SNF complex subunit SMARCC2 OS=Mus musculus OX=10090 GN=Smarcc2 PE=1 SV=2	Smarcc2	11.05	13	13	13
Q91YR7	Pre-mRNA-processing factor 6 OS=Mus musculus OX=10090 GN=Prpf6 PE=1 SV=1	Prpf6	14.56	13	13	13
Q8BGZ2	Protein FAM168A OS=Mus musculus OX=10090 GN=Fam168a PE=1 SV=1	Fam168a	4.1	1	1	1
Q921W4	Quinone oxidoreductase-like protein 1 OS=Mus musculus OX=10090 GN=Cryzl1 PE=1 SV=1	Cryzl1	2.87	1	1	1
P49586	Choline-phosphate cytidylyltransferase A OS=Mus musculus OX=10090 GN=Pcyt1a PE=1 SV=1	Pcyt1a	13.08	5	5	5
P14483	H-2 class II histocompatibility antigen, A beta chain OS=Mus musculus OX=10090 GN=H2-Ab1 PE=1 SV=1	H2-Ab1	9.43	3	3	3
Q91VR8	Protein BRICK1 OS=Mus musculus OX=10090 GN=Brk1 PE=1 SV=1	Brk1	38.67	4	4	4
Q8BH04	Phosphoenolpyruvate carboxykinase [GTP], mitochondrial OS=Mus musculus OX=10090 GN=Pck2 PE=1 SV=1	Pck2	4.69	3	3	3
Q9CQR2	40S ribosomal protein S21 OS=Mus musculus OX=10090 GN=Rps21 PE=1 SV=1	Rps21	39.76	3	3	3
P40201	Chromodomain-helicase-DNA-binding protein 1 OS=Mus musculus OX=10090 GN=Chd1 PE=1 SV=3	Chd1	4.91	8	7	7
Q5NCC3	E3 ubiquitin-protein ligase TRIM41 OS=Mus musculus OX=10090 GN=Trim41 PE=1 SV=1	Trim41	30.48	20	20	20
Q9WUA3	ATP-dependent 6-phosphofructokinase, platelet type OS=Mus musculus OX=10090 GN=Pfkp PE=1 SV=1	Pfkp	9.95	9	9	9
Q9QYB5	Gamma-adducin OS=Mus musculus OX=10090 GN=Add3 PE=1 SV=2	Add3	3.26	2	2	2
P54116	Stomatin OS=Mus musculus OX=10090 GN=Stom PE=1 SV=3	Stom	16.9	5	5	5
Q5NCR9	Nuclear speckle splicing regulatory protein 1 OS=Mus musculus OX=10090 GN=Nsrp1 PE=1 SV=1	Nsrp1	19.93	11	11	11
P61514	60S ribosomal protein L37a OS=Mus musculus OX=10090 GN=Rpl37a PE=1 SV=2	Rpl37a	31.52	4	4	4
B2RY56	RNA-binding protein 25 OS=Mus musculus OX=10090 GN=Rbm25 PE=1 SV=2	Rbm25	17.18	14	14	14
O08810	116 kDa U5 small nuclear ribonucleoprotein component OS=Mus musculus OX=10090 GN=Eftud2 PE=1 SV=1	Eftud2	18.02	17	17	17
Q6NWW9	Fibronectin type III domain-containing protein 3B OS=Mus musculus OX=10090 GN=Fndc3b PE=1 SV=1	Fndc3b	11.52	12	12	12
P49718	DNA replication licensing factor MCM5 OS=Mus musculus OX=10090 GN=Mcm5 PE=1 SV=2	Mcm5	20.71	15	15	15
Q8BIY1	G patch domain-containing protein 3 OS=Mus musculus OX=10090 GN=Gpatch3 PE=2 SV=1	Gpatch3	9.14	4	4	4
Q99KN9	Clathrin interactor 1 OS=Mus musculus OX=10090 GN=Clint1 PE=1 SV=2	Clint1	15.69	9	9	9
P35831	Tyrosine-protein phosphatase non-receptor type 12 OS=Mus musculus OX=10090 GN=Ptpn12 PE=1 SV=3	Ptpn12	12.39	9	9	9
Q8VE97	Serine/arginine-rich splicing factor 4 OS=Mus musculus OX=10090 GN=Srsf4 PE=2 SV=1	Srsf4	15.13	8	4	4
Q9R1R2	Tripartite motif-containing protein 3 OS=Mus musculus OX=10090 GN=Trim3 PE=1 SV=1	Trim3	20.03	13	13	13
Q6A028	Switch-associated protein 70 OS=Mus musculus OX=10090 GN=Swap70 PE=1 SV=2	Swap70	4.96	3	3	3
Q9JMK2	Casein kinase I isoform epsilon OS=Mus musculus OX=10090 GN=Csnk1e PE=1 SV=2	Csnk1e	17.79	8	1	1
Q8BHB4	WD repeat-containing protein 3 OS=Mus musculus OX=10090 GN=Wdr3 PE=1 SV=1	Wdr3	2.12	2	2	2
P22315	Ferrochelatase, mitochondrial OS=Mus musculus OX=10090 GN=Fech PE=1 SV=3	Fech	6.4	2	2	2
Q6ZQ58	La-related protein 1 OS=Mus musculus OX=10090 GN=Larp1 PE=1 SV=3	Larp1	19.78	20	20	20
Q9CPU4	Microsomal glutathione S-transferase 3 OS=Mus musculus OX=10090 GN=Mgst3 PE=1 SV=1	Mgst3	9.15	1	1	1
P36371	Antigen peptide transporter 2 OS=Mus musculus OX=10090 GN=Tap2 PE=1 SV=1	Tap2	9.54	6	6	6
P80313	T-complex protein 1 subunit eta OS=Mus musculus OX=10090 GN=Cct7 PE=1 SV=1	Cct7	22.61	11	11	11
Q8CJC5	E3 ubiquitin-protein ligase NEURL3 OS=Mus musculus OX=10090 GN=Neurl3 PE=2 SV=1	Neurl3	11.42	3	3	3
Q9JHJ3	Glycosylated lysosomal membrane protein OS=Mus musculus OX=10090 GN=Glmp PE=1 SV=1	Glmp	2.23	1	1	1
Q501J6	Probable ATP-dependent RNA helicase DDX17 OS=Mus musculus OX=10090 GN=Ddx17 PE=1 SV=1	Ddx17	31.08	24	18	18
Q2TBA3	Mucosa-associated lymphoid tissue lymphoma translocation protein 1 homolog OS=Mus musculus OX=10090 GN=Malt1 PE=1 SV=2	Malt1	8.65	7	7	7
Q8BU30	Isoleucine--tRNA ligase, cytoplasmic OS=Mus musculus OX=10090 GN=Iars1 PE=1 SV=2	Iars1	21.32	27	27	27
Q9ES52	Phosphatidylinositol 3,4,5-trisphosphate 5-phosphatase 1 OS=Mus musculus OX=10090 GN=Inpp5d PE=1 SV=2	Inpp5d	12.59	14	14	14
Q9QZD9	Eukaryotic translation initiation factor 3 subunit I OS=Mus musculus OX=10090 GN=Eif3i PE=1 SV=1	Eif3i	40.31	16	16	16
Q9JIY5	Serine protease HTRA2, mitochondrial OS=Mus musculus OX=10090 GN=Htra2 PE=1 SV=2	Htra2	5.02	2	2	2
Q4FK66	Pre-mRNA-splicing factor 38A OS=Mus musculus OX=10090 GN=Prpf38a PE=1 SV=1	Prpf38a	21.79	8	8	8
Q9EQP2	EH domain-containing protein 4 OS=Mus musculus OX=10090 GN=Ehd4 PE=1 SV=1	Ehd4	24.4	14	14	14
Q9Z0R4	Intersectin-1 OS=Mus musculus OX=10090 GN=Itsn1 PE=1 SV=2	Itsn1	4.73	8	5	5
Q8C0D4	Rho GTPase-activating protein 12 OS=Mus musculus OX=10090 GN=Arhgap12 PE=1 SV=2	Arhgap12	19.21	17	17	17
P97814	Proline-serine-threonine phosphatase-interacting protein 1 OS=Mus musculus OX=10090 GN=Pstpip1 PE=1 SV=1	Pstpip1	17.83	7	7	7
P16879	Tyrosine-protein kinase Fes/Fps OS=Mus musculus OX=10090 GN=Fes PE=1 SV=2	Fes	12.9	10	10	10
P23949	mRNA decay activator protein ZFP36L2 OS=Mus musculus OX=10090 GN=Zfp36l2 PE=1 SV=2	Zfp36l2	18.39	8	5	5
Q80ZS3	28S ribosomal protein S26, mitochondrial OS=Mus musculus OX=10090 GN=Mrps26 PE=1 SV=1	Mrps26	24	5	5	5
P24369	Peptidyl-prolyl cis-trans isomerase B OS=Mus musculus OX=10090 GN=Ppib PE=1 SV=2	Ppib	16.67	3	3	3
Q9R0L6	Pericentriolar material 1 protein OS=Mus musculus OX=10090 GN=Pcm1 PE=1 SV=2	Pcm1	10.22	19	19	19
Q60854	Serpin B6 OS=Mus musculus OX=10090 GN=Serpinb6 PE=1 SV=1	Serpinb6	17.99	7	7	7
Q91ZW3	SWI/SNF-related matrix-associated actin-dependent regulator of chromatin subfamily A member 5 OS=Mus musculus OX=10090 GN=Smarca5 PE=1 SV=1	Smarca5	2.09	2	2	2
Q6NZJ6	Eukaryotic translation initiation factor 4 gamma 1 OS=Mus musculus OX=10090 GN=Eif4g1 PE=1 SV=1	Eif4g1	20.44	35	35	35
Q9D0V8	Cyclin-dependent kinase 2-interacting protein OS=Mus musculus OX=10090 GN=Cinp PE=2 SV=1	Cinp	15.09	3	3	3
Q9Z1D1	Eukaryotic translation initiation factor 3 subunit G OS=Mus musculus OX=10090 GN=Eif3g PE=1 SV=2	Eif3g	31.56	12	12	12
Q9ET54	Palladin OS=Mus musculus OX=10090 GN=Palld PE=1 SV=2	Palld	1.42	2	2	2
Q99K95	Replication termination factor 2 OS=Mus musculus OX=10090 GN=Rtf2 PE=1 SV=1	Rtf2	6.19	2	2	2
Q9R0U0	Serine/arginine-rich splicing factor 10 OS=Mus musculus OX=10090 GN=Srsf10 PE=1 SV=2	Srsf10	20.61	7	7	7
Q9CZ91	Serum response factor-binding protein 1 OS=Mus musculus OX=10090 GN=Srfbp1 PE=1 SV=1	Srfbp1	2.04	1	1	1
Q99ME2	WD repeat-containing protein 6 OS=Mus musculus OX=10090 GN=Wdr6 PE=1 SV=1	Wdr6	8.62	9	9	9
Q3U2P1	Protein transport protein Sec24A OS=Mus musculus OX=10090 GN=Sec24a PE=1 SV=1	Sec24a	0.83	1	1	1
P35991	Tyrosine-protein kinase BTK OS=Mus musculus OX=10090 GN=Btk PE=1 SV=4	Btk	28.68	19	19	18
Q60838	Segment polarity protein dishevelled homolog DVL-2 OS=Mus musculus OX=10090 GN=Dvl2 PE=1 SV=2	Dvl2	10.33	7	5	5
Q149L6	DnaJ homolog subfamily B member 14 OS=Mus musculus OX=10090 GN=Dnajb14 PE=2 SV=1	Dnajb14	5.8	2	2	2
Q9R233	Tapasin OS=Mus musculus OX=10090 GN=Tapbp PE=1 SV=2	Tapbp	9.25	4	4	4
A2AR02	Peptidyl-prolyl cis-trans isomerase G OS=Mus musculus OX=10090 GN=Ppig PE=1 SV=1	Ppig	12.63	9	9	9
Q9QX47	Protein SON OS=Mus musculus OX=10090 GN=Son PE=1 SV=2	Son	5.11	11	11	11
Q6DFV5	Probable helicase with zinc finger domain OS=Mus musculus OX=10090 GN=Helz PE=1 SV=2	Helz	1.78	3	3	3
P17563	Methanethiol oxidase OS=Mus musculus OX=10090 GN=Selenbp1 PE=1 SV=2	Selenbp1	2.12	1	1	0
Q9CXG3	Peptidyl-prolyl cis-trans isomerase-like 4 OS=Mus musculus OX=10090 GN=Ppil4 PE=1 SV=2	Ppil4	24.8	13	13	13
Q5SFM8	RNA-binding protein 27 OS=Mus musculus OX=10090 GN=Rbm27 PE=1 SV=3	Rbm27	15	19	19	19
Q3ULW8	Protein mono-ADP-ribosyltransferase PARP3 OS=Mus musculus OX=10090 GN=Parp3 PE=2 SV=1	Parp3	13.13	6	6	6
E9QAM5	Helicase with zinc finger domain 2 OS=Mus musculus OX=10090 GN=Helz2 PE=1 SV=1	Helz2	15.64	47	47	47
Q921G8	Gamma-tubulin complex component 2 OS=Mus musculus OX=10090 GN=Tubgcp2 PE=1 SV=2	Tubgcp2	2.54	2	2	2
Q91VX2	Ubiquitin-associated protein 2 OS=Mus musculus OX=10090 GN=Ubap2 PE=1 SV=1	Ubap2	9.98	9	9	9
Q02780	Nuclear factor 1 A-type OS=Mus musculus OX=10090 GN=Nfia PE=1 SV=1	Nfia	4.32	2	1	1
Q61699	Heat shock protein 105 kDa OS=Mus musculus OX=10090 GN=Hsph1 PE=1 SV=2	Hsph1	3.38	3	3	3
Q8R5H1	Ubiquitin carboxyl-terminal hydrolase 15 OS=Mus musculus OX=10090 GN=Usp15 PE=1 SV=1	Usp15	4.59	4	4	4
Q8CH02	SURP and G-patch domain-containing protein 1 OS=Mus musculus OX=10090 GN=Sugp1 PE=1 SV=1	Sugp1	14.77	8	8	8
Q9DBU3	Serine/threonine-protein kinase RIO3 OS=Mus musculus OX=10090 GN=Riok3 PE=1 SV=3	Riok3	8.67	5	5	5
Q69Z23	Dynein axonemal heavy chain 17 OS=Mus musculus OX=10090 GN=Dnah17 PE=1 SV=2	Dnah17	0.31	2	2	2
P61219	DNA-directed RNA polymerases I, II, and III subunit RPABC2 OS=Mus musculus OX=10090 GN=Polr2f PE=2 SV=1	Polr2f	5.51	1	1	1
Q9JHL0	Linker for activation of T-cells family member 2 OS=Mus musculus OX=10090 GN=Lat2 PE=1 SV=1	Lat2	13.3	2	2	2
Q6ZWN5	40S ribosomal protein S9 OS=Mus musculus OX=10090 GN=Rps9 PE=1 SV=3	Rps9	49.48	14	14	14
Q3TXS7	26S proteasome non-ATPase regulatory subunit 1 OS=Mus musculus OX=10090 GN=Psmd1 PE=1 SV=1	Psmd1	4.62	5	5	5
P23249	Putative helicase MOV-10 OS=Mus musculus OX=10090 GN=Mov10 PE=1 SV=2	Mov10	24.6	24	24	24
E9Q5F9	Histone-lysine N-methyltransferase SETD2 OS=Mus musculus OX=10090 GN=Setd2 PE=1 SV=1	Setd2	11.08	27	27	27
Q80X50	Ubiquitin-associated protein 2-like OS=Mus musculus OX=10090 GN=Ubap2l PE=1 SV=1	Ubap2l	12.29	14	14	14
Q8K0D2	Hyaluronan-binding protein 2 OS=Mus musculus OX=10090 GN=Habp2 PE=1 SV=2	Habp2	1.61	1	1	1
Q04899	Cyclin-dependent kinase 18 OS=Mus musculus OX=10090 GN=Cdk18 PE=1 SV=1	Cdk18	27.72	12	12	12
Q91WK2	Eukaryotic translation initiation factor 3 subunit H OS=Mus musculus OX=10090 GN=Eif3h PE=1 SV=1	Eif3h	37.5	13	13	13
Q9R0L7	A-kinase anchor protein 8-like OS=Mus musculus OX=10090 GN=Akap8l PE=1 SV=1	Akap8l	8.41	5	5	5
O54950	5'-AMP-activated protein kinase subunit gamma-1 OS=Mus musculus OX=10090 GN=Prkag1 PE=1 SV=2	Prkag1	14.55	5	5	5
Q8BHS3	Pre-mRNA-splicing factor RBM22 OS=Mus musculus OX=10090 GN=Rbm22 PE=1 SV=1	Rbm22	16.67	7	7	7
P62192	26S proteasome regulatory subunit 4 OS=Mus musculus OX=10090 GN=Psmc1 PE=1 SV=1	Psmc1	12.05	6	6	6
Q99KG3	RNA-binding protein 10 OS=Mus musculus OX=10090 GN=Rbm10 PE=1 SV=1	Rbm10	24.3	26	24	24
Q99PP6	E3 ubiquitin-protein ligase TRIM34A OS=Mus musculus OX=10090 GN=Trim34a PE=2 SV=3	Trim34a	27.01	14	14	14
Q6A065	Centrosomal protein of 170 kDa OS=Mus musculus OX=10090 GN=Cep170 PE=1 SV=2	Cep170	23.87	33	33	33
Q9D1D4	Transmembrane emp24 domain-containing protein 10 OS=Mus musculus OX=10090 GN=Tmed10 PE=1 SV=1	Tmed10	5.48	1	1	1
P26043	Radixin OS=Mus musculus OX=10090 GN=Rdx PE=1 SV=3	Rdx	20.07	13	9	9
Q9CQE8	RNA transcription, translation and transport factor protein OS=Mus musculus OX=10090 GN=RTRAF PE=1 SV=1	RTRAF	29.51	9	9	9
P63094	Guanine nucleotide-binding protein G(s) subunit alpha isoforms short OS=Mus musculus OX=10090 GN=Gnas PE=1 SV=1	Gnas	8.12	3	2	2
Q8BTV2	Cleavage and polyadenylation specificity factor subunit 7 OS=Mus musculus OX=10090 GN=Cpsf7 PE=1 SV=2	Cpsf7	25.9	12	12	12
Q6ZWR6	Nesprin-1 OS=Mus musculus OX=10090 GN=Syne1 PE=1 SV=2	Syne1	1.85	15	15	15
Q6PF93	Phosphatidylinositol 3-kinase catalytic subunit type 3 OS=Mus musculus OX=10090 GN=Pik3c3 PE=1 SV=1	Pik3c3	5.98	5	5	5
P35821	Tyrosine-protein phosphatase non-receptor type 1 OS=Mus musculus OX=10090 GN=Ptpn1 PE=1 SV=2	Ptpn1	11.57	5	5	5
Q5SQX6	Cytoplasmic FMR1-interacting protein 2 OS=Mus musculus OX=10090 GN=Cyfip2 PE=1 SV=2	Cyfip2	22.59	27	14	14
Q91W50	Cold shock domain-containing protein E1 OS=Mus musculus OX=10090 GN=Csde1 PE=1 SV=1	Csde1	28.7	23	23	23
A2AJT4	Arginine/serine-rich protein PNISR OS=Mus musculus OX=10090 GN=Pnisr PE=1 SV=1	Pnisr	6.71	5	5	5
O55128	Histone deacetylase complex subunit SAP18 OS=Mus musculus OX=10090 GN=Sap18 PE=1 SV=1	Sap18	18.95	3	3	3
Q6PGC1	ATP-dependent RNA helicase DHX29 OS=Mus musculus OX=10090 GN=Dhx29 PE=1 SV=1	Dhx29	19.27	27	27	26
Q80YR5	Scaffold attachment factor B2 OS=Mus musculus OX=10090 GN=Safb2 PE=1 SV=2	Safb2	33.2	30	30	30
Q99LI7	Cleavage stimulation factor subunit 3 OS=Mus musculus OX=10090 GN=Cstf3 PE=1 SV=1	Cstf3	17.71	13	13	13
Q8BMJ2	Leucine--tRNA ligase, cytoplasmic OS=Mus musculus OX=10090 GN=Lars1 PE=1 SV=2	Lars1	13.84	16	16	16
Q91YT7	YTH domain-containing family protein 2 OS=Mus musculus OX=10090 GN=Ythdf2 PE=1 SV=1	Ythdf2	23.14	12	7	7
Q9DB42	Zinc finger protein 593 OS=Mus musculus OX=10090 GN=Znf593 PE=1 SV=2	Znf593	8.96	1	1	1
Q91VJ5	Polyglutamine-binding protein 1 OS=Mus musculus OX=10090 GN=Pqbp1 PE=1 SV=1	Pqbp1	20.15	5	5	5
Q9CQM9	Glutaredoxin-3 OS=Mus musculus OX=10090 GN=Glrx3 PE=1 SV=1	Glrx3	22.85	7	7	7
Q6AW69	Cingulin-like protein 1 OS=Mus musculus OX=10090 GN=Cgnl1 PE=1 SV=3	Cgnl1	1.46	2	2	2
O70469	Docking protein 2 OS=Mus musculus OX=10090 GN=Dok2 PE=1 SV=1	Dok2	14.08	5	5	5
Q9QZ05	eIF-2-alpha kinase GCN2 OS=Mus musculus OX=10090 GN=Eif2ak4 PE=1 SV=2	Eif2ak4	2.91	5	5	5
Q8BH60	Golgi-associated PDZ and coiled-coil motif-containing protein OS=Mus musculus OX=10090 GN=Gopc PE=1 SV=1	Gopc	6.48	3	3	3
Q91W59	RNA-binding motif, single-stranded-interacting protein 1 OS=Mus musculus OX=10090 GN=Rbms1 PE=1 SV=1	Rbms1	22.33	8	8	8
Q9CZY3	Ubiquitin-conjugating enzyme E2 variant 1 OS=Mus musculus OX=10090 GN=Ube2v1 PE=1 SV=1	Ube2v1	6.8	1	1	1
P70288	Histone deacetylase 2 OS=Mus musculus OX=10090 GN=Hdac2 PE=1 SV=1	Hdac2	11.89	6	3	3
Q91VC3	Eukaryotic initiation factor 4A-III OS=Mus musculus OX=10090 GN=Eif4a3 PE=1 SV=3	Eif4a3	28.47	15	12	12
Q8VE92	RNA-binding protein 4B OS=Mus musculus OX=10090 GN=Rbm4b PE=1 SV=1	Rbm4b	38.66	13	13	13
Q9QXK7	Cleavage and polyadenylation specificity factor subunit 3 OS=Mus musculus OX=10090 GN=Cpsf3 PE=1 SV=2	Cpsf3	22.95	17	17	17
P67984	60S ribosomal protein L22 OS=Mus musculus OX=10090 GN=Rpl22 PE=1 SV=2	Rpl22	19.53	3	3	3
Q8R081	Heterogeneous nuclear ribonucleoprotein L OS=Mus musculus OX=10090 GN=Hnrnpl PE=1 SV=2	Hnrnpl	22.87	13	13	13
P62259	14-3-3 protein epsilon OS=Mus musculus OX=10090 GN=Ywhae PE=1 SV=1	Ywhae	30.2	9	7	7
Q9WUU8	TNFAIP3-interacting protein 1 OS=Mus musculus OX=10090 GN=Tnip1 PE=1 SV=1	Tnip1	6.8	4	4	4
Q4FZC9	Nesprin-3 OS=Mus musculus OX=10090 GN=Syne3 PE=1 SV=1	Syne3	3.79	3	3	3
Q9Z2A5	Arginyl-tRNA--protein transferase 1 OS=Mus musculus OX=10090 GN=Ate1 PE=1 SV=2	Ate1	10.66	5	5	5
Q61147	Ceruloplasmin OS=Mus musculus OX=10090 GN=Cp PE=1 SV=2	Cp	1.98	2	2	2
Q68FF6	ARF GTPase-activating protein GIT1 OS=Mus musculus OX=10090 GN=Git1 PE=1 SV=1	Git1	19.22	15	12	12
P30681	High mobility group protein B2 OS=Mus musculus OX=10090 GN=Hmgb2 PE=1 SV=3	Hmgb2	6.19	1	1	1
Q60631	Growth factor receptor-bound protein 2 OS=Mus musculus OX=10090 GN=Grb2 PE=1 SV=1	Grb2	46.08	10	10	10
Q9D8M7	PHD finger protein 10 OS=Mus musculus OX=10090 GN=Phf10 PE=1 SV=4	Phf10	4.63	2	2	2
Q3U0J8	TBC1 domain family member 2B OS=Mus musculus OX=10090 GN=Tbc1d2b PE=1 SV=2	Tbc1d2b	13.16	11	11	11
Q9R020	Zinc finger Ran-binding domain-containing protein 2 OS=Mus musculus OX=10090 GN=Zranb2 PE=1 SV=2	Zranb2	31.21	11	11	11
[truncated: 1,088 more rows]
